# Supplementary material for: High-quality acinar cell isolation enables single-cell analysis of healthy and injured pancreas
Source: Cell Rep Methods. 2026 Apr 20;6(5):101415. doi: 10.1016/j.crmeth.2026.101415 (PMC13198085; doi:10.1016/j.crmeth.2026.101415)
Supplement: Table S1. Summary metrics and cell viability, related to Figure 1 [file mmc2.xlsx]

## Sheet: Web summary & cell viability
DATASETS	Estimated Number of Cells	Mean Reads per Cell	Median Genes per Cell	Number of Reads	Valid Barcodes	Sequencing Saturation	Q30 Bases in Barcode	Q30 Bases in RNA Read	Q30 Bases in UMI	Reads Mapped to Genome	Reads Mapped Confidently to Genome	Reads Mapped Confidently to Intergenic Regions	Reads Mapped Confidently to Intronic Regions	Reads Mapped Confidently to Exonic Regions	Reads Mapped Confidently to Transcriptome	Reads Mapped Antisense to Gene	Fraction Reads in Cells	Total Genes Detected	Median UMI Counts per Cell
DCTC_Control_1	14921	33377	215	498024039	0.938	0.458	0.933	0.891	0.942	0.769	0.696	0.159	0.059	0.478	0.508	0.016	0.463	22588	1929
DCTC_Control_2	7218	77013	589	555880635	0.961	0.66	0.936	0.924	0.949	0.929	0.752	0.044	0.038	0.67	0.669	0.011	0.649	22150	4932
DCTC_Control_3	6600	84980	460	560865076	0.948	0.717	0.933	0.923	0.946	0.922	0.787	0.062	0.041	0.683	0.686	0.012	0.605	21468	3834
PRJNA978570_1	15900	26672	326	424089758	0.966	0.238	0.932	0.915	0.931	0.892	0.7	0.057	0.03	0.613	0.595	0.012	0.411	22614	3334
PRJNA978570_2	14041	24206	342	339881433	0.968	0.2	0.935	0.923	0.935	0.918	0.729	0.053	0.032	0.644	0.62	0.013	0.402	22605	3259
PRJNA978570_3	14096	26215	332	369521369	0.961	0.24	0.98	0.961	0.983	0.864	0.709	0.063	0.032	0.613	0.605	0.014	0.256	20894	2179
PRJNA978570_4	10798	40472	326	437017129	0.966	0.325	0.971	0.948	0.961	0.886	0.711	0.054	0.029	0.628	0.607	0.014	0.294	21754	3248
PRJNA978570_5	13598	32188	263	437693261	0.96	0.353	0.97	0.948	0.96	0.824	0.673	0.062	0.036	0.575	0.568	0.015	0.414	22399	2601
DIE-RNA_1	17738	35535	466	630323649	0.972	0.364	0.971	0.842	0.967	0.443	0.367	0.031	0.044	0.291	0.305	0.019	0.379	22519	1885
DIE-RNA_2	6829	100393	464	685580752	0.974	0.537	0.975	0.925	0.972	0.753	0.597	0.029	0.027	0.541	0.53	0.012	0.178	21535	2321
GSE180212	11188	95776	1216	1071539045	0.968	0.75	0.961	0.944	0.959	0.892	0.756	0.066	0.069	0.621	0.654	0.019	0.651	24659	4587
GSE125588	3817	125459	812	478877735	0.98	0.91	0.958	0.716	0.949	0.899	0.722	0.008	0.057	0.657	0.652	0.024	0.593	20924	2432
GSE141017	8548	17209	1388	147103190	0.973	0.566	0.984	0.869	0.988	0.816	0.742	0.018	0.105	0.619	0.674	0.034	0.755	22773	2581
DCTC_AP_1	7873	102750	3570	808949908	0.969	0.684	0.962	0.947	0.961	0.897	0.841	0.04	0.083	0.718	0.769	0.022	0.866	24378	14877
DCTC_AP_2	8693	58505	1827	508584104	0.975	0.547	0.956	0.94	0.96	0.904	0.81	0.041	0.068	0.701	0.733	0.018	0.558	23482	6932
DATASETS	Cell Viability
DCTC_Control_1	0.8
DCTC_Control_2	0.9
DCTC_Control_3	0.85
DCTC_AP_1	0.84
DCTC_AP_2	0.76
DIE-RNA_1	0.7
DIE-RNA_2	0.7
