# Supplementary material for: High-quality acinar cell isolation enables single-cell analysis of healthy and injured pancreas
Source: Cell Rep Methods. 2026 Apr 20;6(5):101415. doi: 10.1016/j.crmeth.2026.101415 (PMC13198085; doi:10.1016/j.crmeth.2026.101415)
Supplement: Table S2. Top 200 genes in acinar transcriptome and gene sets associated with dissociation and ADM, related to Figures 1 and 3 [file mmc3.xlsx]

## Sheet: Dissociation genes
Genes
Actg1
Brd2
Btg2
Ccnl1
Ddx5
Dnajb4
Dusp1
Egr1
Egr2
Errfi1
Fos
Fosb
Gadd45g
H3f3b
Hsp90aa1
Hsp90ab1
Hspa1a
Hspb1
Ier2
Ier3
Ifrd1
Jun
Junb
Klf6
Mt2
Myd88
Nfkbia
Nfkbiz
Nop58
Pnrc1
Ppp1r15a
Sqstm1
Trib1
Ubc
Zfp36
Zfp36l1
Atf3
Sat1
Socs3
Nr4a1
Dnaja1
Hspa8
Sdc4

## Sheet: Top 200 genes in DCTC Acinar 
Ribosomal & Translation	Acinar-associated	Mitochondrial metabolism	ER & Protein secretion	Stress & Proteostasis	Cytoskeleton & signaling	Miscellaneous
Rpl3	Try4	mt-Nd1	Hspa5	Prdx4	Actb	Gatm
Rpl4	Try5	mt-Nd2	P4hb	Mt1	Tmsb4x	Serpini2
Rpl5	Try10	mt-Nd4	Pdia2	Mt2	Gnas	Lbh
Rpl6	Prss2	mt-Co1	Erp27	Ftl1	Cckar	Lcmt1
Rpl7	Prss3	mt-Co2	Ppib	Fth1	Camk1d	Tceal9
Rpl7a	Ctrc	mt-Co3	Fkbp11	Cst3	Pde4d	Malat1
Rpl8	Ctrl	mt-Cytb	Ssr4	Selenop	Arhgdig	Krtcap2
Rpl9	Cpb1	mt-Atp6	Sec61b	Psmb10	Nme2	Zfp706
Rpl10	Cela1	Atp5g1	Sec61g	Ubb	Gabarap	Cmss1
Rpl10a	Cela2a	Atp5e	Sec11c	Ppia	Rabac1	AY036118
Rpl12	Cela3b	Uqcrh	Tmed2	Ggh	Nucb2	1810028F09Rik
Rpl13	Klk1	Uqcrq	Tmed6	Clu	Tmem97	2210010C04Rik
Rpl13a	Cpa1	Cox4i1	Reep5	Dap	Gphn	Gm10334
Rpl14	Cpa2		Serp1	Tpt1		Gm10076
Rpl15	Ctrb1		Sel1l	Serf2		Gm42418
Rpl17	Pnlip		Rrbp1	Ptma
Rpl18	Pnliprp1		Lars2	Ly6e
Rpl18a	Pnliprp2		Srp9	Nupr1
Rpl19	Clps		Naca
Rpl21	Pla2g1b		Manf
Rpl22	Cel
Rpl22l1	Spink1
Rpl23	Gp2
Rpl23a	Sycn
Rpl24	Dmbt1
Rpl26	Zg16
Rpl27	Tff2
Rpl27a	Reg1
Rpl28	Reg2
Rpl30	Reg3a
Rpl31	Reg3b
Rpl32	Reg3d
Rpl34	Cuzd1
Rpl35	Amy2a5
Rpl35a	Rnase1
Rpl36
Rpl36a
Rpl36al
Rpl37
Rpl37a
Rpl38
Rpl39
Rpl41
Rplp0
Rplp1
Rplp2
Rps2
Rps3
Rps3a1
Rps4x
Rps5
Rps6
Rps7
Rps8
Rps9
Rps10
Rps11
Rps12
Rps13
Rps14
Rps15
Rps15a
Rps16
Rps17
Rps18
Rps19
Rps20
Rps21
Rps23
Rps24
Rps25
Rps26
Rps27
Rps27a
Rps27l
Rps28
Rps29
Rack1
Fau
Rpl11
Rpsa
Eef1a1
Eef1b2
Eef1g
Eef2
Eif1

## Sheet: ADMi_Aney et al 2024
Aney et al 2024	ADM INDEX
	genes
ADM-early	1810009J06Rik
ADM-early	Cldn4
ADM-late	Gm10334
ADM-early	Gm2663
ADM-early	Gm4744
ADM-late	Gm5771
ADM-early	Krt18
ADM-early	Krt19
ADM-early	Krt8
ADM-late	Prss1
ADM-late	Prss3
ADM-early	Reg3a
ADM-early	Reg3b
ADM-early	Reg3g
ADM-early	Tspan1
ADM-early	Reg2	removed
