# Supplementary material for: High-quality acinar cell isolation enables single-cell analysis of healthy and injured pancreas
Source: Cell Rep Methods. 2026 Apr 20;6(5):101415. doi: 10.1016/j.crmeth.2026.101415 (PMC13198085; doi:10.1016/j.crmeth.2026.101415)
Supplement: Table S3. Top 200 genes in leiden clusters, related to Figures 1, 2, and 3 [file mmc4.xlsx]

## Sheet: Integrated datasets
group	names	scores	logfoldchanges	pvals	pvals_adj		Top 200 genes in all clusters of integrated datasets
0	Dcn	148.008	7.77185	0	0
0	Col3a1	147.95	7.07242	0	0		Leiden_r0.2
0	Col1a2	147.588	7.24406	0	0		Adj. pval = 0.05
0	Gsn	147.529	7.662	0	0		Min log2FC = 0.5
0	Clec3b	144.916	7.73183	0	0
0	Col1a1	141.174	7.09349	0	0
0	Serping1	141.039	6.39175	0	0
0	Lama2	140.424	7.31201	0	0
0	S100a6	139.99	5.09604	0	0
0	Dpt	139.732	7.95907	0	0
0	Plxdc2	138.458	5.03364	0	0
0	Col6a1	137.778	6.74523	0	0
0	Nid1	136.621	5.67587	0	0
0	Lum	135.259	7.40285	0	0
0	Serpinh1	133.74	4.34388	0	0
0	Sparc	133.605	4.39251	0	0
0	Celf2	132.756	3.80871	0	0
0	Slit3	132.413	6.87723	0	0
0	Ccl11	132.192	6.47595	0	0
0	Col6a2	132.155	6.8083	0	0
0	Igfbp4	131.879	4.42545	0	0
0	Htra3	131.504	7.79168	0	0
0	Dpep1	131.007	8.21894	0	0
0	Ogn	130.996	7.35221	0	0
0	Rarres2	129.104	5.21144	0	0
0	Col5a2	127.302	6.42497	0	0
0	Meg3	127.068	5.79061	0	0
0	Fbn1	125.695	6.98363	0	0
0	Fstl1	125.098	5.16147	0	0
0	Abca8a	123.963	7.55688	0	0
0	Col6a3	123.463	7.1243	0	0
0	Igfbp6	122.899	6.33247	0	0
0	Timp2	122.445	3.59342	0	0
0	Tnxb	122.402	6.9834	0	0
0	Lrp1	121.155	4.32649	0	0
0	Ebf1	120.844	3.67663	0	0
0	Itih5	120.217	5.02635	0	0
0	C1s1	119.583	5.76817	0	0
0	Cebpd	119.369	3.94794	0	0
0	Tshz2	119.096	3.14028	0	0
0	Gpx3	118.564	6.06959	0	0
0	Vim	118.357	3.30897	0	0
0	Pcolce	118.284	5.81489	0	0
0	Lpl	118.207	3.76068	0	0
0	Lamc1	117.562	4.25482	0	0
0	Ddr2	117.332	6.6786	0	0
0	Adamts5	116.357	7.05821	0	0
0	Sdc2	116.057	4.91406	0	0
0	Mfap5	114.674	6.53871	0	0
0	Lhfp	114.07	4.84463	0	0
0	Mmp2	113.949	7.02086	0	0
0	Svep1	113.869	7.59641	0	0
0	Rbms3	113.552	3.46048	0	0
0	Serpinf1	113.336	6.21713	0	0
0	Islr	112.908	7.83573	0	0
0	Pdgfra	111.522	7.86876	0	0
0	Tgfbr3	111.371	4.12638	0	0
0	Bgn	111.239	5.34822	0	0
0	Penk	110.157	7.8227	0	0
0	Col4a1	109.944	3.57287	0	0
0	Lamb1	109.876	5.00563	0	0
0	Egfr	109.629	4.14295	0	0
0	C3	109.33	5.95097	0	0
0	Rnase4	109.193	2.67053	0	0
0	Col14a1	108.964	6.29399	0	0
0	Ccdc80	108.713	5.98303	0	0
0	Tuba1a	108.709	3.23504	0	0
0	Aebp1	108.594	5.35487	0	0
0	Col5a1	108.58	6.72025	0	0
0	Ms4a4d	108.56	7.89275	0	0
0	Rora	107.841	2.97276	0	0
0	Dlc1	107.187	3.09935	0	0
0	Rhoj	106.704	3.3042	0	0
0	Ebf2	106.362	6.16877	0	0
0	Loxl1	106.245	6.70918	0	0
0	Anxa1	106.181	4.21232	0	0
0	Zbtb20	106.027	2.36832	0	0
0	Ltbp4	105.617	3.3836	0	0
0	Ar	104.828	4.62721	0	0
0	Cd34	104.711	3.45204	0	0
0	Pcdh7	104.072	6.20395	0	0
0	Gpc3	104.025	4.86021	0	0
0	Entpd2	103.857	5.23945	0	0
0	Cald1	103.585	3.07283	0	0
0	Bicc1	102.824	3.01709	0	0
0	Cygb	102.697	5.56656	0	0
0	Antxr2	102.533	3.62145	0	0
0	Smoc2	102.376	7.66073	0	0
0	Scn7a	101.767	6.50853	0	0
0	Cd302	101.597	3.77603	0	0
0	Zfpm2	101.388	5.5437	0	0
0	Hspg2	101.301	3.42779	0	0
0	Pla1a	100.805	6.77504	0	0
0	Scara5	100.678	8.5354	0	0
0	Tmsb10	100.617	2.39468	0	0
0	Prss23	99.8182	3.4786	0	0
0	Htra1	99.7885	5.02924	0	0
0	Fbln2	99.7646	3.62419	0	0
0	Marcks	99.7279	2.42628	0	0
0	Igfbp7	98.6814	2.72275	0	0
0	Mxra8	98.5317	5.60495	0	0
0	Axl	98.4112	4.53536	0	0
0	S100a10	98.3056	2.47059	0	0
0	Itm2a	97.0909	5.48943	0	0
0	Ahnak	96.5539	2.46202	0	0
0	Ptgis	96.1179	6.05237	0	0
0	Plpp3	95.971	2.70648	0	0
0	S100a11	95.9657	2.42947	0	0
0	Col5a3	95.6947	7.19048	0	0
0	Lpar1	95.5783	5.01082	0	0
0	Tppp3	95.33	4.30037	0	0
0	Akap12	95.0438	3.61346	0	0
0	Gstm1	94.6719	2.20188	0	0
0	Nfia	93.7538	2.29497	0	0
0	Cyb5a	93.7119	1.99992	0	0
0	Abi3bp	93.4811	5.73989	0	0
0	Ifitm2	93.3629	2.07457	0	0
0	Rcn3	93.0612	4.50908	0	0
0	Zeb1	92.9717	2.77587	0	0
0	Gpc6	92.6649	5.03195	0	0
0	Cavin3	92.4898	3.02025	0	0
0	Emp3	92.4861	2.56745	0	0
0	Ltbp1	91.931	5.17596	0	0
0	Nbl1	91.9004	4.83287	0	0
0	Slc43a3	91.6928	3.19595	0	0
0	Efemp1	91.1835	4.99263	0	0
0	Gfpt2	91.091	7.17902	0	0
0	Crispld2	90.7981	6.45916	0	0
0	Pmp22	90.6541	2.88386	0	0
0	Col4a2	90.4892	2.87836	0	0
0	Cpq	90.4603	2.85896	0	0
0	Ifi27l2a	90.2773	2.82213	0	0
0	Adamts12	90.0355	5.40049	0	0
0	Sptbn1	89.8922	2.15847	0	0
0	Emp1	89.7336	3.35502	0	0
0	Zeb2	89.5181	2.26781	0	0
0	Colec12	89.4804	3.60316	0	0
0	Ly6a	89.3799	2.70728	0	0
0	Mast4	88.9177	2.83791	0	0
0	Cped1	88.4448	4.15951	0	0
0	Adamts2	88.4307	6.22454	0	0
0	Nfix	88.2686	2.39811	0	0
0	Laptm4a	87.956	1.83513	0	0
0	Arhgap24	87.8978	3.24212	0	0
0	Rbms1	87.7647	2.06082	0	0
0	Medag	87.6223	7.3188	0	0
0	Pbx1	87.525	2.27927	0	0
0	Ecm1	87.4202	3.58753	0	0
0	Sox5	87.2869	2.83674	0	0
0	Ifitm3	87.0362	1.96262	0	0
0	Oaf	86.7543	4.79149	0	0
0	C1ra	86.6795	5.28621	0	0
0	Angptl2	86.6479	4.92686	0	0
0	Slc25a4	86.6414	2.3353	0	0
0	Col15a1	86.5719	3.90049	0	0
0	Gpm6b	86.419	4.78389	0	0
0	G0s2	86.3848	4.56464	0	0
0	Epb41l2	86.0752	2.74316	0	0
0	Nfib	86.0562	2.10626	0	0
0	Il11ra1	85.9799	2.71241	0	0
0	Tnfaip6	85.8973	7.52085	0	0
0	Airn	85.7466	2.41317	0	0
0	Prelp	85.5216	4.54357	0	0
0	Selenom	85.2344	1.75092	0	0
0	Pcolce2	85.1024	7.91962	0	0
0	Sulf1	84.9886	5.22829	0	0
0	Fndc3b	84.9614	2.13213	0	0
0	Ndn	84.8939	5.86991	0	0
0	Ank2	84.5649	4.33101	0	0
0	Fndc1	84.4369	6.52642	0	0
0	Cd248	84.2757	6.23931	0	0
0	Sntb2	84.1919	3.1165	0	0
0	Nedd4	84.1227	1.76474	0	0
0	Lama4	83.7861	3.02762	0	0
0	Hsd11b1	83.6999	5.14128	0	0
0	Arhgap6	83.6881	2.7568	0	0
0	Prrx1	83.3642	5.47235	0	0
0	Plat	82.9539	4.92474	0	0
0	Lgals1	82.8532	1.67294	0	0
0	Mgp	82.7028	5.38914	0	0
0	Calu	82.6599	2.57318	0	0
0	Thsd7a	82.6161	4.40044	0	0
0	Fcgrt	82.5869	2.37506	0	0
0	Dpysl3	82.4948	5.01548	0	0
0	Errfi1	82.4651	2.37012	0	0
0	Antxr1	82.3128	6.13321	0	0
0	Pard3b	81.6989	2.41831	0	0
0	Cd47	81.6881	1.86451	0	0
0	Gli3	81.4363	6.59632	0	0
0	Steap3	80.8099	5.24803	0	0
0	Mxra7	80.692	3.27279	0	0
0	Cavin1	80.3902	2.88703	0	0
0	Nenf	80.1882	1.75284	0	0
0	Klf9	79.9099	1.92308	0	0
0	Frmd6	79.6815	3.30612	0	0
0	Klf4	79.6017	2.21944	0	0
0	Plac8	79.4335	3.41215	0	0
0	Magi2	79.4136	4.5906	0	0
0	Pcsk6	79.1895	5.72938	0	0
0	Fxyd1	79.0845	1.78435	0	0
1	Cpa2	134.293	15.3638	0	0
1	Pnliprp2	134.284	12.6124	0	0
1	Klk1	133.761	14.6176	0	0
1	Pnliprp1	133.726	18.7244	0	0
1	Cel	132.901	16.2083	0	0
1	Gp2	132.813	11.4998	0	0
1	Cpa1	131.307	20.5188	0	0
1	Pdia2	131.115	10.1579	0	0
1	Sycn	130.97	19.7987	0	0
1	Ctrl	130.948	20.5072	0	0
1	Cela1	130.606	22.466	0	0
1	Cela3b	129.54	22.0685	0	0
1	Ctrb1	129.388	25.9969	0	0
1	Tff2	129.041	14.4313	0	0
1	Clps	128.944	22.8564	0	0
1	Cela2a	128.942	21.8068	0	0
1	Pnlip	128.897	22.369	0	0
1	2210010C04Rik	127.638	22.1369	0	0
1	Prss2	127.478	23.2976	0	0
1	Cpb1	127.465	20.0966	0	0
1	Zg16	127.07	18.973	0	0
1	Rnase1	125.726	19.5815	0	0
1	Nupr1	125.324	9.5851	0	0
1	Try4	124.223	21.9614	0	0
1	Pla2g1b	123.547	12.8498	0	0
1	Try10	123.393	8.66756	0	0
1	Cuzd1	121.858	8.34322	0	0
1	Amy2a5	121.454	8.18066	0	0
1	Try5	121.441	19.2772	0	0
1	Spink1	120.393	11.9446	0	0
1	Serpini2	118.844	7.61055	0	0
1	Mt1	118.768	8.92132	0	0
1	Rpl41	118.059	7.99009	0	0
1	Rpl13	117.541	6.20219	0	0
1	Reg1	114.873	17.2297	0	0
1	Rplp1	114.558	7.13501	0	0
1	Rpl18a	113.216	5.43228	0	0
1	Dmbt1	111.111	8.74568	0	0
1	Rpsa	110.418	5.72592	0	0
1	Erp27	108.51	6.39011	0	0
1	Rpl32	108.487	6.15793	0	0
1	Rps24	107.83	5.96746	0	0
1	Tpt1	107.365	7.06109	0	0
1	Rpl38	105.85	5.2141	0	0
1	Rps8	105.735	5.30251	0	0
1	Clu	100.682	5.40342	0	0
1	Rpl13a	100.586	4.28028	0	0
1	Rplp0	99.2455	4.55836	0	0
1	Rps14	98.4659	4.51291	0	0
1	Aqp12	97.0264	5.62571	0	0
1	Fkbp11	95.5239	5.39384	0	0
1	Tmed6	94.7363	5.25566	0	0
1	Ctrc	94.3741	5.32244	0	0
1	Rpl21	94.3293	3.87664	0	0
1	Rpl28	94.2351	4.21454	0	0
1	Reep5	93.7036	4.87118	0	0
1	Rpl37a	93.6917	4.13612	0	0
1	Rps28	93.534	4.4626	0	0
1	Rpl8	92.264	3.52626	0	0
1	P4hb	91.5405	4.93765	0	0
1	Eef1a1	91.1081	3.88365	0	0
1	Ssr4	90.9347	4.70325	0	0
1	Rps27a	90.6346	3.86984	0	0
1	Rpl36	89.399	3.90892	0	0
1	Ftl1	89.1679	3.23946	0	0
1	Ggh	88.6021	4.7999	0	0
1	Rps19	88.5627	3.55434	0	0
1	Mt2	88.4394	5.26296	0	0
1	Rps4x	87.9364	3.48538	0	0
1	Rpl23	87.1244	3.69399	0	0
1	Rpl3	86.9938	3.35621	0	0
1	Rpl26	86.6583	3.66066	0	0
1	Rps10	86.5987	3.63629	0	0
1	1810028F09Rik	86.225	4.85792	0	0
1	Rpl11	85.7938	3.30055	0	0
1	Rps29	84.5165	3.50559	0	0
1	Rps12	84.4346	3.60756	0	0
1	Ppib	84.1153	3.88633	0	0
1	Rpl6	83.9115	3.31773	0	0
1	Rpl14	83.564	3.2365	0	0
1	Rpl37	83.2347	3.36649	0	0
1	Rpl10	83.0495	3.76356	0	0
1	Rpl12	82.6393	3.60092	0	0
1	Rps26	82.6318	3.51625	0	0
1	Rpl29	82.5427	3.99793	0	0
1	Rps15	82.2858	3.32535	0	0
1	Rpl17	82.0465	3.3559	0	0
1	Rps25	79.1797	3.21983	0	0
1	Rpl35	78.8686	3.52433	0	0
1	Cst3	78.8607	3.17293	0	0
1	Rps7	78.1085	3.28839	0	0
1	Rps16	77.7981	2.85742	0	0
1	Nme2	76.8894	3.41496	0	0
1	Rps20	76.6072	3.05338	0	0
1	Uqcrq	76.2151	4.05691	0	0
1	Nucb2	76.1961	4.43311	0	0
1	Rpl18	75.4656	2.73917	0	0
1	Fau	74.514	2.63308	0	0
1	Lcmt1	74.3402	3.92851	0	0
1	Rps23	73.1424	2.74101	0	0
1	Rpl5	72.9537	3.12098	0	0
1	Arhgdig	72.474	4.11017	0	0
1	Prdx4	72.2912	4.01541	0	0
1	Rps6	72.0808	2.81654	0	0
1	Tmem97	71.9698	4.14854	0	0
1	Rpl19	71.7071	2.63297	0	0
1	Rps3a1	71.3856	2.68824	0	0
1	Rps13	70.7174	2.67912	0	0
1	Gatm	70.6767	3.70406	0	0
1	Psmb10	69.9843	3.73588	0	0
1	Rpl36al	69.808	3.11839	0	0
1	Sec11c	69.1177	3.71765	0	0
1	Rpl10a	68.2814	2.59779	0	0
1	Serp1	68.2052	3.4314	0	0
1	Hamp2	68.1762	4.11231	0	0
1	Rps21	67.6787	2.70744	0	0
1	Rpl27a	67.1403	2.40265	0	0
1	Rpl30	66.8235	2.64736	0	0
1	Rpl35a	66.5658	2.41134	0	0
1	Amy1	66.3919	5.70337	0	0
1	Rps27l	66.0229	3.19367	0	0
1	Rps9	65.0734	2.28064	0	0
1	Ggt1	63.4239	4.12766	0	0
1	Gamt	63.135	3.65226	0	0
1	Rack1	60.2907	2.37563	0	0
1	Gcat	60.276	3.58175	0	0
1	Gm10076	59.1861	3.10666	0	0
1	Rps11	59.1384	1.99866	0	0
1	Rps5	58.9339	2.04075	0	0
1	Rplp2	58.175	2.29035	0	0
1	Tmed11	58.0535	3.97981	0	0
1	Rps2	58.0249	2.2373	0	0
1	Amy2a2	57.7503	5.95061	0	0
1	Rpl15	56.8856	2.1566	0	0
1	Rpl34	55.3952	2.01496	0	0
1	Atp5e	54.4429	2.72049	0	0
1	Rps3	54.0945	1.95716	0	0
1	Rpl39	54.06	2.08874	0	0
1	Amy2a4	53.4867	5.66004	0	0
1	Cckar	52.7514	3.09761	0	0
1	Atp5g1	51.3511	2.69119	0	0
1	Dap	51.3324	2.64661	0	0
1	Amy2a3	50.4953	5.49339	0	0
1	Rpl7a	50.4556	2.05644	0	0
1	Srp9	50.4197	2.70087	0	0
1	Rpl24	49.8565	1.81273	0	0
1	Rpl9	49.7742	1.88952	0	0
1	Gal	48.9974	3.04171	0	0
1	Hspa5	48.969	2.46306	0	0
1	Slc38a5	48.7867	3.77786	0	0
1	Rpl4	48.5307	1.96059	0	0
1	Rps18	48.2574	1.83873	0	0
1	Prss3	47.5483	2.90253	0	0
1	Serf2	47.4851	1.92802	0	0
1	Sec61g	46.9391	2.48301	0	0
1	Gm42418	46.4265	3.50096	0	0
1	Sec61b	46.097	2.33451	0	0
1	Reg3d	45.662	2.42359	0	0
1	Slc39a5	45.1376	4.00481	0	0
1	Rpl22l1	44.7928	2.06232	0	0
1	Krtcap2	44.5928	2.53586	0	0
1	Eef2	44.4705	2.31032	0	0
1	Klk1b5	44.1532	3.38879	0	0
1	Ero1lb	44.0119	2.61473	0	0
1	Tmed3	43.4805	2.89762	0	0
1	Dnajc3	43.0778	2.67873	0	0
1	Eef1b2	42.4389	1.92788	0	0
1	Msrb1	42.3343	2.94276	0	0
1	Cox4i1	42.2052	1.80242	0	0
1	Rps17	42.0865	1.83721	0	0
1	Rpl31	40.3627	2.11118	0	0
1	Cabp2	39.4248	2.74072	0	0
1	Rps15a	39.2313	1.33445	0	0
1	Rabac1	38.8423	2.12637	0	0
1	Rpl7	38.7497	1.38107	0	0
1	Fkbp2	38.4869	2.77459	0	0
1	Asns	37.3822	2.66878	7.60858e-306	1.32503e-301
1	Phgdh	37.2157	2.90221	3.80487e-303	6.62617e-299
1	Atp5o	37.2112	2.44813	4.4886e-303	7.8169e-299
1	Edem1	36.1958	2.58277	7.07785e-287	1.23261e-282
1	Gnas	36.1531	1.60273	3.32612e-286	5.79244e-282
1	Chchd10	35.8235	2.46713	4.759e-281	8.2878e-277
1	Stard10	35.8165	2.83663	6.12519e-281	1.0667e-276
1	Rrbp1	35.5496	2.10147	8.42492e-277	1.4672e-272
1	Tle5	33.4524	2.18533	2.37548e-245	4.1369e-241
1	Tram1	32.1629	2.28557	5.82757e-227	1.01487e-222
1	Eef1g	31.7708	1.96744	1.63889e-221	2.85413e-217
1	Crlf1	31.7494	2.57552	3.2366e-221	5.63653e-217
1	Sel1l	31.4752	2.05948	1.90042e-217	3.30959e-213
1	Atp5j2	30.31	2.08016	8.46938e-202	1.47494e-197
1	Edem2	30.1084	2.74252	3.76526e-199	6.5572e-195
1	Rpl36a	28.9788	1.47345	1.21634e-184	2.11825e-180
1	Fth1	28.97	0.796948	1.57001e-184	2.73417e-180
1	Herpud1	28.0096	2.24021	1.2416e-172	2.16224e-168
1	Spint2	27.4077	2.14925	2.22241e-165	3.87033e-161
1	Muc1	27.2308	2.86145	2.80321e-163	4.88179e-159
1	Qsox1	26.8785	2.77441	3.92063e-159	6.82777e-155
1	Ndufa13	26.2741	1.94272	3.78772e-152	6.59632e-148
1	Ly6e	25.0529	1.44945	1.62513e-138	2.83016e-134
1	Tomm6	24.9682	2.02199	1.35449e-137	2.35885e-133
2	Reg2	90.213	7.92403	0	0
2	Reg3b	89.2224	6.08963	0	0
2	Gatm	84	3.97604	0	0
2	Rpl5	80.8713	3.41787	0	0
2	Rplp2	80.0708	3.16199	0	0
2	Dmbt1	76.3282	5.74102	0	0
2	Serp1	76.2391	3.21542	0	0
2	Cckar	75.874	2.95247	0	0
2	Reg3d	75.6787	3.23881	0	0
2	Eef1a1	75.0278	3.0917	0	0
2	Dap	74.9575	2.89497	0	0
2	1810028F09Rik	74.855	3.73541	0	0
2	Rps15	72.3151	2.6165	0	0
2	Ggh	72.167	3.19271	0	0
2	P4hb	71.589	2.78082	0	0
2	Rps21	71.3573	2.6278	0	0
2	Cmss1	71.1207	3.05343	0	0
2	Lbh	69.8925	2.71775	0	0
2	Rps27l	69.7154	2.73107	0	0
2	Rpsa	68.9546	3.02923	0	0
2	Rps12	68.9103	2.70485	0	0
2	Gphn	68.4514	4.33756	0	0
2	Reg3a	68.0844	4.46898	0	0
2	Rpl37a	67.8567	2.67849	0	0
2	Lcmt1	67.241	2.49072	0	0
2	Sec61b	67.2302	2.42927	0	0
2	Rpl13a	66.8599	2.53145	0	0
2	Rps17	66.5676	2.11942	0	0
2	Rps23	66.5485	2.25029	0	0
2	Spink1	66.3937	6.4011	0	0
2	Rps26	66.3922	2.52123	0	0
2	Cabp2	66.3056	2.4499	0	0
2	Reg1	66.266	10.0316	0	0
2	Rps20	66.1797	2.47163	0	0
2	Rpl30	66.1601	2.34326	0	0
2	Sel1l	65.8917	2.60575	0	0
2	Tmed2	65.7792	2.28167	0	0
2	Klk1	65.4426	5.80526	0	0
2	Gp2	65.1845	4.36875	0	0
2	Erp27	65.1298	2.66229	0	0
2	Rplp1	65.0663	3.58575	0	0
2	Zfp706	64.3042	2.25466	0	0
2	Rpl23a	64.2754	1.96166	0	0
2	Rpl28	63.9364	2.47997	0	0
2	Rps8	63.7932	2.75066	0	0
2	Rpl37	63.5827	2.22793	0	0
2	Rpl3	63.5782	2.07418	0	0
2	Tceal9	63.5431	2.08764	0	0
2	Lars2	63.4244	3.56572	0	0
2	Rpl38	63.1713	2.46566	0	0
2	Tram1	63.0086	2.22081	0	0
2	Tpt1	63.0022	3.71719	0	0
2	Rps4x	62.9524	2.03221	0	0
2	Rpl23	62.9408	2.30035	0	0
2	Rpl36	62.7889	2.25057	0	0
2	Rps27a	62.4465	2.14314	0	0
2	Arhgdig	62.2384	1.96458	0	0
2	Pnliprp2	61.5424	4.13792	0	0
2	Rpl10	61.2133	2.42321	0	0
2	Uqcrq	61.2043	2.20559	0	0
2	Sec61g	61.1404	1.97953	0	0
2	Cuzd1	61.0946	2.98343	0	0
2	Rps25	60.9883	2.06986	0	0
2	Rps24	60.9597	2.75852	0	0
2	Rpl41	60.6864	3.50709	0	0
2	Try5	60.6523	8.60523	0	0
2	Rps14	60.5194	2.30377	0	0
2	Rps2	60.3249	1.93939	0	0
2	Srp9	60.2188	1.96414	0	0
2	Clu	60.1392	2.34101	0	0
2	Tmem97	60.0366	1.98219	0	0
2	Pnliprp1	59.9963	6.72906	0	0
2	Tff2	59.9246	6.26748	0	0
2	Gal	59.8886	2.15617	0	0
2	Rack1	59.4698	1.79231	0	0
2	Pdia2	59.4489	2.8666	0	0
2	Rps11	59.1932	1.71048	0	0
2	Serf2	59.1304	1.76544	0	0
2	Rpl13	59.1163	2.23332	0	0
2	Rplp0	59.0746	2.11706	0	0
2	Camk1d	59.0317	2.09175	0	0
2	Gcat	58.9662	1.83558	0	0
2	Cpb1	58.7489	8.44886	0	0
2	Rpl7a	58.4443	1.7751	0	0
2	Rps16	58.3892	1.75755	0	0
2	Pcbp2	58.243	2.01804	0	0
2	Ctrb1	58.1641	9.3452	0	0
2	Rnase1	58.1081	8.44369	0	0
2	Rps28	57.9737	2.03305	0	0
2	Rpl39	57.8033	1.78202	0	0
2	2210010C04Rik	57.5606	8.69485	0	0
2	Sec11c	57.5287	1.82741	0	0
2	Cd24a	57.4141	2.06901	0	0
2	Pde4d	57.3684	2.28305	0	0
2	Rps15a	57.2333	1.69242	0	0
2	Rpl12	56.9906	2.04486	0	0
2	Rpl14	56.9724	1.78655	0	0
2	Pla2g1b	56.9701	5.31174	0	0
2	Prss2	56.9488	8.4673	0	0
2	Clps	56.8656	8.72606	0	0
2	Rpl18a	56.848	2.01975	0	0
2	Rpl31	56.7436	1.68972	0	0
2	Zg16	56.6682	6.97317	0	0
2	Cpa1	56.5411	7.45307	0	0
2	Gamt	56.4942	1.69187	0	0
2	Atp5g1	56.4817	1.70526	0	0
2	Rpl22	56.4696	1.60189	0	0
2	Spint2	56.3071	1.9252	0	0
2	Ctrc	56.268	1.73567	0	0
2	Mt1	56.2458	2.74093	0	0
2	Mt2	56.133	1.85441	0	0
2	Cpa2	56.109	4.34022	0	0
2	Eef1b2	55.9122	1.76404	0	0
2	Try4	55.8952	7.4739	0	0
2	Sycn	55.8789	6.49292	0	0
2	Tmed6	55.8729	1.95531	0	0
2	Pnlip	55.8599	7.50665	0	0
2	Stard10	55.8462	1.95266	0	0
2	Ctrl	55.8237	6.321	0	0
2	Try10	55.793	2.1246	0	0
2	Cela1	55.7876	7.7053	0	0
2	Psmb10	55.7492	1.9411	0	0
2	Rpl9	55.6715	1.79219	0	0
2	Rpl6	55.6483	1.62983	0	0
2	Rps9	55.6446	1.50835	0	0
2	Amy2a5	55.6159	1.4495	0	0
2	Nupr1	55.4354	2.68241	0	0
2	Serpini2	55.3963	1.77972	0	0
2	Edem1	55.3286	1.89832	0	0
2	Rpl34	55.2909	1.65575	0	0
2	Nucb2	55.2886	1.7862	0	0
2	Cel	55.2069	5.06571	0	0
2	Rpl21	55.1598	1.78038	0	0
2	Rpl35a	55.1008	1.61683	0	0
2	Cela3b	55.0762	7.07158	0	0
2	Rps6	55.0439	1.6786	0	0
2	Rpl32	54.9788	2.48589	0	0
2	Rps7	54.8008	1.83677	0	0
2	Chst2	54.5222	2.1224	0	0
2	Atp5e	54.4162	1.8742	0	0
2	Manf	54.3544	1.84814	0	0
2	Rpl17	54.014	1.75492	0	0
2	Gm10076	53.8201	1.76306	0	0
2	Aqp12	53.6043	1.40183	0	0
2	Ly6e	53.5215	1.63071	0	0
2	Rpl36al	53.4393	1.74294	0	0
2	Ggt1	53.2575	1.51252	0	0
2	Rpl36a	53.2565	1.65878	0	0
2	Hspa5	53.2065	1.78529	0	0
2	Selenop	53.1586	1.81766	0	0
2	Xbp1	53.0485	1.74976	0	0
2	Asns	52.751	1.74413	0	0
2	Rps10	52.4208	1.69946	0	0
2	Fkbp11	51.7596	1.53372	0	0
2	Klk1b5	51.568	1.87848	0	0
2	Rps3a1	51.3048	1.33773	0	0
2	Gabarap	51.244	1.37032	0	0
2	Ero1lb	51.2428	1.5725	0	0
2	Rpl15	51.1554	1.35268	0	0
2	Nme2	51.0944	1.65473	0	0
2	Rpl22l1	50.7709	1.49425	0	0
2	Rpl19	50.656	1.39185	0	0
2	Ppib	50.5264	1.58745	0	0
2	Gm10334	50.5177	2.25156	0	0
2	Rpl27	50.3401	1.30175	0	0
2	Rpl27a	50.2115	1.36423	0	0
2	Krtcap2	50.0111	1.47302	0	0
2	Rps19	49.887	1.5591	0	0
2	Pcbd1	49.8779	1.71052	0	0
2	Cela2a	49.1099	5.30396	0	0
2	Mcfd2	49.0501	1.80051	0	0
2	Fau	48.9195	1.37012	0	0
2	Reg3g	48.8043	3.65248	0	0
2	Gm42418	48.7233	4.06839	0	0
2	Ndufs6	48.5142	1.50681	0	0
2	Bckdk	48.4694	1.84292	0	0
2	Ssr4	48.457	1.69758	0	0
2	Pabpc4	48.3329	1.89467	0	0
2	Msrb1	47.6559	1.41006	0	0
2	Reep5	47.5337	1.33814	0	0
2	Uqcr11	47.5209	1.46975	0	0
2	Ndufa4	47.518	1.44964	0	0
2	Naca	47.3328	1.24356	0	0
2	Prss3	47.2138	1.69195	0	0
2	Wars	47.0546	2.21318	0	0
2	Rpl24	47.0378	1.12882	0	0
2	Spcs3	46.6332	2.0459	0	0
2	Rps13	46.6221	1.3752	0	0
2	Crlf1	46.5304	1.56021	0	0
2	Mthfd2	46.1766	2.22405	0	0
2	Rps29	45.9574	1.20958	0	0
2	P2rx1	45.9249	2.09407	0	0
2	Eif2s2	45.8604	1.40007	0	0
2	Uqcrh	45.3209	1.20874	0	0
2	Chchd10	45.2597	1.25772	0	0
2	Rps18	44.9387	1.24607	0	0
2	Hsd17b13	44.6931	1.77838	0	0
2	Hamp2	44.6123	1.0854	0	0
2	Rpl26	44.3795	1.33019	0	0
2	Fth1	44.1561	1.041	0	0
3	Lyz2	115.727	8.64149	0	0
3	Fcer1g	111.255	7.12639	0	0
3	Tyrobp	109.626	7.16096	0	0
3	Rbpj	105.204	5.17999	0	0
3	Pid1	104.61	4.32861	0	0
3	Mrc1	103.993	9.4497	0	0
3	Ctss	103.156	6.1581	0	0
3	Ctsc	101.64	4.91965	0	0
3	Laptm5	101.437	5.24831	0	0
3	C1qb	100.302	8.19706	0	0
3	Zeb2	99.1071	3.84874	0	0
3	Mctp1	98.4209	6.30635	0	0
3	Csf1r	98.3726	7.64967	0	0
3	F13a1	97.993	9.3861	0	0
3	Lcp1	97.0534	4.9828	0	0
3	C1qa	96.8753	7.65863	0	0
3	Cd74	96.5494	6.06448	0	0
3	C1qc	96.0384	8.52697	0	0
3	Dab2	94.9952	4.95486	0	0
3	Slc9a9	94.7417	4.78225	0	0
3	Ccl6	92.9667	7.87441	0	0
3	Cybb	92.8803	7.03539	0	0
3	Trf	92.6813	5.2278	0	0
3	Arhgap15	91.3388	3.75336	0	0
3	Atp2b1	91.2663	3.22231	0	0
3	Psap	90.8764	2.74528	0	0
3	Unc93b1	90.0163	4.44286	0	0
3	Runx1	88.4908	4.24672	0	0
3	Alox5ap	87.7159	8.40018	0	0
3	Hdac9	87.4143	5.43597	0	0
3	Nrros	87.1502	5.35941	0	0
3	Adgre1	87.0632	9.4455	0	0
3	Lgmn	86.9126	5.1272	0	0
3	Cd83	86.7986	6.01462	0	0
3	Ctsb	86.5192	2.71603	0	0
3	H2-Aa	86.4557	5.7855	0	0
3	Pf4	85.9652	7.28382	0	0
3	Dock2	85.7687	4.16044	0	0
3	Plek	85.532	6.25173	0	0
3	Tmsb4x	85.521	2.54492	0	0
3	Lyn	85.4761	3.57698	0	0
3	Apoe	85.3965	4.21389	0	0
3	Ptprc	84.6262	3.94139	0	0
3	Tgfbi	84.5128	6.24191	0	0
3	Sh3bgrl3	83.8626	2.64262	0	0
3	Ccl9	82.9813	8.49622	0	0
3	H2-Ab1	82.6495	5.40772	0	0
3	Pip4k2a	82.516	3.9399	0	0
3	Hexa	82.436	3.32664	0	0
3	Mbnl1	81.9912	2.45426	0	0
3	Tmcc1	81.9827	3.24839	0	0
3	Picalm	81.9811	2.89181	0	0
3	Cd36	81.9075	4.13249	0	0
3	Wfdc17	81.7386	7.38634	0	0
3	Trps1	81.694	3.26903	0	0
3	Dleu2	81.6542	3.38997	0	0
3	Myo5a	81.5468	5.11817	0	0
3	Ptprj	81.4518	2.95727	0	0
3	Cltc	81.2609	2.90904	0	0
3	Kctd12	81.0541	3.67135	0	0
3	Spi1	80.9622	7.09074	0	0
3	H2-Eb1	80.5131	5.58509	0	0
3	Cd86	80.507	5.58742	0	0
3	Maf	80.0818	4.02457	0	0
3	Rgs10	79.875	3.87096	0	0
3	Fcgr3	79.7761	8.54237	0	0
3	Grn	79.7724	2.64069	0	0
3	Arhgdib	79.0665	3.58246	0	0
3	Frmd4b	78.8034	3.68499	0	0
3	Cyba	78.1401	2.49785	0	0
3	Iqgap1	77.9987	2.61875	0	0
3	Ucp2	77.9625	3.20078	0	0
3	Inpp5d	77.3487	3.70715	0	0
3	Ly86	77.181	5.91369	0	0
3	Gnaq	77.0803	2.61758	0	0
3	Wnk1	76.7626	2.41158	0	0
3	Pltp	76.68	3.46832	0	0
3	Fyb	76.6325	4.1525	0	0
3	Tbxas1	76.5987	7.496	0	0
3	Ms4a6c	76.033	5.57995	0	0
3	Cd68	75.9708	6.8002	0	0
3	Fcrls	75.8647	9.41546	0	0
3	Pld4	75.7169	7.58777	0	0
3	Ptpn18	75.6184	3.25548	0	0
3	Npc2	75.6026	2.26349	0	0
3	Ctsh	75.4395	2.8218	0	0
3	Snx5	75.2833	3.02659	0	0
3	Mgl2	75.2646	9.68409	0	0
3	Cotl1	75.2393	3.37834	0	0
3	Fam49b	74.3899	3.13941	0	0
3	Arpc2	74.2043	1.9895	0	0
3	Actb	73.7058	1.78893	0	0
3	Vav3	73.5519	3.85485	0	0
3	Zswim6	73.2198	2.63706	0	0
3	Tm6sf1	73.1478	4.86696	0	0
3	Elmo1	73.1102	2.79045	0	0
3	Cfh	72.8808	4.2023	0	0
3	Wwp1	72.8538	3.77228	0	0
3	Aif1	72.8299	8.2286	0	0
3	Actr3	72.4486	2.32235	0	0
3	Mef2c	72.0392	2.83633	0	0
3	Sirpa	71.6307	4.04301	0	0
3	Slc8a1	71.6161	3.51349	0	0
3	Fcgr2b	71.5973	6.47473	0	0
3	Stab1	71.5648	5.83194	0	0
3	Mef2a	71.4129	2.66217	0	0
3	Dock8	71.3907	4.25414	0	0
3	Skap2	71.3646	3.23788	0	0
3	Rnf150	71.3366	5.16647	0	0
3	Rab8b	70.5201	3.03465	0	0
3	Gmfg	70.4608	3.34915	0	0
3	Cbr2	70.1246	7.82839	0	0
3	Fli1	69.8886	2.68707	0	0
3	Gpx1	69.8242	1.92703	0	0
3	Zfp36l2	69.7569	2.4713	0	0
3	Syk	69.7314	4.55844	0	0
3	Mafb	69.6202	4.45976	0	0
3	Emp3	69.4885	2.39414	0	0
3	Fnbp1	69.293	3.08228	0	0
3	Psd3	69.2318	3.17643	0	0
3	Pitpna	68.8322	2.31616	0	0
3	Ehd4	68.8279	2.83716	0	0
3	Ncf2	68.6355	6.04408	0	0
3	Mcl1	68.6038	2.14741	0	0
3	Ahnak	68.4464	2.14319	0	0
3	Cyth4	68.4147	5.97707	0	0
3	C3ar1	68.3624	9.72996	0	0
3	Dennd1a	68.2417	2.51213	0	0
3	Rreb1	68.1817	3.28204	0	0
3	Iqgap2	67.9175	3.25964	0	0
3	Tent5a	67.7844	3.99489	0	0
3	Mitf	67.7636	3.88779	0	0
3	Zfhx3	67.739	2.6197	0	0
3	Rassf4	67.737	6.74055	0	0
3	Stk17b	67.7078	3.10931	0	0
3	Il6ra	67.4854	3.81387	0	0
3	Abca9	67.4554	3.88035	0	0
3	Gng2	67.2339	4.42313	0	0
3	Rap1b	67.1056	1.96547	0	0
3	Mir142hg	67.0181	3.5757	0	0
3	Cd53	66.861	3.31155	0	0
3	Crip1	66.5861	2.10992	0	0
3	Prcp	66.5097	3.89295	0	0
3	H2-DMa	66.1178	4.93715	0	0
3	C5ar1	65.6788	8.78815	0	0
3	Uvrag	65.2804	2.65944	0	0
3	Clta	65.1684	1.6821	0	0
3	Folr2	65.1623	7.63268	0	0
3	Serinc3	65.1075	1.75019	0	0
3	Sh3kbp1	65.0872	3.21476	0	0
3	Lilrb4a	64.9803	7.5098	0	0
3	Ifi27l2a	64.9695	2.46451	0	0
3	Cfp	64.9622	7.06486	0	0
3	Prkcb	64.8744	3.87089	0	0
3	Mtss1	64.8606	3.07347	0	0
3	Qk	64.8598	2.11415	0	0
3	Ifi207	64.5143	3.17908	0	0
3	Srgn	64.4961	2.46679	0	0
3	Tank	64.3701	3.42429	0	0
3	Neat1	64.3111	1.8975	0	0
3	Arpc1b	64.2458	1.85922	0	0
3	Klf6	64.1577	2.0705	0	0
3	Tanc2	64.0203	3.33558	0	0
3	Gas7	63.8172	3.11344	0	0
3	Cyfip1	63.815	2.68686	0	0
3	Klf2	63.5855	2.20016	0	0
3	Ssh2	63.0744	2.35062	0	0
3	Grb2	62.9456	2.6397	0	0
3	Epsti1	62.9021	4.0249	0	0
3	Ms4a7	62.478	8.42313	0	0
3	Man2b1	62.3331	3.02961	0	0
3	Cdc42	62.2849	1.49738	0	0
3	Hpgd	62.1523	4.26505	0	0
3	Cebpb	62.0618	2.41809	0	0
3	Pla2g7	61.8703	8.21491	0	0
3	Zdhhc14	61.8146	3.9712	0	0
3	Ankrd44	61.7465	2.54117	0	0
3	Tsc22d3	61.6915	2.09985	0	0
3	Cd163	61.6723	9.2423	0	0
3	Coro1a	61.6283	3.47932	0	0
3	Vsir	61.0882	4.70423	0	0
3	Ctsa	61.0823	2.82445	0	0
3	Snx2	60.9937	2.72875	0	0
3	Tbc1d5	60.7968	2.44496	0	0
3	Diaph2	60.6351	2.04026	0	0
3	Marcks	60.6063	1.73725	0	0
3	Ap2a2	60.507	2.86315	0	0
3	Pepd	60.5024	3.06669	0	0
3	Gab2	60.4588	2.2664	0	0
3	Capza2	60.3728	2.01027	0	0
3	B2m	60.1883	1.63021	0	0
3	Ptafr	60.1734	8.05791	0	0
3	Dclre1c	60.1716	4.75595	0	0
3	Ptpro	60.1285	10.5962	0	0
3	Foxp1	59.9854	1.52688	0	0
3	Myo1f	59.9286	5.36083	0	0
3	Tmem176b	59.6028	1.96855	0	0
3	Gm26740	59.5776	2.92491	0	0
3	Tln1	59.2388	2.46675	0	0
3	Abca1	59.1781	2.90328	0	0
4	Flt1	110.792	10.4391	0	0
4	Egfl7	110.649	8.6633	0	0
4	Fabp4	110.54	9.50475	0	0
4	Plvap	109.607	7.8897	0	0
4	Emcn	108.274	9.96954	0	0
4	Ly6c1	106.903	5.85893	0	0
4	Pecam1	106.511	6.94117	0	0
4	Kdr	105.666	9.80021	0	0
4	Ptprb	104.459	10.1706	0	0
4	Igfbp7	101.317	4.46992	0	0
4	Mgll	101.313	5.51061	0	0
4	Eng	101.162	5.06529	0	0
4	Rgcc	101.028	7.41164	0	0
4	Tm4sf1	100.546	5.2244	0	0
4	Cyyr1	100.086	10.5179	0	0
4	Adgrl4	99.7968	10.0993	0	0
4	Ldb2	99.5585	5.21801	0	0
4	Plpp1	98.8149	5.91398	0	0
4	Cdh5	98.0014	9.9354	0	0
4	Plcb1	97.8314	4.66934	0	0
4	Ptprm	96.7218	4.39108	0	0
4	Esam	96.522	6.65886	0	0
4	Gpihbp1	96.3913	9.50286	0	0
4	Arhgap31	96.2982	4.98238	0	0
4	Sptbn1	96.2589	3.34399	0	0
4	Ly6a	96.2519	4.13869	0	0
4	Adgrf5	96.0304	8.36875	0	0
4	Cavin2	95.5306	5.12604	0	0
4	Plpp3	92.8928	3.66071	0	0
4	Tcf4	91.9212	3.01059	0	0
4	Id3	90.6832	4.10177	0	0
4	Ptprg	90.5931	3.81091	0	0
4	Slc9a3r2	89.876	4.45023	0	0
4	Cd300lg	89.4909	7.72872	0	0
4	Epas1	89.4882	4.82428	0	0
4	Nrp1	89.3071	3.59575	0	0
4	Clic4	88.6393	3.22618	0	0
4	Cav1	88.2275	5.79262	0	0
4	Podxl	88.0771	7.75608	0	0
4	Id1	87.7385	6.10985	0	0
4	Itga1	87.6272	4.75198	0	0
4	Gng11	87.0282	3.88461	0	0
4	Nfib	86.6115	2.87548	0	0
4	AW112010	86.2601	3.87786	0	0
4	Hspb1	86.063	3.89704	0	0
4	Pakap-1	85.9475	4.23968	0	0
4	Ctla2a	85.8736	6.13315	0	0
4	H2-D1	85.3052	2.64747	0	0
4	Timp3	84.9928	3.28148	0	0
4	Sgk1	84.3731	3.54072	0	0
4	Crim1	84.0393	4.24822	0	0
4	B2m	83.742	2.69408	0	0
4	Prkch	83.5945	4.33966	0	0
4	Gimap6	83.3757	3.98278	0	0
4	Crip2	83.3574	3.02351	0	0
4	Clec14a	82.6021	7.55323	0	0
4	Cd200	81.9059	5.42056	0	0
4	Cd81	81.8453	2.46516	0	0
4	Gnai2	81.7212	2.51501	0	0
4	Apbb2	81.5172	3.62703	0	0
4	Snrk	80.4126	4.12334	0	0
4	Ramp2	80.3831	3.85047	0	0
4	Igfbp3	80.2798	5.60097	0	0
4	Col4a2	79.8843	3.24002	0	0
4	Prex2	78.8809	4.20841	0	0
4	Rapgef4	78.6854	4.63572	0	0
4	Rbp7	78.6335	9.08568	0	0
4	Fli1	78.2006	3.35736	0	0
4	Iigp1	78.1694	5.70581	0	0
4	Ehd4	78.1407	3.60438	0	0
4	Rflnb	77.4266	5.47546	0	0
4	Calm1	77.3499	2.02412	0	0
4	Srgn	76.8527	3.05296	0	0
4	Tinagl1	76.7659	4.62585	0	0
4	Tcim	76.6273	4.09816	0	0
4	Kitl	76.3009	3.91411	0	0
4	Aqp1	76.2448	8.15866	0	0
4	Scarb1	76.1816	5.11059	0	0
4	Vamp5	76.0166	4.07693	0	0
4	Bst2	75.7441	2.95992	0	0
4	Plscr2	75.4296	5.75887	0	0
4	Mmrn2	75.0822	9.04802	0	0
4	Tsc22d1	74.9992	2.99991	0	0
4	Cd93	74.9601	5.17432	0	0
4	Sparcl1	74.7828	3.267	0	0
4	Plxna2	74.7611	4.13277	0	0
4	Mef2c	74.4783	2.98762	0	0
4	Rasal2	74.3138	3.57616	0	0
4	Msn	74.167	2.79073	0	0
4	Fabp5	74.0554	3.69982	0	0
4	Ifitm3	73.9203	2.2574	0	0
4	H2-K1	73.6291	2.17745	0	0
4	Col4a1	73.2535	2.85239	0	0
4	Etl4	72.8378	3.40884	0	0
4	Apold1	72.8005	6.0702	0	0
4	Arhgap29	72.2013	3.77684	0	0
4	Rai14	72.1643	4.75271	0	0
4	Klf7	71.9213	2.92721	0	0
4	Fbxl7	71.8041	3.71987	0	0
4	Pcdh17	71.7515	8.97536	0	0
4	Slfn5	71.7506	3.11551	0	0
4	Myct1	71.4984	10.2467	0	0
4	Bmpr2	71.2487	2.98857	0	0
4	Ecscr	71.0013	4.60756	0	0
4	Itpkb	70.6809	3.39546	0	0
4	Ebf1	70.6542	2.5487	0	0
4	Elk3	70.5937	3.85262	0	0
4	Hecw2	70.5906	5.4152	0	0
4	Klf2	70.5829	2.51549	0	0
4	Mcf2l	70.5625	5.23239	0	0
4	Rasip1	70.4186	8.23769	0	0
4	Tspan9	70.3024	3.96987	0	0
4	Arl15	70.2455	2.85506	0	0
4	Rasgrp3	70.1275	4.34887	0	0
4	Pdgfd	70.058	3.28118	0	0
4	Syne1	70.0403	3.547	0	0
4	Cd34	69.7933	2.78328	0	0
4	4931406P16Rik	69.7836	3.65698	0	0
4	Shank3	69.7301	9.60223	0	0
4	Dock4	69.5395	3.31197	0	0
4	Jam3	69.2038	5.03692	0	0
4	Dysf	68.9805	8.90103	0	0
4	Ushbp1	68.9283	9.17185	0	0
4	Fgd5	68.9031	5.90261	0	0
4	Aplp2	68.8702	2.1952	0	0
4	Ifitm2	68.595	2.00257	0	0
4	Luzp1	68.5254	3.07497	0	0
4	S1pr1	68.4839	4.10577	0	0
4	Tie1	68.2751	9.87955	0	0
4	Acvrl1	68.2355	3.56746	0	0
4	Ece1	67.8509	3.36299	0	0
4	Ets1	67.8427	3.00479	0	0
4	Btnl9	67.4007	9.72428	0	0
4	Clic5	67.3267	8.18657	0	0
4	Itga6	67.2856	2.88741	0	0
4	Rdx	66.722	2.56063	0	0
4	St6galnac3	66.5497	4.74638	0	0
4	Nostrin	66.1893	5.62253	0	0
4	Icam2	66.109	6.48233	0	0
4	Dlc1	66.0993	2.35329	0	0
4	Sparc	66.0095	2.46997	0	0
4	Rapgef1	65.886	3.49431	0	0
4	Rbms1	65.8242	2.05041	0	0
4	Lims2	65.7542	4.12077	0	0
4	Thrsp	65.6094	9.71921	0	0
4	Tmem204	65.3206	4.309	0	0
4	Ramp3	64.913	5.07011	0	0
4	Anxa3	64.6105	2.6684	0	0
4	Adamts9	64.433	3.83793	0	0
4	Lrrc8c	64.3521	3.77276	0	0
4	Car4	64.1723	8.27427	0	0
4	Ltbp4	64.1417	2.52571	0	0
4	Piezo2	64.019	6.46313	0	0
4	Thbd	64.0184	3.47386	0	0
4	Pitpnc1	63.8335	2.58459	0	0
4	Col13a1	63.8261	8.60425	0	0
4	Mcc	63.514	2.75009	0	0
4	Ccdc85b	63.3824	2.64629	0	0
4	Nfkbia	63.3531	2.11793	0	0
4	Rapgef5	62.8935	3.46314	0	0
4	Kank3	62.8467	6.0108	0	0
4	Ppp1r2	62.7869	2.396	0	0
4	Cxcl12	62.5781	3.3019	0	0
4	Stox2	62.4615	3.09838	0	0
4	App	62.3182	1.66915	0	0
4	Rbpms	62.0014	2.29401	0	0
4	Tek	61.8378	3.68136	0	0
4	Cdkn1a	61.6236	2.99832	0	0
4	BC028528	61.3696	4.58532	0	0
4	Dgkh	60.9911	3.88911	0	0
4	Depp1	60.783	5.50542	0	0
4	Jam2	60.5476	5.35241	0	0
4	Psmb8	60.4315	2.72817	0	0
4	Actn4	60.265	2.35592	0	0
4	Macf1	60.2245	1.98965	0	0
4	Arpc3	60.1959	1.77504	0	0
4	Fermt2	59.9383	2.43619	0	0
4	Slc43a3	59.9298	2.69288	0	0
4	Csgalnact1	59.7108	3.74469	0	0
4	Ednrb	59.6763	3.49169	0	0
4	Tmem88	59.5759	5.81731	0	0
4	Samd12	59.4695	5.10569	0	0
4	Heg1	59.4382	2.59887	0	0
4	Sorbs1	59.1284	3.8826	0	0
4	Tmcc3	59.1113	2.84387	0	0
4	Ccdc85a	59.0205	8.53456	0	0
4	Wwtr1	59.0155	2.65033	0	0
4	Cdh13	58.7536	5.8919	0	0
4	Tpm4	58.6296	2.15799	0	0
4	Itm2b	58.5946	1.56504	0	0
4	Adgrl2	58.5942	4.23547	0	0
4	Nedd9	58.309	2.77926	0	0
4	Sptan1	58.1502	2.37847	0	0
4	Plekhg1	58.1143	3.54729	0	0
4	Fkbp1a	58.0991	1.85431	0	0
4	Kctd12b	58.0621	5.00818	0	0
4	Cdc42ep3	57.8761	4.20051	0	0
4	Rapgef2	57.8265	2.34515	0	0
4	Tnfsf10	57.8128	6.54491	0	0
4	Arap3	57.7004	6.83136	0	0
5	Spp1	106.452	7.8294	0	0
5	Tm4sf4	105.267	7.35141	0	0
5	Pkhd1	104.707	7.01433	0	0
5	Dcdc2a	103.519	9.23827	0	0
5	Atp1b1	102.094	6.18341	0	0
5	Sorbs2	100.712	4.83829	0	0
5	Epcam	100.585	5.48312	0	0
5	Shank2	99.4097	7.32723	0	0
5	Cp	98.5056	4.51925	0	0
5	Tstd1	96.1329	7.98119	0	0
5	Glis3	96.0526	4.86362	0	0
5	Magi1	95.0948	3.98339	0	0
5	Cldn3	94.782	4.02764	0	0
5	Erbb4	94.14	9.37373	0	0
5	Krt8	93.3962	3.8885	0	0
5	Lurap1l	92.5356	4.1198	0	0
5	St3gal4	92.3622	4.02208	0	0
5	Ces1d	92.177	5.14634	0	0
5	Ambp	91.7498	8.48802	0	0
5	Mgst1	91.5969	3.5247	0	0
5	Cldn7	91.5014	4.66334	0	0
5	Bicc1	91.4805	3.41622	0	0
5	Kifc3	90.9598	5.17987	0	0
5	Cdh1	90.3804	3.97751	0	0
5	Anxa5	89.7813	2.81779	0	0
5	Krt18	89.5261	3.56601	0	0
5	Alcam	89.4596	3.4858	0	0
5	Sox9	89.3946	4.26961	0	0
5	Krt19	89.0219	4.82421	0	0
5	Hhex	87.0532	5.30493	0	0
5	Dsg2	86.7578	4.22184	0	0
5	Cxadr	84.6749	4.15469	0	0
5	Wwc1	84.5436	3.92355	0	0
5	Dbi	84.3284	2.71219	0	0
5	Chka	84.2084	3.42327	0	0
5	Cadm1	84.0996	4.55358	0	0
5	Pdgfd	83.2785	3.4096	0	0
5	2610307P16Rik	83.018	5.31295	0	0
5	Shroom3	82.5573	4.04451	0	0
5	Ccnd1	82.2835	3.89451	0	0
5	Pdzk1ip1	81.6143	5.58035	0	0
5	Clmn	81.2882	5.05573	0	0
5	Ank3	80.1713	3.28734	0	0
5	Apoe	79.8997	3.34816	0	0
5	Rbms3	79.508	2.85092	0	0
5	Prox1	79.1336	6.51153	0	0
5	Onecut1	78.7338	6.00005	0	0
5	Ehf	78.6149	5.0672	0	0
5	Nectin2	78.4744	4.24879	0	0
5	Anxa4	78.1653	3.11905	0	0
5	Cd9	78.0046	2.62997	0	0
5	Sema5a	77.8565	4.02927	0	0
5	ccdc198	77.5976	9.00632	0	0
5	Naaladl2	76.6213	2.99031	0	0
5	Tmem176b	76.386	2.53978	0	0
5	Fxyd3	76.275	3.06006	0	0
5	Slc28a3	76.0377	8.72063	0	0
5	Sox4	75.9322	3.34484	0	0
5	Cldn10	75.6936	2.79927	0	0
5	Gas6	75.1618	2.58438	0	0
5	Fgfr3	74.9062	6.61284	0	0
5	Sox5	74.2689	2.74811	0	0
5	Phldb2	73.7926	3.36968	0	0
5	Angpt1	73.6642	3.66355	0	0
5	Kalrn	73.5554	3.41147	0	0
5	Sdc4	73.0478	2.65415	0	0
5	Fmo2	73.0189	2.95848	0	0
5	Hes1	72.9586	2.97752	0	0
5	Atp1a1	72.6905	2.32645	0	0
5	Wfdc15b	72.3952	8.37029	0	0
5	Wnt4	72.3049	6.01654	0	0
5	Ier3	72.2296	2.78914	0	0
5	Nav2	72.2175	3.3162	0	0
5	Ccn1	72.1899	2.97083	0	0
5	Ptprk	72.1768	2.63394	0	0
5	Krt23	71.943	4.9484	0	0
5	Tmem176a	71.8522	2.51914	0	0
5	Etl4	71.8006	2.69083	0	0
5	Nedd4l	71.5597	2.82478	0	0
5	Sgms2	71.4837	3.41575	0	0
5	Nudt19	71.2292	3.77599	0	0
5	Carmil1	70.8696	3.79224	0	0
5	Fgfr2	70.6359	2.55273	0	0
5	Id2	70.6084	2.79497	0	0
5	Tacc2	70.5271	3.38939	0	0
5	Kansl1l	70.0831	2.9843	0	0
5	Scara3	70.0114	3.50364	0	0
5	Sox6	69.9525	3.39868	0	0
5	Fads2	69.9436	3.46216	0	0
5	Stox2	69.3412	2.67638	0	0
5	Pebp1	69.254	2.0044	0	0
5	Pawr	69.1696	3.51922	0	0
5	Hmgn1	69.0824	2.10814	0	0
5	Ttr	68.9605	2.01091	0	0
5	Cystm1	68.5947	2.00625	0	0
5	Hbegf	68.4518	4.39422	0	0
5	Sema6a	68.3535	3.01215	0	0
5	Rab27b	68.1336	2.91622	0	0
5	Ptprf	68.1227	2.85009	0	0
5	Pik3ap1	67.9802	2.78813	0	0
5	2610035D17Rik	67.898	3.46993	0	0
5	Meis2	67.8248	2.09031	0	0
5	S100a11	67.6607	2.10575	0	0
5	Ctnnd1	67.454	2.28961	0	0
5	Rora	67.4048	2.19328	0	0
5	Tnfrsf12a	67.148	3.79167	0	0
5	Bmyc	67.0758	3.14155	0	0
5	Osgin1	66.6681	4.44948	0	0
5	Pbx1	66.6628	2.09185	0	0
5	Epb41l5	66.6468	3.64896	0	0
5	Eps8l2	66.5286	4.67512	0	0
5	Ppp2r2b	66.3374	4.18029	0	0
5	Hnf1b	66.302	5.53551	0	0
5	Actn4	66.1114	2.22671	0	0
5	Tesc	66.0474	5.57978	0	0
5	Pld1	65.9153	2.96933	0	0
5	Myl12a	65.7206	1.92031	0	0
5	Gata6	65.6986	3.42398	0	0
5	Myh14	65.6872	6.78375	0	0
5	Osbpl3	65.5673	3.86612	0	0
5	Eno1	65.3637	2.64735	0	0
5	Myo1e	64.9812	2.46644	0	0
5	Enc1	64.8264	4.7791	0	0
5	Magi3	64.7603	2.49781	0	0
5	Errfi1	64.6797	2.14762	0	0
5	Smim22	64.6368	2.47557	0	0
5	Kcnq1	64.5692	2.92728	0	0
5	Ncald	64.3131	3.56917	0	0
5	2900026A02Rik	64.0627	2.84279	0	0
5	Wfdc2	63.616	6.71406	0	0
5	Myl12b	63.5864	1.82402	0	0
5	Nipal2	63.383	2.65244	0	0
5	Csrp1	63.3412	2.01651	0	0
5	Apoc1	63.213	7.05123	0	0
5	F11r	63.1822	2.61865	0	0
5	Pigr	63.1262	4.97625	0	0
5	Kcnk1	63.0732	2.67876	0	0
5	Enah	63.0108	3.00275	0	0
5	Dsp	62.9779	3.8194	0	0
5	Rab25	62.9368	2.9134	0	0
5	Cadps2	62.8527	3.63038	0	0
5	Prkg1	62.8242	2.21554	0	0
5	Mpc2	62.7922	1.60338	0	0
5	Ctnnd2	62.5944	4.86597	0	0
5	Prom1	62.5174	2.81247	0	0
5	Pdgfa	62.3789	2.35453	0	0
5	Palmd	62.3037	3.16156	0	0
5	Slc9a3r1	62.2716	2.8753	0	0
5	Ror1	62.2007	2.41306	0	0
5	Cobl	61.9944	5.41656	0	0
5	Tagln2	61.6332	1.75892	0	0
5	Rgs2	61.4407	2.55833	0	0
5	Aopep	61.4187	1.93393	0	0
5	Ngf	61.1999	3.85261	0	0
5	Msi2	61.1248	1.9108	0	0
5	Arhgap6	61.063	2.16622	0	0
5	Rbm47	60.9543	2.06554	0	0
5	Cd24a	60.8544	1.43911	0	0
5	Adk	60.6514	1.36728	0	0
5	Smco4	60.6112	1.9444	0	0
5	Ocln	60.4647	4.03876	0	0
5	Patj	60.3191	3.19627	0	0
5	Marcksl1	60.2636	2.36698	0	0
5	Gstt1	60.155	2.20456	0	0
5	Ezr	60.1108	2.55089	0	0
5	Fstl4	60.0582	8.05345	0	0
5	B4galt6	60.055	3.11498	0	0
5	H2afv	60.0235	1.80999	0	0
5	Pamr1	59.8578	3.65216	0	0
5	Prdm16	59.7427	3.093	0	0
5	Ppp1r1b	59.7325	5.37913	0	0
5	Casz1	59.6756	3.61497	0	0
5	Atp13a3	59.6371	2.1735	0	0
5	Plet1	59.5651	7.0792	0	0
5	Cryab	59.5325	1.78202	0	0
5	Cat	59.4681	2.37905	0	0
5	Ptprj	59.388	1.87014	0	0
5	Hpn	59.2691	2.58269	0	0
5	Kcnn4	59.0779	4.29296	0	0
5	Degs1	58.9487	1.8628	0	0
5	Tjp2	58.9427	3.20482	0	0
5	St3gal5	58.889	3.40012	0	0
5	Pigyl	58.7678	2.43426	0	0
5	Ptpn14	58.7174	3.25011	0	0
5	Mcc	58.6026	2.03731	0	0
5	Ccdc162	58.5225	4.06654	0	0
5	Adamts16	58.489	4.74951	0	0
5	Aplp2	58.3818	1.64883	0	0
5	Stxbp6	58.3771	2.01016	0	0
5	Farp1	58.3741	2.34661	0	0
5	Atf3	58.3063	2.07025	0	0
5	Lsr	58.2956	3.31378	0	0
5	Bsg	58.2875	1.23537	0	0
5	Vcl	58.2092	2.27642	0	0
5	Cftr	58.0705	7.5111	0	0
5	Wwox	58.017	1.83495	0	0
5	Rhob	57.9136	1.8277	0	0
5	Nfib	57.7356	1.78416	0	0
5	Anxa13	57.6901	3.21806	0	0
5	Prr15l	57.4865	1.72833	0	0
6	Gm42418	102.477	23.5564	0	0
6	Cmss1	102.148	14.9655	0	0
6	Lars2	101.344	15.4356	0	0
6	Gphn	101.1	14.3746	0	0
6	Camk1d	97.829	11.4453	0	0
6	AY036118	95.4061	10.8008	0	0
6	Reg2	93.3743	11.8171	0	0
6	Tpt1	91.1113	8.70912	0	0
6	Rps18	89.7006	5.79194	0	0
6	Rpl23	87.3307	5.79976	0	0
6	Rpl32	85.3405	6.73348	0	0
6	Rps2	84.4374	5.20291	0	0
6	Rps7	83.8586	5.23818	0	0
6	Reg1	83.5864	16.4936	0	0
6	Rpl10	81.9415	5.32281	0	0
6	Gm19951	81.6652	9.47774	0	0
6	Eef1a1	81.5726	5.1348	0	0
6	Pla2g1b	81.4724	10.9137	0	0
6	Rplp0	79.8342	5.01818	0	0
6	Try4	79.4478	17.8133	0	0
6	Rpl41	79.355	6.80147	0	0
6	Try5	79.1423	16.3118	0	0
6	Rpl9	78.8752	4.71441	0	0
6	Rps20	78.6956	4.7244	0	0
6	Rps23	78.534	4.40386	0	0
6	Rps8	78.2193	5.23135	0	0
6	Rps14	78.1813	4.90368	0	0
6	Rplp1	77.8409	6.21225	0	0
6	Mt1	77.4943	7.00648	0	0
6	Cela2a	76.9	15.9885	0	0
6	Rpl17	76.851	4.58817	0	0
6	Rpl26	76.5661	4.56033	0	0
6	Rnase1	76.2691	15.1218	0	0
6	Rpl27a	75.425	4.23773	0	0
6	2210010C04Rik	75.2506	16.446	0	0
6	Pnlip	75.2398	16.1077	0	0
6	Rps10	75.2041	4.43746	0	0
6	Zg16	75.0817	14.0318	0	0
6	Prss2	75.0403	17.1842	0	0
6	Rps24	74.9734	5.22171	0	0
6	Spink1	74.9109	9.42173	0	0
6	Clps	74.1957	16.3754	0	0
6	Rpl12	74.1604	4.51717	0	0
6	Rps27a	74.0634	4.24217	0	0
6	Cela3b	74.0201	15.6056	0	0
6	Rpl30	73.7972	4.30248	0	0
6	Cpb1	73.5282	14.5209	0	0
6	Rpl13	73.0575	4.68799	0	0
6	Rps12	72.8939	4.2504	0	0
6	Cela1	72.3856	15.239	0	0
6	Cpa1	71.7079	13.6352	0	0
6	Rpl28	71.5371	4.36847	0	0
6	Ctrb1	71.4849	17.6995	0	0
6	Sycn	71.3517	13.0209	0	0
6	Tff2	71.1969	10.0381	0	0
6	Ctrl	70.9189	13.2444	0	0
6	Cel	70.3365	9.83446	0	0
6	Rpl11	69.7429	3.99452	0	0
6	Nupr1	69.6552	5.9647	0	0
6	Rps3a1	69.2701	3.76599	0	0
6	Rps4x	68.852	3.68167	0	0
6	Rpl15	68.67	3.93949	0	0
6	Rpl37	68.6196	3.94366	0	0
6	Rpl35a	68.049	3.72492	0	0
6	Reg3b	67.8645	6.06227	0	0
6	Dmbt1	67.7313	6.28036	0	0
6	Rps3	67.4384	3.80934	0	0
6	Rpl34	67.3021	3.75534	0	0
6	Rps29	67.1206	3.52805	0	0
6	Rpl19	67.1036	3.54278	0	0
6	Cdk8	67.0818	6.65262	0	0
6	Rps21	67.0517	3.7875	0	0
6	Rps6	66.691	3.81308	0	0
6	Rps15a	66.3087	3.72169	0	0
6	Cpa2	66.0108	8.32011	0	0
6	Rps26	65.8982	3.98197	0	0
6	Rps19	65.8865	3.55527	0	0
6	Rpl37a	65.2609	3.6953	0	0
6	Rpl7	64.9124	3.68506	0	0
6	Fth1	64.6749	2.89846	0	0
6	Pnliprp1	64.4249	10.4893	0	0
6	Rpl5	63.6282	3.72634	0	0
6	Rpl18a	63.5833	3.6406	0	0
6	Rack1	63.4563	3.81526	0	0
6	Rps16	62.1735	3.22855	0	0
6	Rps13	62.1073	3.48818	0	0
6	Rpl6	61.8223	3.46241	0	0
6	Rpsa	61.2426	3.72694	0	0
6	Rpl8	60.9259	3.33733	0	0
6	Rps25	60.9209	3.5762	0	0
6	Rps5	59.609	3.15249	0	0
6	Rps28	59.5534	3.39927	0	0
6	Pnliprp2	59.0362	5.56909	0	0
6	Rpl35	58.5981	3.73446	0	0
6	Rps11	58.5759	3.03333	0	0
6	Rpl3	58.2682	3.24855	0	0
6	Rps27l	57.8316	4.15272	0	0
6	Eef1b2	57.5332	3.81913	0	0
6	Klk1	57.4786	6.45641	0	0
6	Cuzd1	57.3221	4.35717	0	0
6	Rpl13a	57.0869	3.06518	0	0
6	Rpl21	56.6745	3.15006	0	0
6	Rpl24	56.4468	3.28953	0	0
6	Rpl27	56.2317	3.43939	0	0
6	Fau	56.0893	2.92162	0	0
6	Rplp2	55.6877	3.13332	0	0
6	Gp2	55.2279	4.64745	0	0
6	1810028F09Rik	54.6793	3.78668	0	0
6	Rpl39	54.5195	3.10575	0	0
6	Rpl38	54.4548	3.2011	0	0
6	Rps9	54.4517	2.70767	0	0
6	Pdia2	53.7355	4.10906	0	0
6	Nme2	53.0775	3.4927	0	0
6	Ssr4	52.698	3.83572	0	0
6	Try10	52.6005	3.76653	0	0
6	Ftl1	50.976	2.49836	0	0
6	Ctrc	50.4216	3.49826	0	0
6	Prss3	50.3579	4.49612	0	0
6	Rpl7a	50.2795	3.18331	0	0
6	Sec61b	50.0861	3.79062	0	0
6	Rpl14	50.0823	2.74307	0	0
6	Rpl18	49.4779	2.76111	0	0
6	Rpl36	48.3011	2.76177	0	0
6	Rpl10a	47.9385	2.85012	0	0
6	Lcmt1	44.8053	3.44359	0	0
6	Rpl36al	44.1132	3.15323	0	0
6	Tmed6	43.8465	3.1944	0	0
6	Rpl22l1	43.129	3.05286	0	0
6	Reg3d	42.3174	3.4414	0	0
6	Serpini2	41.3473	2.89514	0	0
6	Rpl36a	39.9845	2.86911	0	0
6	Psmb10	39.5915	3.22063	0	0
6	Dap	39.2681	3.03302	0	0
6	Ggh	39.2609	2.97483	0	0
6	Serp1	38.4275	2.93011	0	0
6	Serf2	38.3343	2.4957	0	0
6	Gm10076	37.8624	3.00084	0	0
6	Fkbp11	37.2058	2.80842	5.5022e-303	9.58208e-299
6	Rpl4	36.9319	2.43012	1.4216e-298	2.47571e-294
6	Ins2	36.0875	4.48448	3.56161e-285	6.20255e-281
6	Ppib	36.028	2.64246	3.05294e-284	5.3167e-280
6	Naca	35.7116	2.65903	2.60697e-279	4.54003e-275
6	Erp27	34.8534	2.3674	3.77762e-266	6.57873e-262
6	Rps17	34.8343	2.26992	7.35163e-266	1.28029e-261
6	Srp9	34.6356	2.98469	7.35305e-263	1.28053e-258
6	Rpl22	32.3733	2.32531	6.51515e-230	1.13461e-225
6	Ubb	32.2355	1.92051	5.61837e-228	9.78439e-224
6	Rps15	31.5673	1.75402	1.03873e-218	1.80895e-214
6	Uqcrq	31.162	2.60049	3.48358e-213	6.06666e-209
6	Arhgdig	31.1322	2.54597	8.82359e-213	1.53663e-208
6	Sec61g	31.0221	2.64448	2.71736e-211	4.73228e-207
6	Mt2	30.5825	2.21215	2.09148e-205	3.64231e-201
6	Gatm	30.0564	2.17816	1.80136e-198	3.13706e-194
6	Atp5e	29.8796	2.50107	3.62234e-196	6.3083e-192
6	Sec11c	29.2439	2.55881	5.36086e-188	9.33593e-184
6	Ins1	27.84	4.09765	1.4222e-170	2.47677e-166
6	Hamp2	26.8436	2.49488	1.00287e-158	1.7465e-154
6	Gamt	26.3802	2.50719	2.31069e-153	4.02407e-149
6	Gal	25.8172	2.67124	5.68629e-147	9.90267e-143
6	Gcat	25.0442	2.35832	2.01993e-138	3.51771e-134
6	Atp5g1	24.6799	2.39545	1.7595e-134	3.06417e-130
6	Gm10334	24.0557	2.70592	7.27749e-128	1.26737e-123
6	Eif1	23.9062	1.52945	2.63941e-126	4.59653e-122
6	Clu	23.7194	1.52378	2.27267e-124	3.95786e-120
6	Rps27	23.038	1.7237	1.94158e-117	3.38126e-113
6	Reep5	22.6391	2.10067	1.78567e-113	3.10974e-109
6	Chchd10	21.5282	2.5473	8.46994e-103	1.47504e-98
6	Asns	19.2438	2.36455	1.59047e-82	2.7698e-78
6	Aqp12	19.2336	1.58781	1.93619e-82	3.37187e-78
6	Reg3a	18.9688	2.95925	3.08588e-80	5.37406e-76
6	Ndufb9	18.7341	2.40244	2.60865e-78	4.54297e-74
6	Tceal9	18.4216	2.18009	8.8209e-76	1.53616e-71
6	Sel1l	18.4069	1.92809	1.1575e-75	2.01578e-71
6	Ero1lb	18.2843	1.96554	1.10407e-74	1.92275e-70
6	Crlf1	18.219	2.50608	3.64487e-74	6.34754e-70
6	Gnas	17.5132	1.4581	1.13588e-68	1.97813e-64
6	Gm5771	16.9575	2.92724	1.69534e-64	2.95243e-60
6	Chchd2	16.6105	1.94527	5.84712e-62	1.01828e-57
6	Tmem97	16.5823	1.74054	9.36161e-62	1.63032e-57
6	Manf	16.3076	2.27925	8.71734e-60	1.51813e-55
6	Pcbd1	16.0181	2.43985	9.55207e-58	1.66349e-53
6	Cox7c	15.9502	2.17681	2.83778e-57	4.94199e-53
6	Amy2a5	15.773	0.916114	4.77044e-56	8.30771e-52
6	Cckar	15.3354	1.5838	4.43612e-53	7.7255e-49
6	Phgdh	15.0563	2.20412	3.13851e-51	5.46571e-47
6	Rpl23a	14.9655	1.2622	1.23467e-50	2.15017e-46
6	Uqcrh	13.7289	1.86845	6.81587e-43	1.18698e-38
6	Nkain2	13.1889	2.49278	1.01688e-39	1.7709e-35
6	Cst3	13.0347	1.1684	7.76263e-39	1.35186e-34
6	Cabp2	12.7176	1.7784	4.71992e-37	8.21974e-33
6	Prdx4	12.0956	1.8008	1.11388e-33	1.93982e-29
6	Sdf2l1	11.6481	2.43117	2.34614e-31	4.08581e-27
6	Uqcr11	11.5667	1.99529	6.07594e-31	1.05813e-26
6	Krtcap2	11.3958	1.87583	4.38658e-30	7.63923e-26
6	Uba52	11.2736	2.18925	1.77255e-29	3.0869e-25
6	P4hb	10.8156	1.26161	2.9047e-27	5.05853e-23
6	Bc1	10.8059	3.05508	3.22821e-27	5.62192e-23
6	Tmed11	10.777	1.50726	4.41899e-27	7.69567e-23
6	Zfp706	10.225	2.00571	1.53264e-24	2.66909e-20
6	Eef1g	9.54426	1.66155	1.37083e-21	2.38729e-17
7	Tmsb10	63.631	4.50977	0	0
7	Arhgap15	62.3786	5.46046	0	0
7	Vps37b	59.9109	6.93632	0	0
7	Skap1	56.6342	9.40832	0	0
7	Itk	56.5577	11.5295	0	0
7	Btg1	55.1183	4.01693	0	0
7	B2m	54.4513	3.22028	0	0
7	Dock10	54.1954	4.88305	0	0
7	Tmsb4x	53.6614	2.93064	0	0
7	Rps27	52.574	3.46735	0	0
7	Malat1	52.4451	3.97058	0	0
7	Satb1	52.1935	6.6981	0	0
7	Emb	52.1726	7.24062	0	0
7	Gimap6	51.7938	4.88796	0	0
7	H2-D1	51.6219	3.00518	0	0
7	H2-K1	50.7079	2.87416	0	0
7	Ets1	50.4091	4.57421	0	0
7	Bach2	50.1546	4.78792	0	0
7	Ptprc	49.5306	4.63372	0	0
7	Trbc2	48.7102	10.1306	0	0
7	Srgn	47.0386	3.68887	0	0
7	Gm26740	46.5792	5.24578	0	0
7	Fyb	46.336	4.87219	0	0
7	Dock2	45.6787	4.18284	0	0
7	Mbnl1	45.5803	2.92347	0	0
7	Grap2	45.4543	7.84759	0	0
7	Inpp4b	45.0375	5.27299	0	0
7	Ptpn22	44.464	6.55887	0	0
7	Cd52	44.363	4.54558	0	0
7	Ddx5	44.0922	2.2599	0	0
7	Rac2	43.8277	5.11661	0	0
7	Cd53	43.285	4.69666	0	0
7	Shisa5	42.9551	3.33736	0	0
7	Lef1	42.6812	10.7582	0	0
7	Fam107b	42.4622	4.45672	0	0
7	Rbm39	41.7999	2.2655	0	0
7	Il7r	41.2177	8.78839	0	0
7	Camk4	41.0486	9.32625	0	0
7	Prkch	40.9337	4.02173	0	0
7	H3f3b	40.5424	2.00321	0	0
7	Stk17b	39.5817	3.82716	0	0
7	Zc3hav1	39.4976	3.88627	0	0
7	Cytip	39.1326	4.37863	0	0
7	Gpr132	38.8944	5.59528	0	0
7	Gm2682	38.6246	11.4483	0	0
7	Coro1a	38.598	4.08951	0	0
7	Npm1	38.0924	2.02189	0	0
7	Txk	37.9837	9.36736	0	0
7	Pitpnc1	37.6879	3.23021	0	0
7	Gramd3	37.6718	4.3206	1.4387643256211e-310	2.50561e-306
7	Mir142hg	37.5704	4.05654	0	1.14075e-304
7	Arhgdib	37.1373	3.53558	7.03149e-302	1.22453e-297
7	Ssh2	36.9642	3.28739	4.315e-299	7.51458e-295
7	Stat4	36.8895	5.42637	6.80064e-298	1.18433e-293
7	Rps15a	36.7463	1.7071	1.33349e-295	2.32228e-291
7	Cblb	36.6379	3.72033	7.13889e-294	1.24324e-289
7	Ikzf1	36.5507	4.68622	1.73665e-292	3.02437e-288
7	Sub1	36.549	2.38076	1.85115e-292	3.22377e-288
7	Foxp1	36.5481	2.25286	1.90827e-292	3.32324e-288
7	Ms4a4b	36.4363	9.32204	1.13559e-290	1.97763e-286
7	Gimap3	36.1799	8.11464	1.2626e-286	2.19881e-282
7	Rpl23a	36.1699	1.74453	1.81291e-286	3.15717e-282
7	Selplg	35.8375	5.22534	2.88196e-281	5.01894e-277
7	Ppia	35.5134	1.3381	3.05312e-276	5.317e-272
7	Pfn1	35.4067	1.93477	1.34521e-274	2.34268e-270
7	Rpl27	35.2834	1.40357	1.05695e-272	1.84068e-268
7	Prkca	35.0895	3.87956	9.74703e-270	1.69745e-265
7	Rapgef6	34.7893	3.16707	3.53376e-265	6.15404e-261
7	mt-Nd1	34.6426	1.35856	5.76717e-263	1.00435e-258
7	Uba52	34.6024	2.28641	2.32312e-262	4.04572e-258
7	Akap13	34.4423	2.41178	5.8725e-260	1.0227e-255
7	Dennd4a	34.38	3.47381	5.02579e-259	8.75241e-255
7	Gimap4	34.3114	4.77983	5.30873e-258	9.24515e-254
7	Ifngr1	34.2557	3.07019	3.58729e-257	6.24726e-253
7	Ptpn18	34.1356	3.17	2.18714e-255	3.80891e-251
7	Jak1	33.9536	2.44086	1.0802e-252	1.88117e-248
7	Fxyd5	33.4943	3.07686	5.84342e-246	1.01763e-241
7	Arhgap45	32.9177	4.15572	1.22636e-237	2.1357e-233
7	Ripor2	32.3663	4.36138	8.17555e-230	1.42377e-225
7	Rpl39	32.3215	1.44928	3.49272e-229	6.08257e-225
7	Ankrd44	32.2931	3.07204	8.72954e-229	1.52025e-224
7	Snrpg	32.2586	2.32867	2.66821e-228	4.64668e-224
7	Elmo1	32.2398	2.75651	4.89263e-228	8.52051e-224
7	Cd3g	31.928	12.0911	1.09311e-223	1.90365e-219
7	Zeb1	31.3607	2.91554	6.94573e-216	1.2096e-211
7	Hspa8	31.3574	1.42871	7.71075e-216	1.34283e-211
7	Ptma	31.2703	1.22567	1.18185e-214	2.05819e-210
7	Rps18	31.0429	1.21324	1.42158e-211	2.47568e-207
7	Cd28	31.0268	9.01357	2.34768e-211	4.08848e-207
7	Crlf3	31.0175	4.00155	3.12939e-211	5.44983e-207
7	Hcst	30.9631	6.10352	1.69389e-210	2.94991e-206
7	Rps3	30.922	1.1331	6.05218e-210	1.05399e-205
7	Cd3d	30.9155	11.419	7.39418e-210	1.2877e-205
7	H2-Q7	30.8805	4.01117	2.18288e-209	3.80149e-205
7	Actb	30.8677	1.33124	3.24427e-209	5.64989e-205
7	Rbm3	30.864	2.13569	3.63037e-209	6.32229e-205
7	mt-Co1	30.779	0.890858	5.01222e-208	8.72878e-204
7	Limd2	30.7142	3.91812	3.67401e-207	6.39828e-203
7	Tox	30.6443	4.41174	3.14727e-206	5.48097e-202
7	Ubb	30.5566	1.24184	4.62726e-205	8.05838e-201
7	Gimap1	30.5274	4.35686	1.12974e-204	1.96744e-200
7	Stk4	30.2305	3.97187	9.40563e-201	1.63799e-196
7	Tnfaip3	30.2205	3.92521	1.27379e-200	2.2183e-196
7	Ankrd11	30.0239	2.33374	4.78416e-198	8.33161e-194
7	Saraf	29.9346	2.5061	6.98222e-197	1.21595e-192
7	Nsd3	29.6893	2.51451	1.05542e-193	1.83802e-189
7	Trbc1	29.4381	9.10888	1.79013e-190	3.11751e-186
7	Chd2	29.4311	3.00718	2.19871e-190	3.82906e-186
7	mt-Co3	29.4293	0.706228	2.31885e-190	4.03827e-186
7	Crem	29.3497	3.98972	2.4127e-189	4.20172e-185
7	Il2rg	29.3183	4.76548	6.07032e-189	1.05715e-184
7	Runx1	29.233	3.09483	7.3925e-188	1.2874e-183
7	Rps5	29.1554	1.06147	7.14233e-187	1.24384e-182
7	Rpl29	29.0718	1.08363	8.17089e-186	1.42296e-181
7	Elf1	29.0596	2.43325	1.16466e-185	2.02825e-181
7	Cd247	29.0564	8.23908	1.27887e-185	2.22715e-181
7	Actg1	29.0167	1.40364	4.05098e-185	7.05479e-181
7	P2ry10	28.9301	5.64769	5.00074e-184	8.70879e-180
7	Prkcq	28.9226	8.24098	6.2107e-184	1.08159e-179
7	Rps29	28.8346	1.32387	7.90984e-183	1.3775e-178
7	Pnrc1	28.8274	2.13099	9.73723e-183	1.69574e-178
7	Fau	28.3638	1.08595	5.66275e-177	9.86169e-173
7	Arap2	28.3436	3.86031	1.00287e-176	1.7465e-172
7	Cd2	28.1758	5.76208	1.15615e-174	2.01344e-170
7	Rps16	28.116	1.09093	6.24966e-174	1.08838e-169
7	2001-09-01	28.0655	5.38774	2.58138e-173	4.49546e-169
7	Pde7a	28.0536	3.87513	3.60664e-173	6.28096e-169
7	Rps11	27.9983	1.07283	1.70173e-172	2.96357e-168
7	Rpl36a	27.8023	1.19107	4.06566e-170	7.08034e-166
7	Lck	27.7806	8.40208	7.45164e-170	1.2977e-165
7	mt-Atp6	27.7176	0.642046	4.28091e-169	7.4552e-165
7	Rps13	27.6291	1.00237	4.97518e-168	8.66427e-164
7	Dusp10	27.5654	5.33129	2.89715e-167	5.04538e-163
7	Eif1	27.4505	1.09675	6.84787e-166	1.19256e-161
7	Rpl34	27.393	0.996782	3.32479e-165	5.79011e-161
7	Gm11808	27.3289	2.83574	1.92591e-164	3.35397e-160
7	Pabpc1	27.2281	1.55924	3.02105e-163	5.26116e-159
7	Sh3kbp1	27.0546	3.10955	3.37035e-161	5.86946e-157
7	Stat5b	26.8168	3.64113	2.06022e-158	3.58788e-154
7	Pde3b	26.762	3.11886	8.94316e-158	1.55745e-153
7	Ccr7	26.7102	5.39087	3.58125e-157	6.23675e-153
7	Rplp2	26.6623	1.13158	1.28965e-156	2.24592e-152
7	Tnrc6b	26.6522	2.33228	1.68961e-156	2.94246e-152
7	Laptm5	26.6493	2.64982	1.82245e-156	3.17379e-152
7	Thada	26.6378	3.87952	2.47626e-156	4.31241e-152
7	Rpl9	26.5105	1.06035	7.33106e-155	1.2767e-150
7	Tut4	26.4851	2.78705	1.43982e-154	2.50744e-150
7	Peli1	26.4619	2.83087	2.66104e-154	4.63421e-150
7	Rps9	26.4587	0.933736	2.89891e-154	5.04846e-150
7	Cfl1	26.452	1.45673	3.4579e-154	6.02193e-150
7	4932438A13Rik	26.4061	3.16346	1.16666e-153	2.03174e-149
7	Hnrnpf	26.3466	1.82698	5.62012e-153	9.78744e-149
7	Bcl2	26.2851	3.40274	2.83666e-152	4.94004e-148
7	Tnik	26.2396	3.91457	9.39984e-152	1.63698e-147
7	Ccnd3	26.1094	2.39082	2.85171e-150	4.96625e-146
7	Epb41	26.0563	3.18499	1.14054e-149	1.98625e-145
7	Aff3	26.0176	3.70455	3.12982e-149	5.45058e-145
7	Cd3e	25.9778	11.4335	8.82848e-149	1.53748e-144
7	Itpkb	25.8241	2.84107	4.75342e-147	8.27808e-143
7	Prdx6	25.8091	2.25587	7.00954e-147	1.22071e-142
7	Rpl18	25.7174	0.798332	7.47278e-146	1.30138e-141
7	Ptprcap	25.7032	5.50239	1.07741e-145	1.87632e-141
7	Rpl19	25.6919	0.8135	1.44158e-145	2.51052e-141
7	Ltb	25.6528	5.36941	3.93867e-145	6.85919e-141
7	Trac	25.6459	11.2127	4.69818e-145	8.18187e-141
7	Rps3a1	25.4951	0.793429	2.23179e-143	3.88666e-139
7	Klf2	25.4011	1.89148	2.45229e-142	4.27066e-138
7	Gas5	25.3426	1.53757	1.08515e-141	1.8898e-137
7	Arpc2	25.3406	1.61003	1.14014e-141	1.98556e-137
7	Atp11b	24.9881	3.24545	8.23967e-138	1.43494e-133
7	Ms4a6b	24.9429	3.90393	2.54921e-137	4.43945e-133
7	Cotl1	24.5706	2.57535	2.60368e-133	4.53431e-129
7	Rpl4	24.4789	0.959056	2.47668e-132	4.31313e-128
7	Pim1	24.1854	3.32079	3.16644e-129	5.51435e-125
7	Nkg7	24.122	10.4277	1.46975e-128	2.55956e-124
7	Eif3e	24.0296	1.72172	1.3637e-127	2.37488e-123
7	Rps27rt	23.9927	3.22862	3.3161e-127	5.77498e-123
7	Kdm2b	23.9629	4.19787	6.77871e-127	1.18051e-122
7	Rab8b	23.8849	2.80396	4.39405e-126	7.65224e-122
7	Scml4	23.7182	4.99854	2.34117e-124	4.07714e-120
7	Gmfg	23.4809	2.72368	6.39337e-122	1.1134e-117
7	Rpl35a	23.4541	0.770969	1.2001e-121	2.08997e-117
7	Rpl27a	23.4385	0.628498	1.73074e-121	3.01408e-117
7	Fam49b	23.4132	2.38961	3.13957e-121	5.46757e-117
7	Rras2	23.0854	3.33557	6.48479e-118	1.12933e-113
7	Mllt3	22.9671	3.01894	9.9425e-117	1.73149e-112
7	Rpl8	22.9668	0.638474	1.00105e-116	1.74332e-112
7	Utrn	22.9452	1.91255	1.64561e-116	2.86583e-112
7	Hmgb2	22.9401	2.85768	1.84981e-116	3.22144e-112
7	Rpl7	22.7524	0.579845	1.35968e-114	2.36789e-110
7	Znrf3	22.7215	3.57627	2.74373e-114	4.77821e-110
7	Fryl	22.7095	2.7149	3.60794e-114	6.28323e-110
7	Sik3	22.6767	2.11798	7.61086e-114	1.32543e-109
7	Ppp1r16b	22.5712	3.7321	8.31208e-113	1.44755e-108
7	Rps19	22.5395	0.874373	1.7008e-112	2.96194e-108
7	Rap1b	22.509	1.69903	3.38922e-112	5.90232e-108
7	Sh3bgrl3	22.3688	1.69249	7.92463e-111	1.38007e-106
7	Dip2b	22.3405	2.61377	1.4943e-110	2.60232e-106
7	Pdcd4	22.3039	1.66875	3.38304e-110	5.89157e-106
7	4930523C07Rik	22.2607	2.82512	8.87985e-110	1.54643e-105
8	Gm20275	56.0956	7.61761	0	0
8	Mecom	54.1122	6.4248	0	0
8	Adk	53.897	5.09097	0	0
8	Chrm3	53.3458	5.44733	0	0
8	Snd1	53.1525	5.2915	0	0
8	Ptprn2	52.8021	7.47663	0	0
8	Neat1	52.7645	4.91636	0	0
8	Eif2ak3	50.6561	5.91877	0	0
8	Magi1	48.979	4.50697	0	0
8	Luc7l2	48.5951	3.85245	0	0
8	Ank3	48.3217	5.28307	0	0
8	Lrrc7	48.2358	7.59159	0	0
8	Foxp1	48.1781	3.97832	0	0
8	Malat1	47.9598	4.69168	0	0
8	Ccser1	47.6699	6.08483	0	0
8	Plcb1	47.556	4.514	0	0
8	Rbpjl	47.1462	4.58067	0	0
8	Nckap5	46.3386	5.25176	0	0
8	Ghr	46.1964	4.30713	0	0
8	Stard13	45.8415	4.74672	0	0
8	Mbnl2	45.6933	3.46969	0	0
8	Sntb1	45.3303	5.00191	0	0
8	Ntn1	45.2683	5.2784	0	0
8	Sel1l	45.2084	4.04568	0	0
8	Gm26917	44.5775	5.12819	0	0
8	Foxp2	44.4506	6.04532	0	0
8	Atxn1	44.4284	4.15563	0	0
8	Rap1gap2	44.0759	5.68078	0	0
8	Meis2	43.9856	3.80578	0	0
8	Immp2l	43.8931	4.49705	0	0
8	Thrb	43.56	5.29491	0	0
8	Ifrd1	43.0545	3.45535	0	0
8	Kcnq5	42.5067	5.4991	0	0
8	Myo16	42.5049	6.7634	0	0
8	Ptprk	42.4526	4.2556	0	0
8	Trappc9	42.2777	4.82036	0	0
8	Eda	42.2648	4.79783	0	0
8	Slc7a8	42.1187	4.35379	0	0
8	Baiap2l1	42.06	5.55295	0	0
8	Shroom3	42.0325	4.79132	0	0
8	Gm12082	41.9784	7.93339	0	0
8	Mid1	41.6054	4.66792	0	0
8	Dnajc1	41.5796	3.54065	0	0
8	Atf6	41.5445	4.36343	0	0
8	Arhgef26	41.5002	5.71781	0	0
8	Ppp3ca	41.1058	3.04727	0	0
8	Pik3c2g	41.0828	6.21601	0	0
8	5330417C22Rik	40.9436	4.13721	0	0
8	Rrbp1	40.9228	2.69007	0	0
8	Gm20629	40.8376	7.36594	0	0
8	Trp53inp1	40.7952	5.36215	0	0
8	Lncpint	40.6844	3.60216	0	0
8	Ero1lb	40.5587	3.49938	0	0
8	Fndc3a	40.513	3.50091	0	0
8	Maml3	40.2584	3.94565	0	0
8	Mtus1	40.2253	4.68038	0	0
8	Alcam	39.8289	3.61262	0	0
8	Chka	39.7409	4.04319	0	0
8	Bckdhb	39.4339	4.49187	0	0
8	Ica1	39.3627	4.69251	0	0
8	Cobll1	39.3072	4.62884	0	0
8	Fat3	39.1134	6.81686	0	0
8	Cacnb2	39.1108	6.03616	0	0
8	Mknk1	38.8795	4.37343	0	0
8	Fut8	38.2942	4.23935	0	0
8	Rbm39	38.2405	2.44608	0	0
8	Bmpr1b	37.5734	6.43394	0	1.01965e-304
8	Btg2	37.4616	3.04675	3.88617e-307	6.76776e-303
8	Nfia	37.3679	2.79487	1.29908e-305	2.26235e-301
8	Itprid2	37.2318	3.88608	2.0894e-303	3.63869e-299
8	Ell2	37.2295	3.59264	2.27694e-303	3.96529e-299
8	Wwox	36.8261	3.46342	7.06778e-297	1.23085e-292
8	Tmem131l	36.5409	4.67539	2.48483e-292	4.32733e-288
8	Arfgef3	36.3906	4.4391	5.98949e-290	1.04307e-285
8	Pbx3	36.0877	4.07492	3.53712e-285	6.1599e-281
8	Retreg1	35.9452	3.06943	6.01342e-283	1.04724e-278
8	Lbh	35.8278	3.25406	4.08313e-281	7.11076e-277
8	Pde4d	35.7052	2.5843	3.27968e-279	5.71157e-275
8	Ogt	35.6738	3.53453	1.00879e-278	1.7568e-274
8	Lrmda	35.6595	3.22055	1.68062e-278	2.92681e-274
8	Gbf1	35.6378	3.82375	3.63855e-278	6.33654e-274
8	Snrnp70	35.55	3.27068	8.30646e-277	1.44657e-272
8	Prkn	35.4994	3.93032	5.01909e-276	8.74075e-272
8	Pcca	35.2989	4.3999	6.11502e-273	1.06493e-268
8	Herpud1	35.1807	2.63972	3.94094e-271	6.86315e-267
8	Vps13b	35.1347	3.41569	1.99424e-270	3.47296e-266
8	Fgfr2	34.739	4.41165	2.03035e-264	3.53585e-260
8	Ern1	34.7328	4.44435	2.5222e-264	4.39241e-260
8	Amy2a1	34.6993	3.84083	8.07023e-264	1.40543e-259
8	Smg6	34.6635	3.43744	2.79621e-263	4.8696e-259
8	Nktr	34.4968	3.2465	8.96826e-261	1.56182e-256
8	Srsf6	34.4738	3.3444	1.98014e-260	3.44842e-256
8	Nsd3	34.4725	3.01998	2.07584e-260	3.61507e-256
8	Rbm47	34.4284	3.60178	9.48211e-260	1.65131e-255
8	Mir99ahg	34.4127	2.9439	1.62624e-259	2.8321e-255
8	Txndc11	34.3665	4.1338	7.99024e-259	1.3915e-254
8	Tmtc2	34.1211	3.54491	3.58449e-255	6.24238e-251
8	Nr3c2	34.0333	4.52118	7.16987e-254	1.24863e-249
8	Epb41	33.9634	3.73064	7.73779e-253	1.34754e-248
8	Deptor	33.9043	3.52754	5.75644e-252	1.00248e-247
8	Kmt2c	33.8059	3.30696	1.61316e-250	2.80932e-246
8	Zbtb20	33.8017	2.03426	1.85941e-250	3.23817e-246
8	Pard3b	33.7743	3.12135	4.70766e-250	8.19839e-246
8	Adam10	33.749	3.72412	1.10422e-249	1.923e-245
8	Larp1	33.7321	2.90292	1.95404e-249	3.40297e-245
8	Rhobtb1	33.3923	4.55413	1.77167e-244	3.08537e-240
8	Foxo3	33.3596	4.19718	5.29144e-244	9.21504e-240
8	Aopep	33.3101	3.15284	2.75776e-243	4.80264e-239
8	Sugp1	33.2314	5.1229	3.78903e-242	6.59859e-238
8	Dtnb	33.0196	4.03696	4.24456e-239	7.3919e-235
8	Fndc3b	32.9873	2.76097	1.23746e-238	2.15504e-234
8	Rere	32.964	2.81362	2.66954e-238	4.64901e-234
8	Zfc3h1	32.8708	3.96965	5.74353e-237	1.00024e-232
8	Fry	32.7231	3.667	7.3336e-235	1.27715e-230
8	Rev3l	32.6278	3.7513	1.65427e-233	2.8809e-229
8	Fgf14	32.6248	6.51305	1.82303e-233	3.1748e-229
8	Scfd2	32.6031	4.32289	3.71e-233	6.46097e-229
8	Myo5c	32.4386	4.98442	7.85369e-231	1.36772e-226
8	Nbea	32.2472	3.57306	3.85587e-228	6.71499e-224
8	Myo1d	32.136	4.09577	1.38582e-226	2.4134e-222
8	Nr6a1	32.0528	4.49386	2.00769e-225	3.49639e-221
8	Pbx1	31.9263	2.57675	1.15176e-223	2.00579e-219
8	Fbxl17	31.784	2.90462	1.07717e-221	1.87588e-217
8	Plcl1	31.7344	3.71733	5.21263e-221	9.07779e-217
8	Faf1	31.5766	3.23319	7.73898e-219	1.34774e-214
8	Slc39a11	31.5721	3.86446	8.91701e-219	1.5529e-214
8	Atp8b1	31.4654	3.39019	2.58646e-217	4.50433e-213
8	Man2a1	31.3403	2.33423	1.31769e-215	2.29476e-211
8	Ptprm	31.2648	2.95511	1.40618e-214	2.44886e-210
8	Chd9	31.2387	2.72604	3.17528e-214	5.52975e-210
8	9030622O22Rik	31.2017	4.93503	1.01189e-213	1.76221e-209
8	Ralgapa2	31.1834	3.79574	1.7872e-213	3.11242e-209
8	Etl4	31.1713	3.18671	2.6094e-213	4.54427e-209
8	Gigyf2	31.1406	3.63703	6.79264e-213	1.18294e-208
8	Larp1b	31.1302	3.47183	9.40449e-213	1.63779e-208
8	Nbas	31.1167	4.40485	1.43133e-212	2.49267e-208
8	Stox2	31.1107	3.4534	1.72765e-212	3.00871e-208
8	Pard3	30.9635	3.36425	1.6718e-210	2.91144e-206
8	Tanc2	30.9569	3.32179	2.04938e-210	3.56899e-206
8	Cacna1d	30.6377	4.80931	3.85621e-206	6.71558e-202
8	Edem3	30.5418	3.81447	7.27142e-205	1.26632e-200
8	Plxna2	30.4986	3.54042	2.71965e-204	4.73626e-200
8	Ube2h	30.3458	3.00112	2.85636e-202	4.97436e-198
8	Gata4	30.2959	4.95578	1.29928e-201	2.2627e-197
8	Ctrc	30.2608	2.24884	3.76398e-201	6.55497e-197
8	Fhit	30.1795	3.80464	4.40742e-200	7.67552e-196
8	Ctnnd1	30.0922	3.21341	6.13489e-199	1.06839e-194
8	Gmds	30.0151	3.40281	6.23257e-198	1.0854e-193
8	Tfdp2	29.9442	3.88639	5.23371e-197	9.11451e-193
8	Nipal2	29.8759	3.84487	4.04607e-196	7.04623e-192
8	Tc2n	29.8211	3.98084	2.08319e-195	3.62788e-191
8	Itga6	29.7642	3.54859	1.13576e-194	1.97793e-190
8	Ric1	29.7558	4.10261	1.45703e-194	2.53742e-190
8	Camk1d	29.6919	1.53608	9.77115e-194	1.70165e-189
8	Extl3	29.6872	3.34228	1.12173e-193	1.95349e-189
8	Zcchc7	29.615	2.95895	9.56724e-193	1.66614e-188
8	Sik3	29.57	2.64843	3.63812e-192	6.33579e-188
8	Msi2	29.5546	2.73267	5.73434e-192	9.98636e-188
8	Hsd17b13	29.4383	2.7897	1.77612e-190	3.09311e-186
8	Nr5a2	29.3735	3.83542	1.19905e-189	2.08814e-185
8	Med13	29.3492	3.39713	2.44496e-189	4.2579e-185
8	Fnip2	29.3123	3.89265	7.22437e-189	1.25812e-184
8	Cacna1a	29.2463	3.98316	4.99793e-188	8.7039e-184
8	Ankrd17	29.2364	2.86808	6.68069e-188	1.16344e-183
8	Dlg1	29.1494	3.20915	8.49759e-187	1.47986e-182
8	Cyp39a1	28.8275	3.77079	9.70987e-183	1.69097e-178
8	Prdm16	28.759	4.24896	6.99614e-182	1.21838e-177
8	Jun	28.6655	2.10157	1.028e-180	1.79026e-176
8	Arhgap24	28.5963	2.90081	7.47567e-180	1.30189e-175
8	Pik3r1	28.4704	2.92469	2.72159e-178	4.73965e-174
8	Brwd1	28.3473	3.47886	9.03983e-177	1.57429e-172
8	Setd5	28.202	2.85959	5.53067e-175	9.63166e-171
8	Pclo	28.1887	5.46453	8.05115e-175	1.40211e-170
8	Adcy9	28.1724	3.88037	1.27572e-174	2.22167e-170
8	9530026P05Rik	28.1318	3.35635	3.99869e-174	6.96372e-170
8	Fchsd2	28.0996	3.21536	9.92087e-174	1.72772e-169
8	Rps6kb1	28.0628	3.22331	2.78854e-173	4.85624e-169
8	Magi3	27.91	3.14956	2.01603e-171	3.51091e-167
8	Iqgap2	27.9024	3.29954	2.49229e-171	4.34032e-167
8	Edem1	27.9009	2.06441	2.60087e-171	4.52941e-167
8	Unc13b	27.8929	4.9168	3.24997e-171	5.65983e-167
8	Galnt6os	27.8338	3.97608	1.69342e-170	2.94909e-166
8	Arfgap3	27.7655	3.25834	1.13313e-169	1.97335e-165
8	Lrba	27.7134	3.2868	4.81053e-169	8.37754e-165
8	Foxn3	27.679	2.38655	1.25039e-168	2.17756e-164
8	Unc79	27.6772	6.63786	1.3122e-168	2.28519e-164
8	Asxl2	27.5973	3.50961	1.19902e-167	2.08809e-163
8	Pah	27.5337	3.54292	6.94209e-167	1.20896e-162
8	Clcn3	27.4727	3.31584	3.72144e-166	6.48089e-162
8	Cpeb3	27.4176	4.10392	1.69402e-165	2.95013e-161
8	Vwa8	27.3419	3.99699	1.34838e-164	2.34821e-160
8	Exoc4	27.338	2.46622	1.5004e-164	2.61294e-160
8	Pdzrn3	27.3105	3.72071	3.18244e-164	5.54221e-160
8	Erc2	27.2746	5.41711	8.49027e-164	1.47858e-159
8	Map2	27.2612	4.04347	1.22325e-163	2.13029e-159
8	Trip11	27.2076	3.08543	5.27842e-163	9.19236e-159
8	Tead1	27.0812	3.18822	1.6383e-161	2.8531e-157
8	Ccbe1	27.0685	4.80994	2.31078e-161	4.02422e-157
8	Arhgap5	27.0602	2.70331	2.8948e-161	5.04129e-157
8	Clpx	26.9966	3.54958	1.61893e-160	2.81936e-156
9	Cd74	54.5598	7.80676	0	0
9	H2-Aa	52.1212	6.39742	0	0
9	H2-Ab1	51.5631	6.26449	0	0
9	H2-Eb1	50.8696	6.0425	0	0
9	Ebf1	50.0653	4.61665	0	0
9	Igkc	50.0189	8.89237	0	0
9	Cd79a	49.3541	11.8041	0	0
9	Foxp1	47.8388	3.74143	0	0
9	Bank1	47.1096	6.66523	0	0
9	Arhgap15	46.6956	4.76411	0	0
9	Ighm	46.5804	6.25738	0	0
9	Malat1	45.0662	4.18664	0	0
9	Btg1	44.4798	3.95943	0	0
9	Rps27	44.1977	3.56105	0	0
9	Mef2c	43.9673	4.49855	0	0
9	Bach2	43.4469	4.96101	0	0
9	H3f3a	41.5928	2.56361	0	0
9	Aff3	41.5735	5.71255	0	0
9	Satb1	40.5124	5.78594	0	0
9	Inpp5d	40.2431	4.74624	0	0
9	Tmsb4x	39.3108	2.60478	0	0
9	Tmsb10	39.052	2.88592	0	0
9	Lyn	38.9786	4.23555	0	0
9	Fam107b	38.7635	4.71981	0	0
9	Cd37	38.2379	5.80267	0	0
9	H3f3b	38.2311	2.2489	0	0
9	Stk17b	38.1756	4.44988	0	0
9	Cd52	37.9782	4.64459	0	0
9	Dennd4a	37.1293	4.04102	9.46555e-302	1.64843e-297
9	Srgn	36.9602	3.46619	4.99361e-299	8.69637e-295
9	Cd79b	36.2974	9.09235	1.77897e-288	3.09808e-284
9	mt-Nd1	35.5301	1.90751	1.68404e-276	2.93275e-272
9	Rel	35.3258	4.67159	2.35767e-273	4.10588e-269
9	Ripor2	35.0651	5.28673	2.2946e-269	3.99605e-265
9	Ets1	34.9507	3.98651	1.26277e-267	2.19911e-263
9	Cytip	34.566	4.63518	8.19132e-262	1.42652e-257
9	Cd83	34.2065	4.16242	1.9364e-256	3.37223e-252
9	Rbm39	34.0109	2.27663	1.53781e-253	2.6781e-249
9	Ly6d	33.811	10.4881	1.35926e-250	2.36716e-246
9	B2m	33.7417	2.46605	1.41597e-249	2.46591e-245
9	Napsa	33.6093	6.86117	1.22545e-247	2.13412e-243
9	Ms4a1	33.6054	10.2169	1.39723e-247	2.43328e-243
9	Prkcb	33.4434	4.61361	3.20949e-245	5.58932e-241
9	H2-DMb2	32.8165	7.74955	3.42536e-236	5.96527e-232
9	Sub1	32.4368	2.65255	8.32383e-231	1.44959e-226
9	Ptma	32.2243	1.64673	8.06598e-228	1.40469e-223
9	Coro1a	32.1844	4.11289	2.91559e-227	5.07751e-223
9	Shisa5	32.1475	3.16161	9.5828e-227	1.66884e-222
9	Ddx5	31.9153	1.99984	1.63728e-223	2.85132e-219
9	Ccr7	31.6996	5.93257	1.57474e-220	2.74241e-216
9	H2-D1	31.559	2.20015	1.35053e-218	2.35195e-214
9	Mir142hg	31.2835	4.10777	7.83523e-215	1.36451e-210
9	Syk	31.2458	4.64198	2.54382e-214	4.43006e-210
9	Myo1e	30.9629	3.67945	1.70109e-210	2.96245e-206
9	Ighd	30.7229	10.1327	2.81777e-207	4.90714e-203
9	Xylt1	30.4509	4.66277	1.16645e-203	2.03137e-199
9	Cyth1	30.3927	4.01127	6.85931e-203	1.19455e-198
9	Ppp1r16b	30.3812	5.13818	9.72589e-203	1.69376e-198
9	Dock2	30.3057	3.54996	9.64611e-202	1.67987e-197
9	Ptprc	30.0537	3.5312	1.9527e-198	3.40063e-194
9	mt-Co3	29.6075	1.15833	1.19566e-192	2.08224e-188
9	Ralgps2	29.1572	4.84424	6.77577e-187	1.18e-182
9	Iglc2	29.063	11.1537	1.05438e-185	1.83621e-181
9	Plac8	28.788	4.1608	3.03097e-182	5.27843e-178
9	Dock10	28.6345	3.41911	2.49772e-180	4.34978e-176
9	mt-Co1	28.4692	1.07098	2.81995e-178	4.91094e-174
9	Arhgdib	28.3171	3.44767	2.12836e-176	3.70653e-172
9	Dmxl1	28.2037	3.85965	5.26931e-175	9.17651e-171
9	Pax5	27.6862	11.5917	1.02323e-168	1.78195e-164
9	Elmo1	27.66	2.95571	2.11614e-168	3.68525e-164
9	Gm26740	27.649	3.8175	2.86544e-168	4.99016e-164
9	Foxn3	27.6193	2.71107	6.52173e-168	1.13576e-163
9	mt-Atp6	27.5336	0.970935	6.94694e-167	1.20981e-162
9	Fam49b	27.1092	3.17806	7.67362e-162	1.33636e-157
9	Blk	26.7021	11.1665	4.45054e-157	7.75062e-153
9	Rac2	26.5618	4.0411	1.87848e-155	3.27137e-151
9	Serinc3	26.5302	1.86112	4.34522e-155	7.56721e-151
9	Rps15a	26.5092	1.39613	7.59737e-155	1.32308e-150
9	Ikzf3	26.4183	6.14077	8.43408e-154	1.4688e-149
9	Cd86	26.2799	4.06626	3.25303e-152	5.66516e-148
9	Rpl27	26.0538	1.23426	1.21718e-149	2.11971e-145
9	H2-Ob	25.9522	7.44414	1.71707e-148	2.99028e-144
9	Camk2d	25.5364	2.97138	7.76786e-144	1.35277e-139
9	Fau	25.5064	1.35388	1.67517e-143	2.91731e-139
9	Snx5	25.3476	2.97819	9.54475e-142	1.66222e-137
9	Arhgap45	25.2171	3.96063	2.60395e-140	4.53478e-136
9	Fbxo11	25.1267	3.08285	2.54213e-139	4.42712e-135
9	Stat4	25.0775	4.69935	8.75205e-139	1.52417e-134
9	Gdi2	24.9157	2.34613	5.02573e-137	8.75231e-133
9	Vps37b	24.9082	3.78517	6.05643e-137	1.05473e-132
9	Kcnq5	24.8861	3.88697	1.05158e-136	1.83133e-132
9	Tcf12	24.881	2.59036	1.1953e-136	2.08161e-132
9	Blnk	24.6714	4.05044	2.17186e-134	3.78229e-130
9	Cd53	24.5407	3.43267	5.43092e-133	9.45795e-129
9	mt-Cytb	24.4582	0.729493	4.11807e-132	7.17162e-128
9	Rpl39	24.4038	1.26437	1.55827e-131	2.71373e-127
9	Fcmr	24.3991	12.6076	1.7485e-131	3.04501e-127
9	Man1a	24.3935	2.2156	2.00288e-131	3.48801e-127
9	Nfatc3	24.3169	3.87035	1.29946e-130	2.26302e-126
9	mt-Nd4	24.0119	0.900557	2.08694e-127	3.63441e-123
9	Gimap6	23.8528	2.92001	9.46366e-126	1.6481e-121
9	Ctss	23.8397	2.99652	1.2948e-125	2.2549e-121
9	Stap1	23.8251	5.15585	1.83482e-125	3.19534e-121
9	Fcrla	23.8228	7.63183	1.93711e-125	3.37347e-121
9	H2-DMa	23.7397	3.65025	1.40309e-124	2.44348e-120
9	Tsc22d3	23.6266	2.46479	2.05424e-123	3.57746e-119
9	Uba52	23.5713	1.93032	7.59896e-123	1.32336e-118
9	mt-Co2	23.5618	0.732701	9.49943e-123	1.65433e-118
9	Nsf	23.5509	3.73283	1.22915e-122	2.14056e-118
9	Snrpg	23.2913	2.20734	5.42537e-120	9.44829e-116
9	Pde7a	23.2862	3.93135	6.12011e-120	1.06582e-115
9	Rbm3	23.2186	2.03606	2.95666e-119	5.14902e-115
9	Rps5	23.1654	0.997026	1.0166e-118	1.77041e-114
9	Pde4b	23.1545	2.72336	1.30943e-118	2.28037e-114
9	Bcar3	23.0269	5.17163	2.50843e-117	4.36844e-113
9	Cxcr4	22.9858	5.00431	6.46139e-117	1.12525e-112
9	Iglc3	22.9556	11.0563	1.29615e-116	2.25725e-112
9	Pde3b	22.883	3.39881	6.86874e-116	1.19619e-111
9	Rps3	22.8805	0.929172	7.26972e-116	1.26602e-111
9	Hnrnpf	22.8053	1.94218	4.05787e-115	7.06678e-111
9	Ubb	22.7846	1.0876	6.51995e-115	1.13545e-110
9	Pfn1	22.7627	1.515	1.07449e-114	1.87122e-110
9	Gm31243	22.7464	7.82153	1.55867e-114	2.71442e-110
9	Dipk1a	22.6993	4.25883	4.54747e-114	7.91942e-110
9	Malt1	22.6763	4.10042	7.68022e-114	1.33751e-109
9	Sp100	22.6654	3.08519	9.84379e-114	1.7143e-109
9	Ppp3ca	22.6465	2.0331	1.51152e-113	2.63232e-109
9	Rps18	22.6138	0.926149	3.16695e-113	5.51525e-109
9	Slc12a6	22.4881	3.22098	5.4293e-112	9.45512e-108
9	Eif1	22.3666	1.00461	8.31589e-111	1.44821e-106
9	Actb	22.3441	1.21837	1.37816e-110	2.40006e-106
9	Plaur	22.3197	4.29187	2.37661e-110	4.13887e-106
9	Dgkd	22.3078	3.31365	3.10162e-110	5.40148e-106
9	Pik3ap1	22.2266	3.17325	1.89788e-109	3.30516e-105
9	Dip2b	22.1786	2.7796	5.52329e-109	9.6188e-105
9	Crem	22.1693	3.70313	6.79118e-109	1.18268e-104
9	Rpl34	22.1388	0.975783	1.3383e-108	2.33065e-104
9	Sorl1	22.1089	4.57242	2.59238e-108	4.51463e-104
9	Laptm5	22.0628	2.87428	7.20188e-108	1.25421e-103
9	Rpl36a	22.014	1.12744	2.11627e-107	3.68549e-103
9	Rps29	21.9815	1.13038	4.32512e-107	7.53219e-103
9	Klf2	21.827	1.99407	1.28522e-105	2.2382e-101
9	Inpp4b	21.6792	3.36302	3.22762e-104	5.62091e-100
9	Gm8369	21.6699	5.75839	3.94602e-104	6.87199e-100
9	Il2rg	21.6689	4.47191	4.02859e-104	7.0158e-100
9	Fli1	21.5805	2.47698	2.73732e-103	4.76704e-99
9	Pkig	21.4691	2.91135	3.02976e-102	5.27632e-98
9	Ptprcap	21.4354	5.28341	6.24743e-102	1.08799e-97
9	Btla	21.4331	6.97513	6.56051e-102	1.14251e-97
9	Rpl23a	21.3518	1.16494	3.74959e-101	6.52991e-97
9	Runx1	21.3498	2.79119	3.91319e-101	6.81482e-97
9	Cmah	21.0944	3.44522	8.95836e-99	1.5601e-94
9	Ptk2b	21.0841	3.92142	1.11219e-98	1.93688e-94
9	Ssh2	21.0002	2.4327	6.53654e-98	1.13834e-93
9	Npm1	20.8491	1.37785	1.55305e-96	2.70463e-92
9	Tmem163	20.8286	7.32888	2.3833e-96	4.15052e-92
9	Rpl9	20.8216	0.975337	2.76071e-96	4.80778e-92
9	H2-K1	20.8103	1.49509	3.4895e-96	6.07696e-92
9	Rps13	20.6802	0.865112	5.21816e-95	9.08743e-91
9	Rps9	20.5153	0.828626	1.57114e-93	2.73614e-89
9	Hvcn1	20.4653	6.20395	4.39172e-93	7.64818e-89
9	Rps19	20.2353	0.953105	4.7886e-91	8.33935e-87
9	P2ry10	20.0733	4.83912	1.26248e-89	2.19862e-85
9	Rps11	19.8901	0.850483	4.95398e-88	8.62735e-84
9	Fcrl1	19.768	11.1581	5.61752e-87	9.78292e-83
9	mt-Nd2	19.7605	0.682983	6.51632e-87	1.13482e-82
9	Ppia	19.5105	0.798908	8.93448e-85	1.55594e-80
9	Gm11808	19.3471	2.41112	2.15432e-83	3.75175e-79
9	Ezr	19.2493	3.18005	1.43114e-82	2.49233e-78
9	Tut4	19.2123	2.55739	2.92184e-82	5.08838e-78
9	Tcp11l2	19.1265	3.3728	1.5196e-81	2.64638e-77
9	Txndc16	19.1172	4.53176	1.81655e-81	3.16353e-77
9	4930523C07Rik	19.1074	2.84908	2.19196e-81	3.8173e-77
9	BE692007	19.0619	5.94423	5.23181e-81	9.1112e-77
9	Gpr183	19.0401	4.11589	7.93377e-81	1.38167e-76
9	Ly6e	19.0364	1.00613	8.52187e-81	1.48408e-76
9	Arap2	18.996	3.41535	1.84118e-80	3.20641e-76
9	Rhoh	18.9957	4.68991	1.8507e-80	3.22299e-76
9	Rpl35a	18.9206	0.694201	7.71846e-80	1.34417e-75
9	Rftn1	18.8924	2.85912	1.31688e-79	2.29334e-75
9	Birc3	18.727	2.762	2.98032e-78	5.19022e-74
9	E330020D12Rik	18.7078	5.51118	4.27538e-78	7.44557e-74
9	Prkce	18.6957	2.61938	5.36683e-78	9.34633e-74
9	Plekha2	18.6576	3.48062	1.09598e-77	1.90865e-73
9	Ccnd3	18.654	2.33247	1.17121e-77	2.03966e-73
9	Rpl29	18.6487	0.769838	1.29471e-77	2.25474e-73
9	Ankrd44	18.6255	2.49324	1.99661e-77	3.4771e-73
9	Pou2af1	18.5299	10.6316	1.18537e-76	2.06433e-72
9	Nedd9	18.4611	2.62258	4.24917e-76	7.39992e-72
9	Uvrag	18.4401	2.41456	6.2577e-76	1.08978e-71
9	Arpc2	18.4041	1.43877	1.21826e-75	2.12159e-71
9	Mzb1	18.2429	9.8185	2.35715e-74	4.10498e-70
9	Slc9a7	18.202	5.38298	4.97453e-74	8.66315e-70
9	Ltb	18.0193	4.66854	1.37486e-72	2.39432e-68
9	Wdfy4	17.9913	4.10368	2.28011e-72	3.97081e-68
9	Rpl4	17.8574	0.805708	2.53233e-71	4.41005e-67
9	Arhgap26	17.8254	2.49399	4.4888e-71	7.81725e-67
9	Kras	17.8097	2.71203	5.9442e-71	1.03518e-66
9	Gmfg	17.7701	2.65088	1.20408e-70	2.0969e-66
[truncated: 1,201 more rows]

## Sheet: DCTC epithelial clusters
group	names	scores	logfoldchanges	pvals	pvals_adj		Top 200 genes in epithelial clusters of DCTC control dataset
0	Actb	23.3902	1.25838	5.38096e-121	7.98104e-117
0	Ly6e	22.4197	1.16428	2.52765e-111	3.749e-107		Leiden_r0.7
0	Reg3a	20.4833	1.12508	3.03503e-93	4.50156e-89		Adj. pval = 0.05
0	Nucb2	20.3977	0.949319	1.75332e-92	2.60052e-88		Min log2FC = 0.5
0	Lbh	20.1245	0.941752	4.50101e-90	6.67589e-86
0	Calr	19.7648	0.886277	5.98619e-87	8.87871e-83
0	Hsp90b1	19.5079	0.911634	9.41069e-85	1.39579e-80
0	Magt1	19.1179	0.864443	1.7934e-81	2.65997e-77
0	Cd24a	19.0874	0.842659	3.21248e-81	4.76475e-77
0	Tram1	19.0425	0.850231	7.58721e-81	1.12534e-76
0	Etfb	18.9958	0.900595	1.84726e-80	2.73986e-76
0	Tmem97	18.955	0.782396	4.01785e-80	5.95927e-76
0	Cd63	18.6907	0.722212	5.89771e-78	8.74748e-74
0	Ndufv3	18.601	0.745223	3.15649e-77	4.68171e-73
0	Ostc	18.5119	0.858921	1.65407e-76	2.45332e-72
0	Pfn1	18.4391	0.862238	6.37842e-76	9.46047e-72
0	Bsg	18.0209	0.662026	1.33446e-72	1.97928e-68
0	Reg3g	17.9764	1.0806	2.981e-72	4.42142e-68
0	Fkbp2	17.8172	0.60261	5.19557e-71	7.70606e-67
0	Cox6a1	17.8024	0.625897	6.76584e-71	1.00351e-66
0	Aqp12	17.7241	0.68549	2.73334e-70	4.05409e-66
0	Ndufa13	17.7172	0.598278	3.08755e-70	4.57946e-66
0	Arf4	17.465	0.740647	2.64644e-68	3.92521e-64
0	Pabpc1	17.3938	0.762683	9.18584e-68	1.36244e-63
0	Tmsb4x	17.3878	0.845483	1.02062e-67	1.51378e-63
0	Ndufa11	17.3242	0.763896	3.09099e-67	4.58456e-63
0	Dad1	17.1895	0.633108	3.1834e-66	4.72162e-62
0	Gpx4	16.9965	0.626172	8.71022e-65	1.2919e-60
0	Slc38a5	16.8932	0.697931	5.049e-64	7.48867e-60
0	Cckar	16.8878	0.727359	5.53091e-64	8.20344e-60
0	Amy2a5	16.8789	0.774602	6.43206e-64	9.54003e-60
0	Tmed11	16.7091	0.529033	1.12445e-62	1.66779e-58
0	Rnase4	16.6682	0.867232	2.2313e-62	3.30946e-58
0	Ggt1	16.6018	0.547706	6.76632e-62	1.00358e-57
0	Canx	16.5022	0.686688	3.53521e-61	5.24342e-57
0	Spcs3	16.4875	0.695234	4.51147e-61	6.69142e-57
0	Ctsd	16.4711	0.756321	5.91484e-61	8.77289e-57
0	Uqcc2	16.4386	0.686176	1.01226e-60	1.50139e-56
0	Ndufa2	16.3352	0.587032	5.54135e-60	8.21894e-56
0	Ndufb7	16.288	0.516104	1.20047e-59	1.78054e-55
0	Muc1	16.1953	0.820169	5.44145e-59	8.07076e-55
0	Atp5k	16.1314	0.54316	1.536e-58	2.27819e-54
0	Pdia3	15.9928	0.856067	1.43463e-57	2.12784e-53
0	Tm9sf3	15.9061	0.67709	5.75297e-57	8.53281e-53
0	Selenos	15.9027	0.532073	6.06654e-57	8.9979e-53
0	Ssr3	15.8597	0.588891	1.2047e-56	1.78681e-52
0	Cox5b	15.8305	0.539777	1.91741e-56	2.8439e-52
0	Sypl	15.762	0.714916	5.67623e-56	8.41898e-52
0	Mcfd2	15.6441	0.55588	3.64334e-55	5.40381e-51
0	Selenop	15.5773	0.783975	1.03789e-54	1.5394e-50
0	Manf	15.5299	0.594251	2.17754e-54	3.22973e-50
0	Uqcr10	15.5278	0.56936	2.25024e-54	3.33756e-50
0	Ssr1	15.4893	0.620082	4.09446e-54	6.07291e-50
0	Tmed10	15.485	0.51581	4.38383e-54	6.5021e-50
0	Ppic	15.3926	0.687167	1.83477e-53	2.72133e-49
0	Kdelr1	15.3538	0.690947	3.3379e-53	4.95077e-49
0	Ptms	15.3034	0.576983	7.25328e-53	1.07581e-48
0	Tmed5	15.2923	1.13807	8.60625e-53	1.27648e-48
0	Surf4	15.2283	0.662185	2.29519e-52	3.40422e-48
0	Spcs1	15.095	0.586913	1.74607e-51	2.58978e-47
0	Erp27	15.0513	0.83398	3.38362e-51	5.01859e-47
0	Ndufa3	15.0233	0.614793	5.16701e-51	7.66371e-47
0	Amy2a2	14.6587	0.761428	1.18488e-48	1.75742e-44
0	Prdx4	14.6071	0.514445	2.52903e-48	3.75106e-44
0	Rpn2	14.44	0.548987	2.89919e-47	4.30008e-43
0	Traf5	14.3883	0.668674	6.12812e-47	9.08923e-43
0	Tmed2	14.3075	0.583422	1.96573e-46	2.91557e-42
0	Myl6	14.3057	0.519902	2.01687e-46	2.99142e-42
0	Pcbp2	14.2399	0.617322	5.18217e-46	7.68619e-42
0	Psmb3	14.1782	0.701084	1.25074e-45	1.8551e-41
0	H13	14.175	0.56534	1.30832e-45	1.9405e-41
0	Bola2	14.1632	0.57155	1.54719e-45	2.29479e-41
0	Serinc3	14.053	0.559951	7.38264e-45	1.09499e-40
0	Igf1	14.0357	0.562104	9.42912e-45	1.39853e-40
0	Wars	13.8993	0.584985	6.39207e-44	9.48072e-40
0	Amy1	13.8974	0.661793	6.56826e-44	9.74204e-40
0	Ifitm3	13.8125	0.507512	2.14257e-43	3.17786e-39
0	Srpr	13.7905	0.533404	2.90569e-43	4.30973e-39
0	Rnasek	13.7835	0.522262	3.20215e-43	4.74942e-39
0	Hspa5	13.6795	0.679203	1.34603e-42	1.99643e-38
0	Vtn	13.5614	0.596132	6.78153e-42	1.00584e-37
0	Ccpg1	13.5403	0.540039	9.04183e-42	1.34108e-37
0	Reg3d	13.5046	0.639555	1.46812e-41	2.17751e-37
0	Gstp1	13.487	0.658427	1.86657e-41	2.7685e-37
0	Gstm2	13.4718	0.562883	2.29137e-41	3.39856e-37
0	Ndufs7	13.4466	0.670175	3.22399e-41	4.78182e-37
0	Cnbp	13.4087	0.663331	5.37416e-41	7.97096e-37
0	Ptp4a2	13.295	0.732928	2.47472e-40	3.6705e-36
0	BC004004	13.2544	1.05014	4.25622e-40	6.31283e-36
0	Psenen	13.2501	0.616623	4.50341e-40	6.67946e-36
0	Creg1	13.1695	0.531452	1.31549e-39	1.95114e-35
0	Atp5e	13.0056	0.691259	1.13765e-38	1.68737e-34
0	Tspan13	12.9771	0.525978	1.65062e-38	2.44819e-34
0	Tmem64	12.9707	0.855231	1.79404e-38	2.66091e-34
0	Ccnd2	12.8515	0.70298	8.43997e-38	1.25182e-33
0	Cd164	12.817	0.575342	1.3173e-37	1.95382e-33
0	Ptma	12.8045	0.561804	1.54759e-37	2.29538e-33
0	Ncl	12.801	0.569417	1.61822e-37	2.40014e-33
0	Ggh	12.7849	0.784253	1.99243e-37	2.95517e-33
0	Marcks	12.6497	0.859787	1.12279e-36	1.66532e-32
0	Reg3b	12.6459	0.895099	1.17939e-36	1.74927e-32
0	Selenom	12.5748	0.566891	2.90575e-36	4.30981e-32
0	Qsox1	12.5374	0.53277	4.65798e-36	6.90872e-32
0	Tmbim6	12.3798	0.568267	3.36299e-35	4.98799e-31
0	Vapa	12.3749	0.510196	3.57504e-35	5.30249e-31
0	Gatm	12.3222	0.830479	6.88102e-35	1.02059e-30
0	Tspan31	12.31	1.10533	8.00592e-35	1.18744e-30
0	Pnrc1	12.2241	0.7203	2.31139e-34	3.42826e-30
0	Creld2	12.1452	0.656321	6.0865e-34	9.0275e-30
0	Ssr2	12.0206	0.555797	2.76886e-33	4.10677e-29
0	Sod1	11.9259	0.560126	8.67031e-33	1.28598e-28
0	Copz1	11.8844	0.843939	1.42713e-32	2.11672e-28
0	P4hb	11.8789	0.678992	1.52439e-32	2.26097e-28
0	Cst3	11.7487	0.538407	7.17453e-32	1.06413e-27
0	Amy2a4	11.69	0.693897	1.43312e-31	2.1256e-27
0	Ddost	11.5845	0.645023	4.93808e-31	7.32416e-27
0	Cfl1	11.5123	0.771288	1.14361e-30	1.69621e-26
0	Gstm1	11.3573	0.546506	6.82194e-30	1.01183e-25
0	Atp6v0c	11.2965	0.626547	1.36477e-29	2.02422e-25
0	Amy2a3	11.2197	0.518492	3.2626e-29	4.83909e-25
0	Mia2	11.138	0.505788	8.19079e-29	1.21486e-24
0	Etfa	11.1291	0.514176	9.05587e-29	1.34317e-24
0	Ctsb	10.9915	0.530156	4.19725e-28	6.22536e-24
0	Bcat2	10.9523	0.604426	6.47839e-28	9.60875e-24
0	Uqcrq	10.8591	0.549705	1.80586e-27	2.67846e-23
0	Kdelr2	10.8501	0.60282	1.99258e-27	2.95539e-23
0	Fgl2	10.7289	0.642602	7.45071e-27	1.10509e-22
0	Ywhaz	10.6779	0.551845	1.29136e-26	1.91534e-22
0	Rhoa	10.5942	0.577255	3.17141e-26	4.70383e-22
0	Insig1	10.4789	0.839941	1.0802e-25	1.60216e-21
0	Sostdc1	10.4759	0.638729	1.11522e-25	1.6541e-21
0	Laptm4a	10.4441	0.72884	1.55875e-25	2.31194e-21
0	Hyou1	10.4175	0.678776	2.06248e-25	3.05908e-21
0	Ddx3x	10.4091	0.521425	2.25306e-25	3.34174e-21
0	App	10.3538	0.63714	4.0219e-25	5.96528e-21
0	Hnrnpa3	10.3311	0.612967	5.09984e-25	7.56408e-21
0	Ndufs3	10.2571	0.528334	1.09984e-24	1.63128e-20
0	Fxyd3	10.2334	0.511865	1.40441e-24	2.08302e-20
0	Smim22	10.2279	0.761087	1.48722e-24	2.20585e-20
0	Lamp2	10.0633	0.706412	8.02604e-24	1.19042e-19
0	Lman2	10.0627	0.575515	8.07141e-24	1.19715e-19
0	Spop	9.99761	0.608524	1.56115e-23	2.3155e-19
0	Klk1	9.91109	0.689364	3.72572e-23	5.52599e-19
0	Rtn3	9.87072	0.567145	5.57657e-23	8.27117e-19
0	Ndufa10	9.85953	0.562923	6.23405e-23	9.24634e-19
0	Ndufs8	9.75162	0.596131	1.81545e-22	2.69267e-18
0	Pet100	9.74845	0.943859	1.87301e-22	2.77805e-18
0	Slc39a7	9.68531	0.664291	3.48145e-22	5.16368e-18
0	Cldn10	9.58947	0.553522	8.8537e-22	1.31318e-17
0	Pa2g4	9.36181	0.678002	7.83843e-21	1.1626e-16
0	Yipf5	9.30361	0.598543	1.3576e-20	2.01359e-16
0	Arpc5	9.21372	0.669142	3.15029e-20	4.67251e-16
0	2900097C17Rik	9.13183	0.854029	6.73486e-20	9.98914e-16
0	1810028F09Rik	9.11565	0.623076	7.81993e-20	1.15985e-15
0	Ptges3	9.05495	0.622693	1.36636e-19	2.02658e-15
0	Hspa13	8.97894	0.788536	2.73396e-19	4.055e-15
0	Sh3bgrl	8.92406	0.691842	4.49515e-19	6.6672e-15
0	Ifitm2	8.78691	0.512084	1.53731e-18	2.28013e-14
0	Hadh	8.73887	0.567717	2.35445e-18	3.49212e-14
0	Polr2l	8.66563	0.530911	4.49005e-18	6.65964e-14
0	Ube2v1	8.5612	0.707752	1.11694e-17	1.65664e-13
0	Gadd45gip1	8.55168	0.563041	1.2131e-17	1.79927e-13
0	Tsga10ip	8.53804	0.52495	1.36522e-17	2.0249e-13
0	Mrps12	8.44794	0.511323	2.96496e-17	4.39762e-13
0	Gdi2	8.31986	0.519022	8.8068e-17	1.30622e-12
0	Pdia4	8.31681	0.620461	9.03606e-17	1.34023e-12
0	Nab1	8.15328	0.613847	3.54182e-16	5.25323e-12
0	Emc10	8.10679	0.560898	5.19756e-16	7.70902e-12
0	Vma21	8.08795	0.674993	6.06756e-16	8.9994e-12
0	Atp2c2	8.0682	0.681206	7.13434e-16	1.05817e-11
0	Ddx6	8.01689	0.777046	1.08452e-15	1.60855e-11
0	Nus1	7.95318	0.764411	1.81783e-15	2.69621e-11
0	Skp1a	7.8323	0.802179	4.7904e-15	7.10512e-11
0	Mrpl36	7.75287	0.59105	8.98359e-15	1.33245e-10
0	Zfp36l1	7.6478	0.525763	2.04446e-14	3.03235e-10
0	Galnt1	7.60493	0.508663	2.85053e-14	4.22791e-10
0	Snrpd3	7.57571	0.658027	3.57175e-14	5.29762e-10
0	Edem3	7.52796	0.647141	5.15394e-14	7.64433e-10
0	Slc33a1	7.51803	0.793101	5.56078e-14	8.24775e-10
0	Cuta	7.38977	0.567333	1.47079e-13	2.18148e-09
0	Tmed7	7.36605	0.552393	1.75758e-13	2.60685e-09
0	Alkbh5	7.32217	0.563576	2.44e-13	3.61901e-09
0	Eif2s3x	7.25659	0.51672	3.96972e-13	5.88789e-09
0	Rps15	7.25388	0.64727	4.04994e-13	6.00688e-09
0	Ccng1	7.24096	0.557758	4.45529e-13	6.60809e-09
0	Tecr	7.1736	0.682721	7.30489e-13	1.08346e-08
0	Copb1	7.00502	0.684781	2.46946e-12	3.66271e-08
0	Chd9	6.93006	0.551466	4.20657e-12	6.23918e-08
0	Ube2j1	6.80573	0.703494	1.00541e-11	1.49122e-07
0	Usp16	6.7072	0.618512	1.98392e-11	2.94254e-07
0	Btg1	6.66995	0.540252	2.55895e-11	3.79544e-07
0	Ucp2	6.59708	0.884466	4.19324e-11	6.21941e-07
0	Tmem30a	6.564	0.81835	5.2385e-11	7.76975e-07
0	Mrps15	6.5435	0.535614	6.0097e-11	8.91358e-07
0	Tmem205	6.53194	0.517302	6.49211e-11	9.6291e-07
0	Yipf4	6.44471	0.632559	1.15819e-10	1.71783e-06
0	Ccdc127	6.42607	0.942375	1.30943e-10	1.94215e-06
0	Cbfa2t3	6.37761	0.538848	1.79874e-10	2.66789e-06
0	Klk1b4	6.35574	0.573246	2.07429e-10	3.07658e-06
0	Cnih1	6.25004	0.735068	4.10351e-10	6.08632e-06
1	Nkain2	33.3492	2.7851	7.48911e-244	1.11079e-239
1	Actb	32.4697	2.02998	2.8579e-231	4.23884e-227
1	Zfp395	29.8253	3.75461	1.83525e-195	2.72204e-191
1	Vcp	26.8271	1.98461	1.56002e-158	2.31383e-154
1	Pcbp2	25.512	1.56454	1.44918e-143	2.14942e-139
1	Gm49980	23.8938	2.56976	3.55673e-126	5.27534e-122
1	Sel1l	23.6313	1.36329	1.83722e-123	2.72496e-119
1	Neat1	23.4996	3.62496	4.11659e-122	6.10573e-118
1	Larp1	22.4222	1.61863	2.38896e-111	3.5433e-107
1	Gatm	22.2958	1.4093	4.05889e-110	6.02015e-106
1	Gm26917	22.044	3.54026	1.09035e-107	1.6172e-103
1	Actg1	22.0411	1.87512	1.16288e-107	1.72479e-103
1	Jund	21.8411	1.65704	9.44087e-106	1.40027e-101
1	P4hb	21.2128	1.30492	7.27733e-100	1.07937e-95
1	Rbpjl	21.0876	1.67704	1.03427e-98	1.53403e-94
1	Pcbp1	20.3888	1.36656	2.10428e-92	3.12106e-88
1	mt-Nd1	20.361	1.28435	3.70708e-92	5.49834e-88
1	Maged1	20.0552	2.2662	1.81928e-89	2.69835e-85
1	Tmed2	19.8015	1.10437	2.88797e-87	4.28344e-83
1	Tcf25	19.3032	1.18691	5.05096e-83	7.49159e-79
1	Malat1	19.117	1.31449	1.82386e-81	2.70515e-77
1	Ddx5	19.1021	1.76822	2.42671e-81	3.59929e-77
1	Marcks	18.784	1.84039	1.02026e-78	1.51325e-74
1	Pfn1	18.3908	1.20921	1.55705e-75	2.30941e-71
1	mt-Nd4	18.3028	1.15006	7.85438e-75	1.16496e-70
1	Edem1	18.2358	1.04018	2.68257e-74	3.97879e-70
1	Capzb	17.9642	2.09727	3.71617e-72	5.51183e-68
1	Ppp3ca	17.8941	1.54155	1.31107e-71	1.94458e-67
1	Copa	17.7086	2.12322	3.60174e-70	5.34211e-66
1	mt-Co3	17.6285	1.03093	1.48779e-69	2.20669e-65
1	Ywhaz	17.6186	1.58014	1.77289e-69	2.62955e-65
1	Ogdh	17.6009	2.37722	2.42654e-69	3.59904e-65
1	Egr1	17.5157	3.5694	1.08743e-68	1.61288e-64
1	Bcat2	17.4432	1.59472	3.87898e-68	5.7533e-64
1	Csde1	16.9591	1.10245	1.64842e-64	2.44494e-60
1	Map2k2	16.6474	1.5168	3.16016e-62	4.68715e-58
1	Ccnd2	16.5533	1.33952	1.51605e-61	2.2486e-57
1	Foxp1	16.394	1.83011	2.11137e-60	3.13158e-56
1	Pabpc4	16.3605	1.055	3.66134e-60	5.43051e-56
1	Vmp1	16.3348	1.53503	5.57997e-60	8.27621e-56
1	Cckar	16.1034	0.86743	2.41597e-58	3.58336e-54
1	Fos	16.0561	3.75913	5.18476e-58	7.69004e-54
1	H2-K1	15.8351	1.71374	1.781e-56	2.64158e-52
1	Sox9	15.775	2.2029	4.62068e-56	6.85339e-52
1	mt-Co2	15.6975	0.823732	1.57437e-55	2.33511e-51
1	Srsf6	15.6792	1.84032	2.0999e-55	3.11458e-51
1	mt-Atp6	15.6367	0.747167	4.09535e-55	6.07422e-51
1	Eif4a1	15.6351	0.94709	4.19987e-55	6.22924e-51
1	Gnb2	15.5366	1.38718	1.95984e-54	2.90683e-50
1	Jun	15.3915	2.47295	1.86788e-53	2.77044e-49
1	Eif3a	15.3253	0.967583	5.18386e-53	7.6887e-49
1	5330417C22Rik	15.2912	1.39731	8.75733e-53	1.29889e-48
1	Snrnp70	15.2835	2.82087	9.84395e-53	1.46005e-48
1	Slc25a39	15.2657	1.04712	1.29482e-52	1.92048e-48
1	Cd24a	15.2387	0.925532	1.9561e-52	2.90129e-48
1	Mthfd2	14.78	1.13999	1.97267e-49	2.92587e-45
1	Wars	14.7029	1.02405	6.17361e-49	9.1567e-45
1	Mecom	14.5671	1.79262	4.54921e-48	6.74739e-44
1	Sypl	14.5198	1.00247	9.0792e-48	1.34663e-43
1	mt-Cytb	14.4677	0.60101	1.9384e-47	2.87504e-43
1	Ier2	14.3759	2.60003	7.33385e-47	1.08776e-42
1	Ap3s1	14.3434	1.01687	1.17146e-46	1.7375e-42
1	Bhlha15	14.2861	1.27151	2.67205e-46	3.96318e-42
1	Txnip	14.2821	1.80898	2.82819e-46	4.19477e-42
1	Herpud1	13.9617	0.719456	2.67047e-44	3.96084e-40
1	mt-Nd3	13.9213	1.21903	4.70222e-44	6.97433e-40
1	Ctdspl	13.9183	1.48055	4.90475e-44	7.27473e-40
1	Irf2bp2	13.9164	1.87175	5.0365e-44	7.47014e-40
1	Rap1gap	13.9098	1.17433	5.5252e-44	8.19497e-40
1	mt-Nd2	13.9084	0.734776	5.63433e-44	8.35684e-40
1	Slc41a1	13.8809	1.30351	8.2703e-44	1.22665e-39
1	Irak1	13.8224	1.141	1.8661e-43	2.7678e-39
1	Snd1	13.7877	1.31577	3.02146e-43	4.48144e-39
1	Zfp503	13.7755	1.86003	3.57874e-43	5.30799e-39
1	Lbh	13.6635	0.7832	1.67667e-42	2.48684e-38
1	Scd2	13.6435	1.29178	2.20572e-42	3.27153e-38
1	Rab3d	13.5648	0.903936	6.47524e-42	9.60407e-38
1	H13	13.5554	0.937537	7.36458e-42	1.09231e-37
1	Prdx1	13.5469	0.91208	8.26243e-42	1.22548e-37
1	Eif5b	13.5203	0.880609	1.18613e-41	1.75927e-37
1	Copb2	13.4702	1.31938	2.34115e-41	3.47239e-37
1	Serinc3	13.4484	0.812762	3.14684e-41	4.6674e-37
1	Spp1	13.4026	2.90609	5.84201e-41	8.66487e-37
1	Hdgf	13.3897	1.14879	6.94983e-41	1.0308e-36
1	Glyr1	13.3595	1.9054	1.04319e-40	1.54726e-36
1	Morf4l2	13.2997	1.23476	2.32378e-40	3.44663e-36
1	Gnb1	13.1934	1.58887	9.5808e-40	1.42102e-35
1	Ssbp3	13.1624	1.92771	1.44366e-39	2.14123e-35
1	Plk2	13.1258	1.56456	2.34357e-39	3.47599e-35
1	Ptms	13.0508	0.713871	6.29246e-39	9.33298e-35
1	Sod1	13.0487	1.16884	6.46257e-39	9.58529e-35
1	Sgk1	13.0464	1.84552	6.6621e-39	9.88123e-35
1	Ppp1cb	13.0204	1.15155	9.36756e-39	1.3894e-34
1	mt-Co1	13.0011	0.609986	1.20541e-38	1.78787e-34
1	Homer2	12.9568	1.11937	2.1507e-38	3.18991e-34
1	Meis2	12.9129	1.39398	3.80617e-38	5.6453e-34
1	Rhou	12.7185	1.1687	4.66456e-37	6.91847e-33
1	Il31ra	12.6953	2.82737	6.27989e-37	9.31433e-33
1	Zfp36l1	12.6746	1.42264	8.1825e-37	1.21363e-32
1	Arfgef3	12.6541	1.44179	1.06118e-36	1.57394e-32
1	Ctsb	12.6372	1.12151	1.31719e-36	1.95365e-32
1	Rbm47	12.552	1.75939	3.87773e-36	5.75145e-32
1	Copz1	12.5164	1.28444	6.06994e-36	9.00293e-32
1	Sfxn1	12.5044	1.18051	7.06485e-36	1.04786e-31
1	Csnk1a1	12.4969	1.10067	7.75964e-36	1.15091e-31
1	Hspa5	12.3879	0.696255	3.03994e-35	4.50885e-31
1	Nab1	12.3699	1.52909	3.80167e-35	5.63863e-31
1	Trabd	12.3576	0.922985	4.43027e-35	6.57098e-31
1	Spop	12.3495	1.15446	4.90297e-35	7.27209e-31
1	Ubc	12.3364	0.810457	5.77034e-35	8.55857e-31
1	Pcmtd1	12.2405	0.973612	1.88876e-34	2.80141e-30
1	Tspan31	12.2197	1.53909	2.44099e-34	3.62047e-30
1	Epn1	12.2067	1.39022	2.86398e-34	4.24786e-30
1	Pdcd4	12.1894	0.737037	3.54179e-34	5.25318e-30
1	Akt1	12.1632	1.46067	4.88186e-34	7.24077e-30
1	Ank3	12.1464	2.21355	5.99625e-34	8.89364e-30
1	Eif2s3x	12.1136	1.41576	8.95035e-34	1.32752e-29
1	Slc3a2	12.0486	0.878706	1.97174e-33	2.92449e-29
1	Ctnnb1	11.9721	1.37227	4.97418e-33	7.37771e-29
1	Tob1	11.8506	0.876738	2.13553e-32	3.16742e-28
1	Klf9	11.8478	1.22239	2.20907e-32	3.2765e-28
1	Sntb1	11.7967	1.46292	4.05921e-32	6.02062e-28
1	Ntn1	11.7026	1.24859	1.23588e-31	1.83306e-27
1	Strn3	11.6838	1.85118	1.54168e-31	2.28662e-27
1	Ddb1	11.6631	1.7546	1.96734e-31	2.91795e-27
1	Itprid2	11.5405	0.942891	8.24658e-31	1.22313e-26
1	Mia3	11.5381	0.879639	8.48236e-31	1.2581e-26
1	Ccpg1	11.5192	0.823727	1.05632e-30	1.56674e-26
1	Lmo4	11.4803	1.73799	1.65736e-30	2.4582e-26
1	Cited2	11.4562	1.45096	2.18911e-30	3.24689e-26
1	Ddx17	11.4309	1.98617	2.92928e-30	4.34471e-26
1	Rap1gap2	11.3979	1.82234	4.28471e-30	6.35508e-26
1	Tram1	11.3184	0.601191	1.06452e-29	1.57889e-25
1	Mbnl2	11.3097	1.40843	1.17504e-29	1.74282e-25
1	Srrm2	11.3047	1.5787	1.24375e-29	1.84474e-25
1	Pdia4	11.2992	1.25744	1.3242e-29	1.96405e-25
1	Glud1	11.2786	1.12384	1.67471e-29	2.48393e-25
1	Adipor1	11.2617	1.17198	2.02731e-29	3.00691e-25
1	Rpn1	11.1909	0.897152	4.51693e-29	6.69952e-25
1	Ptp4a2	11.188	0.8995	4.67001e-29	6.92656e-25
1	Foxa2	11.1695	1.89527	5.75115e-29	8.5301e-25
1	Ivns1abp	11.153	1.29886	6.92409e-29	1.02698e-24
1	Hadh	11.1465	1.217	7.44959e-29	1.10492e-24
1	Hexb	11.1086	4.28843	1.13905e-28	1.68944e-24
1	Arfgap3	11.1036	1.32828	1.20439e-28	1.78635e-24
1	BC005537	11.0511	1.72187	2.16434e-28	3.21015e-24
1	Atp5a1	11.0402	0.582251	2.44425e-28	3.62531e-24
1	Xbp1	11.0339	0.504316	2.62168e-28	3.88847e-24
1	Slc7a8	11.0261	0.706223	2.86156e-28	4.24427e-24
1	Crls1	11.0083	1.08482	3.48556e-28	5.16978e-24
1	Aco2	10.9993	1.92515	3.84935e-28	5.70935e-24
1	Tmem63b	10.9663	1.68926	5.54982e-28	8.2315e-24
1	Creg1	10.9635	0.789658	5.72542e-28	8.49194e-24
1	Chac1	10.9498	1.43569	6.65916e-28	9.87686e-24
1	Sec31a	10.9369	1.25203	7.67863e-28	1.13889e-23
1	Ube2r2	10.9327	1.31157	8.04621e-28	1.19341e-23
1	Btg1	10.9011	1.41132	1.13901e-27	1.68938e-23
1	Sh3glb1	10.872	0.810111	1.56802e-27	2.32568e-23
1	Rab1a	10.8685	0.804264	1.62943e-27	2.41677e-23
1	Pbrm1	10.7943	1.30856	3.66103e-27	5.43004e-23
1	Chka	10.7705	2.10907	4.74283e-27	7.03456e-23
1	Srp68	10.7472	1.41063	6.11084e-27	9.0636e-23
1	Gm20275	10.7416	1.40613	6.49425e-27	9.63228e-23
1	Tmsb4x	10.7276	0.641265	7.5527e-27	1.12022e-22
1	Mcfd2	10.6676	0.515394	1.44361e-26	2.14116e-22
1	Pdia6	10.6518	0.502253	1.71005e-26	2.53635e-22
1	Yipf5	10.6482	1.13546	1.77745e-26	2.63631e-22
1	Ddx3x	10.6288	0.950931	2.18859e-26	3.24611e-22
1	Aff1	10.6274	2.15141	2.22225e-26	3.29604e-22
1	Fndc3b	10.6219	1.5449	2.35675e-26	3.49554e-22
1	Pten	10.561	1.25974	4.5204e-26	6.70465e-22
1	Srsf2	10.5333	1.69228	6.0687e-26	9.0011e-22
1	Cyb5b	10.5157	1.07836	7.30987e-26	1.0842e-21
1	Hnrnpl	10.4344	2.15444	1.72656e-25	2.56084e-21
1	Lpl	10.4186	1.80587	2.03885e-25	3.02402e-21
1	Cbs	10.3985	0.633484	2.51762e-25	3.73413e-21
1	Rsrp1	10.3661	2.42381	3.53771e-25	5.24714e-21
1	Arpc5	10.3565	1.21471	3.91074e-25	5.80041e-21
1	Ghr	10.3531	0.753384	4.05185e-25	6.0097e-21
1	Hnrnpf	10.3401	1.14806	4.64278e-25	6.88617e-21
1	Tm9sf3	10.2901	0.615683	7.81078e-25	1.15849e-20
1	1700019D03Rik	10.2855	1.61738	8.19454e-25	1.21541e-20
1	Myl6	10.2454	0.528741	1.24088e-24	1.84048e-20
1	Stard7	10.1243	1.56874	4.31066e-24	6.39357e-20
1	Hnrnpa2b1	10.1001	1.21356	5.51968e-24	8.18679e-20
1	Itga6	10.0787	0.973912	6.86165e-24	1.01772e-19
1	Nfia	10.0747	1.56596	7.14636e-24	1.05995e-19
1	Qsox1	10.0503	0.67703	9.1631e-24	1.35907e-19
1	Clint1	10.0359	1.43519	1.0601e-23	1.57233e-19
1	Stk25	9.9786	1.74856	1.89113e-23	2.80492e-19
1	Hbs1l	9.97758	1.15243	1.91078e-23	2.83407e-19
1	Lman1	9.94751	0.538247	2.58564e-23	3.83503e-19
1	Bc1	9.92697	1.0921	3.17769e-23	4.71315e-19
1	Nudt4	9.91242	0.812919	3.6762e-23	5.45254e-19
1	Hnrnpab	9.82782	0.733498	8.54517e-23	1.26742e-18
1	Serbp1	9.80193	0.514247	1.10454e-22	1.63825e-18
1	Ralbp1	9.79488	1.06519	1.18442e-22	1.75673e-18
1	Kdelr2	9.78602	0.829254	1.29284e-22	1.91754e-18
1	Nfix	9.72714	1.56449	2.30992e-22	3.42608e-18
1	Sdhc	9.71618	1.09647	2.5724e-22	3.81538e-18
2	mt-Co1	26.1633	1.75024	6.96327e-151	1.03279e-146
2	Amy2a2	23.2097	1.26205	3.63179e-119	5.38668e-115
2	Reg3g	23.0634	1.34098	1.0796e-117	1.60127e-113
2	mt-Nd3	22.2618	1.23257	8.66097e-110	1.28459e-105
2	Reg3a	22.1217	1.36493	1.9528e-108	2.8964e-104
2	mt-Nd4	22.0709	1.21424	6.02232e-108	8.9323e-104
2	Amy2a4	21.5134	1.26926	1.16615e-102	1.72963e-98
2	Amy1	21.2389	0.965801	4.17987e-100	6.19958e-96
2	Mrpl52	21.2121	0.762106	7.38209e-100	1.09491e-95
2	mt-Co2	20.5552	1.27013	6.92134e-94	1.02657e-89
2	mt-Nd1	20.0922	0.996844	8.63488e-90	1.28073e-85
2	mt-Nd5	19.9088	1.43504	3.4128e-88	5.06187e-84
2	Klk1b5	19.7716	0.781468	5.22607e-87	7.75131e-83
2	Vtn	19.6894	0.891232	2.65902e-86	3.94385e-82
2	Ndufb7	19.6785	0.628506	3.29413e-86	4.88586e-82
2	Ndufa13	19.6484	0.689719	5.96577e-86	8.84842e-82
2	Amy2a3	19.5696	0.985416	2.81024e-85	4.16815e-81
2	Gas5	19.54	0.934349	5.02294e-85	7.45002e-81
2	Cox5b	19.4778	0.643878	1.69351e-84	2.51182e-80
2	Pde4d	19.403	0.787837	7.27447e-84	1.07895e-79
2	Ppic	19.3948	0.772195	8.54603e-84	1.26755e-79
2	Gstp1	19.0926	0.768505	2.90654e-81	4.31098e-77
2	Ifitm3	19.0669	0.76164	4.75328e-81	7.05006e-77
2	mt-Co3	19.0431	1.25493	7.50151e-81	1.11262e-76
2	mt-Cytb	18.716	1.04527	3.66396e-78	5.43439e-74
2	Nsa2	18.6483	0.800777	1.30348e-77	1.93332e-73
2	Ang	18.5961	0.586757	3.45691e-77	5.12729e-73
2	Prdx4	18.4326	0.799183	7.19926e-76	1.06779e-71
2	Tmem256	18.3537	0.599366	3.08357e-75	4.57356e-71
2	Ramp1	18.285	0.647312	1.08975e-74	1.61632e-70
2	Timm13	18.1479	0.543491	1.33288e-73	1.97693e-69
2	Ndufa3	18.0762	0.611802	4.90729e-73	7.2785e-69
2	Ndufv3	18.0111	0.641075	1.59347e-72	2.36344e-68
2	Mif	17.9854	0.551289	2.53351e-72	3.7577e-68
2	Gpx4	17.818	0.541823	5.12035e-71	7.5945e-67
2	Dad1	17.7299	0.50121	2.46329e-70	3.65355e-66
2	Pabpc1	17.6353	0.66922	1.32037e-69	1.95837e-65
2	Atpif1	17.356	0.516378	1.77612e-67	2.63434e-63
2	Ly6e	17.3189	0.913972	3.38657e-67	5.02296e-63
2	Ndufa12	17.0251	0.503584	5.35e-65	7.93512e-61
2	Cd63	16.874	0.597522	6.9958e-64	1.03762e-59
2	Uqcr10	16.8331	0.508258	1.39545e-63	2.06974e-59
2	Gal	16.7721	0.63062	3.90527e-63	5.79229e-59
2	Itm2b	16.6416	0.546097	3.48088e-62	5.16285e-58
2	mt-Nd2	16.6292	0.59026	4.27978e-62	6.34777e-58
2	Bola2	16.5333	0.504672	2.11202e-61	3.13254e-57
2	Tmsb4x	16.2991	0.817568	1.00128e-59	1.4851e-55
2	Eif3e	16.249	0.584704	2.27209e-59	3.36997e-55
2	Etfb	16.2347	0.502425	2.86681e-59	4.25205e-55
2	Ndufs2	16.1978	0.509317	5.22962e-59	7.75658e-55
2	Amy2a5	16.1445	0.775667	1.24185e-58	1.84192e-54
2	Psenen	16.1298	0.567387	1.57445e-58	2.33522e-54
2	Nenf	15.8516	0.624722	1.37142e-56	2.03409e-52
2	Ctsb	15.6014	0.581188	7.11941e-55	1.05595e-50
2	Reg3b	15.5371	1.27452	1.94638e-54	2.88687e-50
2	Rnase4	15.4891	0.545413	4.10882e-54	6.0942e-50
2	mt-Atp6	15.438	0.869674	9.08923e-54	1.34811e-49
2	Gstm2	15.3352	0.520305	4.44899e-53	6.59874e-49
2	Pfn1	15.3087	0.539664	6.68674e-53	9.91778e-49
2	Cd164	15.2204	0.532152	2.59043e-52	3.84212e-48
2	Selenop	15.1706	0.813918	5.53604e-52	8.21105e-48
2	Nucb2	15.1645	0.609591	6.07834e-52	9.0154e-48
2	Cd24a	15.1229	0.511685	1.14426e-51	1.69716e-47
2	Use1	15.0591	0.587199	3.00712e-51	4.46016e-47
2	Hsbp1l1	14.8153	0.565614	1.16693e-49	1.73079e-45
2	Ifitm2	14.7047	0.636638	6.01152e-49	8.91628e-45
2	Mrpl23	14.5849	0.580668	3.50315e-48	5.19587e-44
2	mt-Nd4l	14.5609	1.43721	4.97774e-48	7.38299e-44
2	Sod1	14.378	0.520189	7.10913e-47	1.05443e-42
2	Pcbp2	14.3749	0.601978	7.43312e-47	1.10248e-42
2	Nop53	14.2931	0.714712	2.41501e-46	3.58194e-42
2	Ddost	13.9045	0.540755	5.94595e-44	8.81903e-40
2	Tmem64	13.8628	0.597231	1.06498e-43	1.57958e-39
2	Lamp2	13.6991	0.652501	1.02773e-42	1.52432e-38
2	Klk1	13.6846	1.02568	1.25436e-42	1.86046e-38
2	Ptp4a2	13.3435	0.530063	1.29166e-40	1.91579e-36
2	H2-K1	13.2772	0.572203	3.14059e-40	4.65812e-36
2	Actb	13.2505	0.680771	4.48368e-40	6.65019e-36
2	Mrps12	13.218	0.568307	6.90916e-40	1.02477e-35
2	App	13.182	0.545711	1.1139e-39	1.65214e-35
2	BC004004	13.1485	0.646625	1.73497e-39	2.57331e-35
2	Actg1	13.0247	0.582526	8.85029e-39	1.31267e-34
2	Laptm4a	12.6254	0.585293	1.52989e-36	2.26914e-32
2	Klk1b4	12.6018	0.842153	2.06343e-36	3.06048e-32
2	Smim22	12.5805	0.583762	2.7026e-36	4.0085e-32
2	Tmem223	12.5104	0.725546	6.55107e-36	9.71654e-32
2	Rp9	12.2148	0.518997	2.59294e-34	3.84585e-30
2	Ccng1	12.1587	0.698953	5.15763e-34	7.6498e-30
2	2410006H16Rik	12.0718	0.885243	1.48867e-33	2.20799e-29
2	Tmem205	12.0628	0.743469	1.66013e-33	2.46231e-29
2	Galnt1	11.9487	0.524507	6.59537e-33	9.78225e-29
2	Rpl31	11.8862	0.600302	1.3965e-32	2.07128e-28
2	Cd81	11.7918	0.725058	4.30474e-32	6.38479e-28
2	Tmed6	11.6947	0.571555	1.35723e-31	2.01304e-27
2	Serpinb6a	11.6862	0.57919	1.49883e-31	2.22307e-27
2	Fkbp1a	11.6467	0.668474	2.38422e-31	3.53628e-27
2	Dnlz	11.4467	0.506383	2.44312e-30	3.62364e-26
2	Polr2i	11.3201	0.521165	1.04313e-29	1.54717e-25
2	Hint2	11.1999	0.539085	4.08035e-29	6.05198e-25
2	Naa38	11.0597	0.550186	1.96761e-28	2.91836e-24
2	Naa10	11.032	0.512677	2.67822e-28	3.97234e-24
2	Atp5e	10.9666	0.607743	5.53296e-28	8.20649e-24
2	Bst2	10.9092	0.56529	1.04208e-27	1.54562e-23
2	Rpp21	10.848	0.535815	2.03865e-27	3.02372e-23
2	Rpl29	10.6052	0.600826	2.81831e-26	4.18011e-22
2	Rps15	10.5002	0.751821	8.61748e-26	1.27815e-21
2	Cuta	10.4099	0.506996	2.23483e-25	3.3147e-21
2	Sh3bgrl	10.3827	0.533754	2.97256e-25	4.4089e-21
2	Gp2	10.3001	0.649458	7.03996e-25	1.04417e-20
2	Pet100	10.1411	0.678904	3.63048e-24	5.38473e-20
2	Clu	10.023	0.564078	1.2074e-23	1.79082e-19
2	Atp2c2	9.97092	0.525847	2.04321e-23	3.03049e-19
2	Cdkn1a	9.65565	1.08874	4.65178e-22	6.89952e-18
2	Erp27	9.57062	0.565167	1.0627e-21	1.57619e-17
2	Tecr	9.53414	0.595245	1.51133e-21	2.24161e-17
2	Ifi30	9.48019	0.571522	2.53832e-21	3.76483e-17
2	Uqcrq	9.41144	0.510332	4.89384e-21	7.25854e-17
2	Rpl9-ps6	9.23261	0.515598	2.64107e-20	3.91724e-16
2	Scd1	9.08657	0.742374	1.02214e-19	1.51603e-15
2	Ggh	9.07363	0.579532	1.15118e-19	1.70743e-15
2	B2m	8.98275	1.29579	2.64074e-19	3.91675e-15
2	Skp1a	8.91682	0.53169	4.79863e-19	7.11733e-15
2	Reg2	8.64531	0.717152	5.3662e-18	7.95915e-14
2	Zfas1	8.49565	1.22948	1.96836e-17	2.91947e-13
2	Tagln2	8.40314	0.517902	4.34708e-17	6.44759e-13
2	Rps17	8.36128	0.54162	6.2041e-17	9.20192e-13
2	Snhg1	8.29682	0.655262	1.06935e-16	1.58605e-12
2	Ppdpf	8.25253	0.664603	1.55069e-16	2.29999e-12
2	C4b	8.21497	1.2069	2.12219e-16	3.14763e-12
2	Bbip1	8.19755	0.638753	2.45342e-16	3.63891e-12
2	Rpl23a	8.11239	0.558746	4.96323e-16	7.36146e-12
2	Dcxr	8.05284	0.643037	8.08924e-16	1.1998e-11
2	Ucp2	8.03482	0.592303	9.37191e-16	1.39004e-11
2	Rps27rt	7.56246	0.505439	3.95506e-14	5.86614e-10
2	Prxl2c	7.52694	0.621568	5.19415e-14	7.70396e-10
2	Slc50a1	7.35782	0.55568	1.86943e-13	2.77273e-09
2	Yif1b	7.23184	0.565079	4.7651e-13	7.06759e-09
2	Pnliprp1	7.17862	0.741236	7.04202e-13	1.04447e-08
2	Ccdc167	7.16763	0.500842	7.63059e-13	1.13177e-08
2	Ywhah	7.044	0.575784	1.86798e-12	2.77058e-08
2	Rpl36	6.84646	0.504281	7.56992e-12	1.12277e-07
2	Bex3	6.8265	0.598587	8.70122e-12	1.29056e-07
2	Serpina10	6.73593	1.22178	1.62884e-11	2.41589e-07
2	Lgals9	6.69266	0.817034	2.19153e-11	3.25047e-07
2	Tprgl	6.69101	0.646607	2.21636e-11	3.2873e-07
2	Snhg6	6.57421	0.559581	4.8911e-11	7.25449e-07
2	Epb41l4aos	6.51612	0.852666	7.21492e-11	1.07012e-06
2	Vsig2	6.4628	1.12531	1.02783e-10	1.52447e-06
2	Trappc5	6.43969	0.530204	1.1972e-10	1.77568e-06
2	Cd47	6.39463	0.775572	1.60936e-10	2.387e-06
2	Uxt	6.38666	0.531245	1.69553e-10	2.51481e-06
2	Lsm7	6.33173	0.666289	2.4243e-10	3.59573e-06
2	Gm4744	6.29811	1.07928	3.01298e-10	4.46885e-06
2	Med28	6.29414	0.6011	3.09105e-10	4.58464e-06
2	Arpc1b	6.28406	0.607569	3.29844e-10	4.89224e-06
2	Impdh2	6.25284	0.512602	4.03067e-10	5.97829e-06
2	Gm2663	6.24358	2.03767	4.27667e-10	6.34316e-06
2	Mrpl2	6.24355	0.521876	4.27736e-10	6.34418e-06
2	Hddc2	6.21649	0.502406	5.08401e-10	7.5406e-06
2	Kxd1	6.16406	0.610174	7.0902e-10	1.05162e-05
2	S100a13	6.06641	0.871168	1.30799e-09	1.94002e-05
2	Tspan1	6.05236	2.02559	1.42737e-09	2.11707e-05
2	Rpe	6.04764	0.627625	1.46979e-09	2.18e-05
2	Idnk	6.03173	0.603926	1.62209e-09	2.40589e-05
2	S100g	6.01001	1.22737	1.85515e-09	2.75156e-05
2	Mcrip1	5.98288	0.672603	2.19231e-09	3.25164e-05
2	Nudt8	5.94643	0.512901	2.74055e-09	4.06478e-05
2	Gc	5.89025	1.16163	3.85607e-09	5.71933e-05
2	Gmfg	5.87945	0.800251	4.11622e-09	6.10518e-05
2	Hmgn1	5.86985	0.545931	4.36201e-09	6.46973e-05
2	Gnptg	5.81986	0.545172	5.88975e-09	8.73568e-05
2	Pigp	5.81532	0.554549	6.05175e-09	8.97595e-05
2	1810009J06Rik	5.79967	1.49244	6.6444e-09	9.85497e-05
2	Fxn	5.77366	0.550465	7.75669e-09	0.000115047
2	Mtln	5.73699	0.500903	9.6372e-09	0.000142939
2	Aldh1a1	5.68017	0.516697	1.3456e-08	0.00019958
2	Pole4	5.64228	0.606481	1.67811e-08	0.000248897
2	Prss23	5.40498	1.10541	6.4816e-08	0.000961352
2	Plekhj1	5.35774	0.520777	8.42675e-08	0.00124986
2	Camk2n1	5.32067	0.576418	1.03385e-07	0.0015334
2	Cyba	5.25712	1.12646	1.46329e-07	0.00217036
2	Abcc3	5.20707	0.592804	1.91849e-07	0.00284551
2	Ctsz	5.19262	0.702178	2.07356e-07	0.00307551
2	Chchd5	5.18734	0.571296	2.13318e-07	0.00316393
2	Alad	5.18423	0.569384	2.16914e-07	0.00321727
2	Siva1	5.17465	0.514119	2.28335e-07	0.00338667
2	AI413582	5.11025	0.583787	3.21736e-07	0.00477199
2	Nop16	5.06136	0.513703	4.16277e-07	0.00617422
2	Klk1b24	5.05663	0.740262	4.26727e-07	0.00632922
2	Snhg8	5.03643	0.545146	4.74303e-07	0.00703486
2	Prss1	4.85301	0.829542	1.216e-06	0.0180357
2	Ppfia4	4.82278	0.880894	1.41574e-06	0.0209982
2	Ttc32	4.80841	0.566088	1.52136e-06	0.0225648
2	mt-Atp8	4.73829	0.767086	2.15531e-06	0.0319676
2	Rps19bp1	4.73311	0.664363	2.21105e-06	0.0327942
3	Ins2	32.551	3.31084	2.02365e-232	3.00148e-228
3	Camk1d	24.4503	2.48492	4.99095e-132	7.40258e-128
3	Ins1	23.6909	2.54315	4.48036e-124	6.64527e-120
3	Gm19951	19.3976	1.46888	8.08129e-84	1.19862e-79
3	Cdk8	19.0312	1.39489	9.40691e-81	1.39523e-76
3	Ubb	18.1978	1.07525	5.37201e-74	7.96776e-70
3	Gm42418	18.1458	3.62644	1.38579e-73	2.0554e-69
3	Nkain2	17.1799	1.66731	3.75861e-66	5.57477e-62
3	Mt1	17.1727	1.0832	4.25393e-66	6.30943e-62
3	Rps18	16.15	0.97203	1.13497e-58	1.68339e-54
3	Rps2	16.0875	0.863815	3.12261e-58	4.63146e-54
3	Ftl1	15.7602	0.916173	5.84879e-56	8.67493e-52
3	Ctrc	15.271	0.840183	1.19319e-52	1.76974e-48
3	Chchd2	15.0007	0.92335	7.26275e-51	1.07721e-46
3	Psmb10	14.6211	0.882101	2.06131e-48	3.05733e-44
3	Ndufb9	14.5016	0.922821	1.18345e-47	1.75529e-43
3	Rps3a1	14.4767	0.808831	1.70062e-47	2.52235e-43
3	Rpl12	14.4569	0.809113	2.26918e-47	3.36564e-43
3	Rps3	14.3848	0.870874	6.45021e-47	9.56696e-43
3	Gm10076	14.3118	0.829137	1.84595e-46	2.73791e-42
3	Srp9	14.2825	0.821797	2.81274e-46	4.17186e-42
3	Rpl11	14.1397	0.833773	2.16295e-45	3.20809e-41
3	Cmss1	13.9396	1.44926	3.64179e-44	5.40151e-40
3	Nupr1	13.8873	0.672003	7.56596e-44	1.12218e-39
3	Chchd10	13.4092	1.03258	5.33825e-41	7.91769e-37
3	Rpl26	13.2975	0.823898	2.39377e-40	3.55044e-36
3	Eif1	13.1808	0.687244	1.13207e-39	1.67908e-35
3	Rps7	12.8548	0.700718	8.08088e-38	1.19856e-33
3	Serpini2	12.6825	0.717916	7.38896e-37	1.09593e-32
3	Rpl17	12.6173	0.698125	1.6957e-36	2.51506e-32
3	Rpl4	12.5672	0.689412	3.19722e-36	4.74212e-32
3	Rpl32	12.5448	0.727458	4.24294e-36	6.29313e-32
3	Rpl7	12.4939	0.699117	8.0589e-36	1.1953e-31
3	Pla2g1b	12.3589	0.958959	4.36112e-35	6.46841e-31
3	Oaz1	12.207	0.677581	2.85368e-34	4.23258e-30
3	Fth1	12.192	0.64331	3.42711e-34	5.08308e-30
3	Lars2	12.0973	1.35014	1.09103e-33	1.61821e-29
3	Rpl8	12.0603	0.641832	1.71257e-33	2.54008e-29
3	Gnas	11.9644	0.675859	5.46218e-33	8.1015e-29
3	Rps14	11.9422	0.601337	7.13042e-33	1.05758e-28
3	Rplp0	11.9016	0.573756	1.16081e-32	1.72172e-28
3	Tpt1	11.725	0.688236	9.49272e-32	1.40796e-27
3	Rpl27a	11.5324	0.614299	9.06212e-31	1.34409e-26
3	Rpl27	11.4974	0.588982	1.35911e-30	2.01582e-26
3	Rps10	11.4634	0.673722	2.01343e-30	2.98632e-26
3	Rpl15	11.4629	0.614679	2.02679e-30	3.00613e-26
3	Gamt	11.4555	0.688231	2.20803e-30	3.27495e-26
3	Lcmt1	11.4456	0.629328	2.47356e-30	3.66878e-26
3	Atp5g1	11.3771	0.626236	5.43556e-30	8.06202e-26
3	Rps27l	11.3771	0.634628	5.43626e-30	8.06306e-26
3	Nme2	11.3768	0.670963	5.45518e-30	8.09112e-26
3	Sec61b	11.312	0.614048	1.14414e-29	1.69699e-25
3	Hamp2	11.3005	0.757102	1.30412e-29	1.93428e-25
3	Arhgdig	11.2025	0.619764	3.96575e-29	5.882e-25
3	Rpl19	10.9539	0.643986	6.3666e-28	9.44293e-24
3	Bc1	10.8896	1.63076	1.29165e-27	1.91578e-23
3	Fkbp11	10.8575	0.588956	1.8365e-27	2.72389e-23
3	Cox8a	10.7784	0.708546	4.35375e-27	6.45749e-23
3	Gabarap	10.7322	0.55898	7.18849e-27	1.0662e-22
3	Ifrd1	10.694	1.10953	1.08555e-26	1.61009e-22
3	Rpl9	10.6672	0.57917	1.44874e-26	2.14878e-22
3	Mt2	10.5953	0.658605	3.13477e-26	4.64949e-22
3	Rpl24	10.2575	0.521007	1.09535e-24	1.62463e-20
3	Uqcrh	10.2114	0.539456	1.76363e-24	2.61581e-20
3	Serp1	10.1316	0.622794	4.00045e-24	5.93347e-20
3	Rpl41	10.0197	0.502544	1.24893e-23	1.85241e-19
3	Hint1	9.8979	0.787444	4.25091e-23	6.30495e-19
3	Tle5	9.86445	0.597922	5.9361e-23	8.80442e-19
3	Gcat	9.34583	0.553338	9.11733e-21	1.35228e-16
3	Tomm6	9.30123	0.707454	1.38829e-20	2.05911e-16
3	Serf2	9.29463	0.53057	1.47724e-20	2.19105e-16
3	Ssr4	9.27935	0.52128	1.70514e-20	2.52907e-16
3	Rps13	9.1664	0.561232	4.89094e-20	7.25424e-16
3	Rpl35	8.95574	0.547909	3.37459e-19	5.00519e-15
3	Ndufb8	8.93951	0.820509	3.90891e-19	5.79769e-15
3	Try10	8.83536	0.505812	9.97733e-19	1.47984e-14
3	H3f3b	8.76163	0.72953	1.92447e-18	2.85437e-14
3	Atp5j2	8.68871	0.521807	3.66576e-18	5.43705e-14
3	Rps25	8.50568	0.508612	1.80539e-17	2.67776e-13
3	Atp5o	8.50549	0.570518	1.80836e-17	2.68216e-13
3	Ift20	8.27844	0.627947	1.24794e-16	1.85095e-12
3	Eif5a	8.20321	0.532403	2.34046e-16	3.47137e-12
3	Cox7a2	7.78512	0.528577	6.96479e-15	1.03302e-10
3	Phgdh	7.64198	0.65866	2.13908e-14	3.17269e-10
3	Gphn	7.41745	0.713447	1.19395e-13	1.77087e-09
3	Crlf1	6.88585	0.687627	5.74446e-12	8.52018e-08
3	H2afz	6.7656	0.539418	1.3276e-11	1.96909e-07
3	Dbi	6.47991	0.55063	9.17753e-11	1.36121e-06
3	Cox5a	6.20125	0.644926	5.60148e-10	8.30811e-06
3	Cela2a	5.95164	0.855145	2.65464e-09	3.93737e-05
3	mt-Atp6	5.91124	0.556701	3.39546e-09	5.03615e-05
3	Atp5b	5.40271	0.602681	6.56418e-08	0.000973598
3	Smdt1	4.9856	0.505025	6.1769e-07	0.00916158
3	Coa3	4.92088	0.555152	8.61551e-07	0.0127785
3	Rnh1	4.88249	0.647262	1.04757e-06	0.0155375
3	Edf1	4.80231	0.516529	1.56845e-06	0.0232633
4	Camk1d	43.948	7.24578	0	0
4	Gm42418	43.4433	12.788	0	0
4	Ins2	41.7972	8.00973	0	0
4	Pla2g1b	41.3441	4.78456	0	0
4	Tpt1	40.8723	4.3748	0	0
4	Clps	40.6649	6.78134	0	0
4	Mt1	39.8053	4.14005	0	0
4	Cmss1	39.6968	7.22441	0	0
4	Sycn	39.0435	5.39133	0	0
4	Cel	38.7612	4.32201	0	0
4	Lars2	38.585	6.99639	0	0
4	Rnase1	38.3361	5.63553	0	0
4	Cela3b	38.1036	6.26923	0	0
4	2210010C04Rik	38.0478	6.30678	0	0
4	Rpl41	37.9775	3.50528	0	0
4	Zg16	37.8862	5.4325	0	0
4	Cela1	37.2021	5.80267	6.31905e-303	9.37241e-299
4	Cpa1	37.1216	5.09116	1.25841e-301	1.86648e-297
4	Gphn	37.0115	5.98018	7.48429e-300	1.11007e-295
4	Rpl32	36.9164	3.51959	2.52478e-298	3.74476e-294
4	Try4	36.7759	6.78582	4.48545e-296	6.65282e-292
4	Cela2a	36.0706	6.30859	6.5599e-285	9.72965e-281
4	Pnlip	35.8364	5.96542	2.99438e-281	4.44127e-277
4	Reg1	35.7799	5.28252	2.26887e-280	3.36519e-276
4	Cpb1	35.6444	5.08888	2.87474e-278	4.26381e-274
4	Rps14	35.5885	2.88917	2.10986e-277	3.12934e-273
4	Gm19951	35.4858	5.6498	8.1297e-276	1.2058e-271
4	Nupr1	34.7329	3.02198	2.509e-264	3.72135e-260
4	Tff2	34.6459	3.47465	5.15156e-263	7.64079e-259
4	Rplp1	34.6088	3.01693	1.86506e-262	2.76626e-258
4	Cdk8	34.1321	5.17841	2.46751e-255	3.65981e-251
4	Prss2	33.7846	5.74823	3.3177e-250	4.92081e-246
4	Ctrb1	33.7265	6.07096	2.36508e-249	3.50788e-245
4	Rps24	33.6162	2.82339	9.73278e-248	1.44357e-243
4	Rps18	33.5367	3.05271	1.40799e-246	2.08834e-242
4	Rpl13	32.8951	2.62863	2.58426e-237	3.83298e-233
4	Rpl23	32.7829	2.69866	1.03181e-235	1.53038e-231
4	Rps8	32.1295	2.45744	1.7053e-226	2.5293e-222
4	Rps7	32.1138	2.59438	2.82734e-226	4.19352e-222
4	Rplp0	31.9343	2.45961	8.92958e-224	1.32444e-219
4	Ctrl	31.7163	4.3187	9.26428e-221	1.37408e-216
4	Ins1	31.5143	6.59263	5.52708e-218	8.19776e-214
4	AY036118	31.498	5.05961	9.26064e-218	1.37354e-213
4	Rpl26	31.1652	2.60973	3.15225e-213	4.67542e-209
4	Rps2	30.658	2.42664	2.06869e-206	3.06829e-202
4	Rpl12	30.4973	2.33644	2.82791e-204	4.19436e-200
4	Rps3a1	30.4327	2.3919	2.028e-203	3.00793e-199
4	Rps10	29.1861	2.27847	2.9072e-187	4.31195e-183
4	Rps27a	28.9266	2.03145	5.52253e-184	8.19102e-180
4	Rpl17	28.666	2.23696	1.0125e-180	1.50175e-176
4	Rpl9	28.0271	2.24656	7.59518e-173	1.12652e-168
4	Rps23	27.9444	1.92435	7.70402e-172	1.14266e-167
4	Cpa2	27.8144	2.63784	2.90561e-170	4.3096e-166
4	Rpl27a	27.6337	2.18341	4.38555e-168	6.50464e-164
4	Rpl10	27.376	1.98243	5.30053e-165	7.86174e-161
4	Rpl18a	27.2548	1.86848	1.45675e-163	2.16066e-159
4	Rps20	27.2155	1.98295	4.25775e-163	6.3151e-159
4	Fth1	26.5906	1.86533	8.71233e-156	1.29221e-151
4	Rpl15	26.343	2.18025	6.17031e-153	9.15181e-149
4	Try5	26.2835	3.81863	2.95978e-152	4.38994e-148
4	Eef1a1	25.5892	1.8313	2.01122e-144	2.98304e-140
4	Ftl1	25.3281	2.19321	1.56714e-141	2.32439e-137
4	Rpl28	25.2748	1.76415	6.05268e-141	8.97733e-137
4	Rpl30	25.11	1.71109	3.86698e-139	5.7355e-135
4	Rpl11	24.947	2.00115	2.30104e-137	3.41291e-133
4	Rps12	24.8894	1.64464	9.69022e-137	1.43725e-132
4	Rpl19	24.8842	1.8645	1.10332e-136	1.63644e-132
4	Rps3	24.586	2.25954	1.78162e-133	2.64249e-129
4	Rps21	24.4681	1.55733	3.23181e-132	4.79341e-128
4	Rps6	24.4344	1.89276	7.36892e-132	1.09296e-127
4	Spink1	24.4311	2.30254	7.98852e-132	1.18486e-127
4	Rpl35a	24.3084	1.82128	1.59767e-130	2.36967e-126
4	Rpsa	23.9255	1.48802	1.66406e-126	2.46814e-122
4	Dmbt1	23.8539	1.92527	9.23583e-126	1.36986e-121
4	Rps29	23.8021	1.63782	3.17813e-125	4.7138e-121
4	Rps16	23.5299	1.66237	2.01592e-122	2.99002e-118
4	Rps19	23.5189	1.66528	2.61051e-122	3.8719e-118
4	Rps25	23.4121	1.66816	3.21847e-121	4.77364e-117
4	Rpl37a	23.1989	1.401	4.67058e-119	6.9274e-115
4	Pnliprp1	23.0741	2.49224	8.41952e-118	1.24878e-113
4	Rpl13a	22.9902	1.40649	5.83555e-117	8.65528e-113
4	Rpl7	22.9047	2.0323	4.16887e-116	6.18327e-112
4	Rps26	22.8237	1.58534	2.6679e-115	3.95703e-111
4	Rps28	22.5338	1.49946	1.93684e-112	2.87272e-108
4	Rpl34	22.5151	1.66823	2.95403e-112	4.38142e-108
4	Rpl35	22.4517	2.00867	1.23305e-111	1.82885e-107
4	Rps4x	22.2954	1.36891	4.09777e-110	6.07781e-106
4	Rps27l	22.2837	1.96749	5.32146e-110	7.89279e-106
4	Rpl6	22.1908	1.63478	4.20992e-109	6.24415e-105
4	Rpl8	21.9023	1.82021	2.46974e-106	3.66313e-102
4	Rpl3	21.7586	1.5621	5.72458e-105	8.4907e-101
4	Rack1	21.4556	1.74713	4.04847e-102	6.00469e-98
4	Rps15a	21.3886	1.61373	1.70774e-101	2.53292e-97
4	1810028F09Rik	21.266	1.47357	2.34667e-100	3.48057e-96
4	Pnliprp2	20.7342	1.54844	1.70123e-95	2.52326e-91
4	Rps13	20.454	1.63374	5.52912e-93	8.20079e-89
4	Rpl21	20.3409	1.40894	5.58711e-92	8.2868e-88
4	Rplp2	20.2001	1.17282	9.764e-91	1.4482e-86
4	Rpl37	19.8313	1.2682	1.5997e-87	2.37267e-83
4	Rps11	19.708	1.34018	1.83942e-86	2.72822e-82
4	Rpl38	19.7018	1.22189	2.07925e-86	3.08394e-82
4	Nme2	19.3193	1.75509	3.69288e-83	5.47728e-79
4	Rpl5	19.1311	1.00519	1.39078e-81	2.06281e-77
4	Gp2	18.9929	1.24855	1.95111e-80	2.89389e-76
4	Rps9	18.6968	1.23697	5.2587e-78	7.7997e-74
4	Serpini2	18.438	1.98411	6.50842e-76	9.65329e-72
4	Rps5	18.1972	1.48096	5.43175e-74	8.05637e-70
4	Try10	18.1791	1.63901	7.55269e-74	1.12022e-69
4	Serp1	17.9549	1.55907	4.39142e-72	6.51335e-68
4	Rpl18	17.6162	1.49238	1.84897e-69	2.7424e-65
4	Rpl14	17.2744	1.18902	7.33359e-67	1.08772e-62
4	Rpl24	17.2444	1.51711	1.23378e-66	1.82995e-62
4	Cuzd1	17.1462	1.28297	6.71372e-66	9.95779e-62
4	Fau	17.1365	1.2222	7.92251e-66	1.17507e-61
4	Ctrc	16.4326	1.81722	1.1179e-60	1.65807e-56
4	Rpl27	16.4203	1.533	1.36859e-60	2.02989e-56
4	Sec61b	16.3134	1.58878	7.92285e-60	1.17512e-55
4	Mt2	16.0517	1.78523	5.55927e-58	8.24551e-54
4	Rpl36	15.0134	0.928005	6.00278e-51	8.90332e-47
4	Rpl10a	14.8295	1.29662	9.44686e-50	1.40116e-45
4	Ssr4	14.4485	1.42446	2.56354e-47	3.80224e-43
4	Gm10076	14.3497	1.70842	1.06936e-46	1.58607e-42
4	Rpl7a	14.0953	1.16492	4.06202e-45	6.02479e-41
4	Rpl36al	12.9317	1.33987	2.98112e-38	4.4216e-34
4	Eef1b2	12.5749	1.13866	2.90186e-36	4.30404e-32
4	Rps17	12.3554	0.98349	4.55628e-35	6.75788e-31
4	Pdia2	12.2291	0.74426	2.17361e-34	3.2239e-30
4	Psmb10	12.0331	1.62885	2.38092e-33	3.53138e-29
4	Serf2	12.012	1.11154	3.07502e-33	4.56088e-29
4	Rpl4	11.7634	1.25621	6.02314e-32	8.93352e-28
4	Ubb	11.6307	1.70438	2.87762e-31	4.26809e-27
4	Klk1	11.5076	0.890014	1.2076e-30	1.79111e-26
4	Srp9	11.2538	1.55916	2.21706e-29	3.28834e-25
4	Eif1	11.1659	1.54515	5.98533e-29	8.87744e-25
4	Atp5e	10.7673	1.28582	4.91424e-27	7.28879e-23
4	Gnas	10.4962	1.28117	8.98995e-26	1.33339e-21
4	Rpl22l1	10.4874	1.2129	9.86837e-26	1.46368e-21
4	Rpl39	9.96526	0.587918	2.16309e-23	3.2083e-19
4	Uqcrq	9.52978	1.19794	1.57614e-21	2.33772e-17
4	Lcmt1	9.24288	1.29793	2.39959e-20	3.55907e-16
4	Chchd2	8.45356	1.65161	2.82562e-17	4.19096e-13
4	Gatm	8.35849	0.664502	6.35244e-17	9.42193e-13
4	Atp5g1	7.59324	1.23863	3.12009e-14	4.62772e-10
4	Rpl23a	7.35883	0.631913	1.85529e-13	2.75177e-09
4	Ndufb9	7.20769	1.80903	5.69079e-13	8.44058e-09
4	Rpl36a	5.77263	0.648374	7.80454e-09	0.000115757
4	Naca	5.67837	0.8694	1.35985e-08	0.000201693
4	Sec61g	5.4813	0.868897	4.22224e-08	0.000626242
4	Fkbp11	4.6667	1.0219	3.06069e-06	0.0453961
4	Cox6b1	-4.66619	0.666843	3.06839e-06	0.0455104
4	Crlf1	-4.67164	0.778526	2.98803e-06	0.0443185
4	Ufsp2	-4.67535	0.641055	2.93459e-06	0.0435258
4	Txn1	-4.73075	0.568072	2.23693e-06	0.0331782
4	Tmem126a	-4.74798	0.50183	2.05457e-06	0.0304734
4	Atp5g2	-4.76437	0.765153	1.89444e-06	0.0280983
4	Mrps28	-4.76749	0.770293	1.86534e-06	0.0276667
4	Commd3	-4.77494	0.642492	1.79762e-06	0.0266623
4	Mcee	-4.80874	0.57081	1.51885e-06	0.0225276
4	1110065P20Rik	-4.8138	0.623798	1.48088e-06	0.0219645
4	Atp5b	-4.84844	0.798723	1.24435e-06	0.0184562
4	Msrb1	-4.89067	0.783745	1.00494e-06	0.0149053
4	mt-Nd2	-4.91129	1.00703	9.0481e-07	0.0134201
4	Commd1	-4.93171	0.705084	8.15116e-07	0.0120898
4	Coa3	-4.96551	0.938549	6.85216e-07	0.0101631
4	Ndufb8	-4.97567	0.845422	6.50207e-07	0.00964387
4	Uba52	-4.98392	0.689216	6.23082e-07	0.00924155
4	Lage3	-4.98461	0.639444	6.20885e-07	0.00920896
4	Drap1	-4.99327	0.798657	5.93653e-07	0.00880505
4	Cox7a2	-5.00215	0.649272	5.66939e-07	0.00840885
4	Dnajc15	-5.02156	0.894145	5.12527e-07	0.00760179
4	Polr2j	-5.05379	0.5106	4.33132e-07	0.00642421
4	Pop5	-5.08632	0.541999	3.65076e-07	0.0054148
4	1810037I17Rik	-5.09052	0.678722	3.57086e-07	0.00529629
4	Lsm4	-5.10195	0.587538	3.36165e-07	0.004986
4	Mrpl43	-5.11392	0.52368	3.15534e-07	0.00468
4	Pgam1	-5.14392	0.504028	2.69062e-07	0.00399073
4	Odc1	-5.15366	0.797602	2.55445e-07	0.00378876
4	Sap18	-5.15431	0.529938	2.54566e-07	0.00377572
4	Ubl4a	-5.17849	0.739003	2.23695e-07	0.00331784
4	Arl6ip4	-5.17923	0.501831	2.22803e-07	0.00330462
4	Sod2	-5.1794	0.638362	2.22598e-07	0.00330157
4	Hras	-5.19153	0.707128	2.08576e-07	0.00309361
4	2310039H08Rik	-5.22018	0.761504	1.78753e-07	0.00265126
4	Gnmt	-5.28313	0.811747	1.26994e-07	0.00188358
4	Ndufb11	-5.29375	0.692294	1.19831e-07	0.00177733
4	Rexo2	-5.30604	0.844587	1.12033e-07	0.00166168
4	Psmb5	-5.31233	0.72598	1.0823e-07	0.00160526
4	Hsbp1l1	-5.37478	0.779538	7.6677e-08	0.00113727
4	Ndufv1	-5.38919	0.578511	7.07775e-08	0.00104977
4	Rbm8a	-5.4095	0.598592	6.32023e-08	0.000937417
4	Mettl26	-5.43206	0.871718	5.57076e-08	0.000826255
4	Hint3	-5.45975	0.586838	4.76795e-08	0.000707182
4	Nme1	-5.48816	0.71737	4.06134e-08	0.000602378
4	Bri3	-5.52077	0.880585	3.37517e-08	0.000500605
4	Cox6c	-5.53299	0.600407	3.14812e-08	0.000466929
4	Snf8	-5.53802	0.586705	3.05919e-08	0.000453739
4	Atp5j	-5.54232	0.673291	2.98484e-08	0.000442712
4	Mien1	-5.55461	0.844792	2.78226e-08	0.000412665
4	Rnf7	-5.59315	0.915463	2.2299e-08	0.000330738
4	Polr1d	-5.69635	0.794129	1.22397e-08	0.00018154
5	Try5	44.3003	8.47501	0	0
5	Prss2	42.4886	8.16689	0	0
5	AY036118	42.15	7.6691	0	0
5	Ctrl	42.1039	6.56928	0	0
5	Cela2a	41.9707	8.00205	0	0
5	Try4	41.9155	8.4046	0	0
5	Pnlip	41.5305	7.57854	0	0
5	Lars2	41.2726	7.73023	0	0
5	Ctrb1	41.1343	8.11477	0	0
5	Cela3b	41.0849	7.04645	0	0
5	Pnliprp1	41.0119	5.37642	0	0
5	Gphn	40.8717	6.91044	0	0
5	Cela1	40.6682	6.75403	0	0
5	Zg16	40.6029	6.08007	0	0
5	Rnase1	40.4439	6.14154	0	0
5	Reg1	40.4145	6.34043	0	0
5	Clps	40.1832	6.67083	0	0
5	Spink1	40.0788	4.30047	0	0
5	Cpb1	40.0617	6.17761	0	0
5	Gm42418	39.936	10.8284	0	0
5	2210010C04Rik	39.9225	6.8431	0	0
5	Cmss1	39.7592	7.1516	0	0
5	Sycn	39.666	5.59275	0	0
5	Cpa1	39.5498	5.68161	0	0
5	Tff2	38.8342	4.15809	0	0
5	Cpa2	38.7511	4.32148	0	0
5	Reg2	38.7169	6.11845	0	0
5	Tpt1	37.6278	3.98103	7.55136312368334e-310	1.12002e-305
5	Pla2g1b	36.295	4.04285	1.93971e-288	2.87698e-284
5	Cel	34.971	3.82203	6.21502e-268	9.21812e-264
5	Rpl23	34.0877	3.13638	1.12248e-254	1.66486e-250
5	Rpl32	33.5223	3.29409	2.27801e-246	3.37874e-242
5	Rplp1	32.2076	2.88142	1.38342e-227	2.05188e-223
5	Eef1a1	31.894	2.73276	3.23738e-223	4.80168e-219
5	Mt1	31.885	3.09878	4.31648e-223	6.4022e-219
5	Rps18	31.6432	3.02719	9.41815e-220	1.3969e-215
5	Rpl10	31.242	2.54854	2.87036e-214	4.25732e-210
5	Rpl41	30.9765	2.90573	1.11716e-210	1.65697e-206
5	Rps7	30.6884	2.65116	8.13353e-207	1.20636e-202
5	Rplp0	30.0668	2.44367	1.31678e-198	1.95305e-194
5	Camk1d	29.6963	4.07805	8.57888e-194	1.27242e-189
5	Klk1	29.5566	3.00682	5.39698e-192	8.0048e-188
5	Nupr1	29.4793	2.61988	5.30082e-191	7.86218e-187
5	Rps8	29.1431	2.42039	1.02315e-186	1.51754e-182
5	Rpl13	28.6553	2.39581	1.37502e-180	2.03942e-176
5	Rps24	28.3768	2.44364	3.90582e-177	5.79311e-173
5	Rpl9	27.9528	2.31924	6.09981e-172	9.04724e-168
5	Rps23	27.9002	2.01572	2.65048e-171	3.9312e-167
5	Rpl26	27.8451	2.3838	1.23592e-170	1.83312e-166
5	Rps4x	27.6499	2.02536	2.80224e-168	4.15628e-164
5	Rps10	27.6038	2.2258	1.00274e-167	1.48726e-163
5	Rps27a	27.3046	2.00925	3.73904e-164	5.54575e-160
5	Rpl17	27.0374	2.19062	5.37363e-161	7.97017e-157
5	Rps20	26.9609	2.02903	4.25146e-160	6.30576e-156
5	Rpl37	26.9314	2.02195	9.41379e-160	1.39625e-155
5	Rps29	26.7613	2.08835	9.12221e-158	1.35301e-153
5	Rps14	26.4782	2.08195	1.7283e-154	2.56341e-150
5	Pnliprp2	26.4763	2.22572	1.81884e-154	2.69771e-150
5	Rps2	26.1276	2.0677	1.77078e-150	2.62643e-146
5	Rpl27a	26.0905	2.12365	4.67919e-150	6.94018e-146
5	Rps12	25.4556	1.74516	6.11542e-143	9.07039e-139
5	Rpl28	25.152	1.86889	1.34276e-139	1.99158e-135
5	Pdia2	24.9604	2.07304	1.64472e-137	2.43946e-133
5	Rps19	24.7063	1.87482	9.16183e-135	1.35888e-130
5	Rpl11	24.681	2.10676	1.71242e-134	2.53987e-130
5	Rpl37a	24.6656	1.66526	2.50358e-134	3.71332e-130
5	Rps6	24.4977	1.92878	1.5624e-132	2.31735e-128
5	Rps3	23.7542	2.23279	9.93202e-125	1.47312e-120
5	Rpl12	23.7537	1.76005	1.00547e-124	1.49132e-120
5	Rps15a	23.6231	1.93065	2.23124e-123	3.30938e-119
5	Rpl35a	23.5609	1.802	9.70136e-123	1.43891e-118
5	Rpl18a	23.5161	1.68744	2.78954e-122	4.13745e-118
5	Rpl30	23.2101	1.62547	3.6024e-119	5.34307e-115
5	Gp2	23.0503	1.63829	1.4621e-117	2.16859e-113
5	Rpl6	23.0024	1.80399	4.41129e-117	6.54283e-113
5	Dmbt1	22.9139	1.87453	3.37668e-116	5.00829e-112
5	Rps5	22.7328	1.95566	2.12475e-114	3.15143e-110
5	Rpl19	22.3698	1.64464	7.74388e-111	1.14857e-106
5	Reg3b	22.2237	2.92512	2.02589e-109	3.00479e-105
5	Rps3a1	21.8064	1.63294	2.01577e-105	2.98979e-101
5	Rpl39	21.7996	1.82125	2.34106e-105	3.47226e-101
5	Rps13	21.7141	1.78546	1.5089e-104	2.238e-100
5	Rps28	21.6876	1.46231	2.6858e-104	3.98358e-100
5	Rps26	21.6559	1.52614	5.34352e-104	7.92551e-100
5	Cuzd1	21.5921	1.81222	2.13014e-103	3.15942e-99
5	Rpl15	21.4034	1.79884	1.24165e-101	1.84161e-97
5	Fau	21.2393	1.65915	4.14038e-100	6.14101e-96
5	Rpl34	21.2023	1.64556	9.08724e-100	1.34782e-95
5	Rpl8	20.839	1.77747	1.91615e-96	2.84204e-92
5	Rps16	20.6933	1.42438	3.98197e-95	5.90606e-91
5	Rpsa	20.618	1.28854	1.89088e-94	2.80455e-90
5	Rpl7	20.5817	1.89985	4.00011e-94	5.93296e-90
5	Eef1b2	20.134	2.02174	3.717e-90	5.51305e-86
5	Rpl21	20.1263	1.43071	4.34267e-90	6.44105e-86
5	Rps21	20.1093	1.22479	6.11688e-90	9.07255e-86
5	Fth1	20.0866	1.39129	9.66768e-90	1.43391e-85
5	Rack1	19.5127	1.56201	8.56087e-85	1.26975e-80
5	Rpl38	19.511	1.20231	8.84805e-85	1.31234e-80
5	Rps11	19.1358	1.2776	1.27229e-81	1.88706e-77
5	Gm19951	19.0585	3.30942	5.58526e-81	8.28406e-77
5	Rpl5	18.8162	1.0236	5.56245e-79	8.25022e-75
5	Rps9	18.6857	1.31053	6.47519e-78	9.60401e-74
5	Rpl35	18.494	1.68482	2.30846e-76	3.42391e-72
5	Rpl3	18.3248	1.21667	5.24751e-75	7.78311e-71
5	Rpl24	17.8885	1.74006	1.45074e-71	2.15173e-67
5	Rpl13a	17.6994	0.937793	4.23509e-70	6.28148e-66
5	Prss3	17.4022	3.10558	7.94127e-68	1.17785e-63
5	Rpl27	16.8682	1.66965	7.71669e-64	1.14454e-59
5	Rpl18	16.5866	1.60017	8.71587e-62	1.29274e-57
5	Rpl14	16.508	1.14657	3.21313e-61	4.76572e-57
5	Rps25	16.0588	1.0764	4.95792e-58	7.35358e-54
5	Ssr4	15.9948	1.73722	1.3898e-57	2.06135e-53
5	Rpl10a	15.026	1.50013	4.96371e-51	7.36217e-47
5	Nme2	14.7099	1.39782	5.57076e-49	8.26256e-45
5	Rpl36	14.4513	0.863888	2.46157e-47	3.65101e-43
5	Try10	14.0046	1.3245	1.46066e-44	2.16646e-40
5	Rpl7a	13.593	1.26069	4.40603e-42	6.53502e-38
5	Ftl1	12.4	0.925683	2.6119e-35	3.87398e-31
5	Rpl36a	11.3987	1.35945	4.2442e-30	6.29499e-26
5	Rps27l	11.2599	0.906038	2.06988e-29	3.07005e-25
5	Rpl22l1	11.0665	1.39618	1.82299e-28	2.70386e-24
5	Naca	10.5796	1.54781	3.70486e-26	5.49504e-22
5	Rpl36al	9.99301	1.13452	1.63532e-23	2.42551e-19
5	Rpl4	9.9857	1.16181	1.76052e-23	2.61121e-19
5	Ggh	9.63593	1.01494	5.63789e-22	8.36212e-18
5	Ppib	8.50891	1.05339	1.7557e-17	2.60406e-13
5	Sec61b	8.32482	0.95742	8.44584e-17	1.25269e-12
5	Tmed6	8.06792	1.36765	7.1506e-16	1.06058e-11
5	Cdk8	7.44622	1.78276	9.60555e-14	1.4247e-09
5	Pde4d	7.23234	1.90931	4.74743e-13	7.04139e-09
5	Rpl22	6.26828	0.859905	3.6506e-10	5.41457e-06
5	Gal	6.10965	1.88379	9.9852e-10	1.481e-05
5	Reg3d	4.95219	1.05388	7.33834e-07	0.0108842
5	Ubb	4.91542	1.22243	8.85913e-07	0.0131399
5	Gm5771	4.89329	2.32758	9.91618e-07	0.0147077
5	Cox7b	-4.69203	0.830241	2.70507e-06	0.0401216
5	Polr2j	-4.84301	0.698932	1.27887e-06	0.0189682
5	Hamp2	-4.9008	0.713016	9.5449e-07	0.014157
5	Tmbim4	-4.97841	0.825438	6.41097e-07	0.00950875
5	Amy2a4	-5.02332	0.768249	5.07866e-07	0.00753267
5	Selenof	-5.13855	1.01124	2.76867e-07	0.00410649
5	Esd	-5.23446	0.842278	1.65466e-07	0.00245419
5	Higd1a	-5.28056	0.642017	1.28793e-07	0.00191026
5	Timm17b	-5.31567	0.532199	1.06268e-07	0.00157616
5	Eif4e2	-5.32129	0.590263	1.03036e-07	0.00152823
5	Uba52	-5.37027	0.807705	7.86169e-08	0.00116605
5	Tmed11	-5.50511	0.810715	3.68935e-08	0.000547204
5	Amy2a3	-5.58921	0.681386	2.28104e-08	0.000338324
5	Ctsl	-5.86043	0.705397	4.61663e-09	6.84738e-05
5	Rnaseh2c	-5.87109	0.54767	4.32929e-09	6.42121e-05
5	Gm11808	-5.99211	0.756502	2.07135e-09	3.07223e-05
5	Hsd17b13	-6.14452	0.754933	8.02064e-10	1.18962e-05
5	Reg3g	-6.18949	0.523077	6.03586e-10	8.95239e-06
5	Tomm5	-6.27792	0.52459	3.43131e-10	5.08932e-06
5	Rheb	-6.34996	0.657351	2.15377e-10	3.19448e-06
5	Serpinb1a	-6.36139	0.614931	1.99935e-10	2.96544e-06
5	Eif3g	-6.37249	0.789248	1.85989e-10	2.75858e-06
5	Nol7	-6.37655	0.500313	1.8112e-10	2.68637e-06
5	Ssu72	-6.39581	0.605131	1.59699e-10	2.36866e-06
5	Hint1	-6.41905	0.730569	1.37126e-10	2.03386e-06
5	Hspa8	-6.46654	0.641544	1.00276e-10	1.48729e-06
5	Ndufa1	-6.4835	0.706552	8.96213e-11	1.32926e-06
5	Ang	-6.49118	0.669254	8.51666e-11	1.26319e-06
5	Amy2a1	-6.61424	0.569003	3.73476e-11	5.5394e-07
5	Ndufa6	-6.6845	0.700218	2.31711e-11	3.43674e-07
5	Mrpl54	-6.74997	0.62919	1.47873e-11	2.19325e-07
5	Ndufa5	-6.76069	0.574178	1.37336e-11	2.03696e-07
5	Gabarapl2	-6.83133	0.510406	8.41321e-12	1.24785e-07
5	Atp5g2	-7.11732	0.644047	1.10045e-12	1.63219e-08
5	Crlf1	-7.16104	0.52771	8.00702e-13	1.1876e-08
5	Npm1	-7.36633	0.657726	1.75393e-13	2.60143e-09
5	Suclg1	-7.44732	0.608783	9.52528e-14	1.41279e-09
5	Hspe1	-7.50972	0.728544	5.92554e-14	8.78876e-10
5	Uqcrb	-7.5237	0.668345	5.32471e-14	7.89761e-10
5	Cnpy2	-7.55996	0.679388	4.03182e-14	5.98e-10
5	Ifi27	-7.63632	0.562538	2.23526e-14	3.31534e-10
5	Ndufs2	-7.74855	0.557335	9.29457e-15	1.37857e-10
5	Atp5j	-7.76638	0.554366	8.07636e-15	1.19789e-10
5	Erp29	-7.82923	0.555308	4.90848e-15	7.28026e-11
5	Vdac2	-7.87824	0.585172	3.3202e-15	4.92452e-11
5	Pcbd1	-7.88654	0.575113	3.10673e-15	4.6079e-11
5	Ndufs5	-7.96857	0.561043	1.60527e-15	2.38094e-11
5	Lamtor2	-7.99345	0.511168	1.31215e-15	1.94618e-11
5	Krt18	-8.08023	0.547591	6.46449e-16	9.58813e-12
5	Ramp1	-8.14421	0.549254	3.8177e-16	5.66241e-12
5	Atp5f1	-8.16127	0.616411	3.31519e-16	4.91709e-12
5	Ifitm3	-8.19594	0.544468	2.4864e-16	3.68783e-12
5	Eif3i	-8.23316	0.563235	1.82338e-16	2.70444e-12
5	Tomm7	-8.45544	0.571247	2.78026e-17	4.12368e-13
5	Ndufb10	-8.5157	0.530453	1.6559e-17	2.45603e-13
5	Dstn	-8.53281	0.625339	1.42835e-17	2.11853e-13
6	AY036118	28.942	4.32375	3.54018e-184	5.25079e-180
6	Lars2	24.6621	3.84282	2.73169e-134	4.05165e-130
6	Try5	24.2678	3.59559	4.28727e-130	6.35888e-126
6	Prss3	24.1132	2.9127	1.81831e-128	2.69691e-124
6	Cmss1	24.059	3.65496	6.72398e-128	9.97301e-124
6	Gphn	23.1946	3.24173	5.16727e-119	7.6641e-115
6	Cela2a	22.0767	3.55986	5.28913e-108	7.84484e-104
6	Gm42418	21.8695	5.16523	5.07582e-106	7.52845e-102
6	Rpl23	21.8577	1.49445	6.56464e-106	9.73668e-102
6	Rps18	21.6998	1.67972	2.06014e-104	3.05559e-100
6	Rps29	20.7896	1.35879	5.38092e-96	7.98098e-92
6	Spink1	20.6538	1.83293	9.01922e-95	1.33773e-90
6	Ctrl	20.262	2.60674	2.78639e-91	4.13278e-87
6	Prss2	20.1429	3.15163	3.10836e-90	4.61031e-86
6	Rps2	19.7958	1.31294	3.23313e-87	4.79538e-83
6	Rps7	19.7908	1.35612	3.57272e-87	5.29906e-83
6	Try4	19.7648	3.24587	5.98522e-87	8.87728e-83
6	Rpl26	19.7367	1.42824	1.04336e-86	1.54751e-82
6	Rpl32	19.3964	1.48995	8.28348e-84	1.22861e-79
6	Pnlip	19.3306	2.79497	2.96863e-83	4.40308e-79
6	Rpl27a	19.2979	1.31045	5.59731e-83	8.30193e-79
6	Rplp0	19.2758	1.2211	8.56823e-83	1.27084e-78
6	Rpl10	19.2303	1.26323	2.06247e-82	3.05906e-78
6	Rpl17	19.2028	1.29114	3.50728e-82	5.202e-78
6	Tpt1	19.0342	1.52003	8.88963e-81	1.31851e-76
6	Rps20	18.8898	1.24194	1.38235e-79	2.0503e-75
6	Cela3b	18.797	2.72741	7.9941e-79	1.18569e-74
6	Rpl37	18.6846	1.19711	6.60787e-78	9.8008e-74
6	Rpl30	18.5503	1.18659	8.11538e-77	1.20367e-72
6	Rpl39	18.1063	1.24326	2.84452e-73	4.21899e-69
6	Rpl7	17.8367	1.32277	3.66738e-71	5.43946e-67
6	Rpl34	17.7521	1.18832	1.65978e-70	2.46178e-66
6	Rpl15	17.7368	1.22692	2.17951e-70	3.23265e-66
6	Rpl9	17.7024	1.19354	4.02099e-70	5.96394e-66
6	Reg2	17.6389	2.14087	1.23914e-69	1.8379e-65
6	Cpa2	17.6355	1.51472	1.31444e-69	1.94958e-65
6	Gm19951	17.5978	2.20884	2.55996e-69	3.79693e-65
6	Rpl35a	17.5538	1.17378	5.55892e-69	8.24498e-65
6	Rpl11	17.5225	1.22785	9.64373e-69	1.43036e-64
6	Rps27a	17.3712	1.04298	1.36398e-67	2.02305e-63
6	Cela1	17.3356	2.28234	2.53351e-67	3.75771e-63
6	Zg16	17.3314	2.21126	2.72623e-67	4.04355e-63
6	Rnase1	17.2811	2.14128	6.52433e-67	9.67689e-63
6	Rps23	17.2716	1.02271	7.70303e-67	1.14251e-62
6	Rps3	17.2254	1.34498	1.71221e-66	2.53955e-62
6	Camk1d	17.1962	1.86736	2.83728e-66	4.20826e-62
6	Rpl41	17.174	1.17424	4.15656e-66	6.16501e-62
6	Pnliprp1	16.9765	1.80961	1.22597e-64	1.81836e-60
6	Rps4x	16.9592	1.01579	1.6451e-64	2.44001e-60
6	Rps8	16.7876	1.06239	3.00923e-63	4.46328e-59
6	Rps15a	16.7235	1.09854	8.83675e-63	1.31067e-58
6	Tff2	16.6128	1.52956	5.62917e-62	8.34919e-58
6	Clps	16.5996	2.26961	7.01388e-62	1.0403e-57
6	Rps5	16.5742	1.18992	1.07157e-61	1.58936e-57
6	Rps10	16.4747	1.06859	5.58068e-61	8.27727e-57
6	Sycn	16.459	2.01033	7.23396e-61	1.07294e-56
6	Rpl19	16.4312	1.08614	1.14359e-60	1.69617e-56
6	Ctrb1	16.3045	2.75938	9.16155e-60	1.35884e-55
6	Rpl28	16.2089	1.01417	4.36193e-59	6.46961e-55
6	Rps28	16.0585	0.969166	4.98655e-58	7.39604e-54
6	Rpl24	16.055	1.16244	5.27e-58	7.81646e-54
6	Pla2g1b	15.972	1.46812	2.00103e-57	2.96792e-53
6	Rps19	15.8366	1.03053	1.73872e-56	2.57887e-52
6	Cpa1	15.7701	1.81423	4.99544e-56	7.40924e-52
6	2210010C04Rik	15.7395	2.21623	8.10986e-56	1.20285e-51
6	Rps13	15.678	1.07581	2.13831e-55	3.17155e-51
6	Nupr1	15.6399	1.02541	3.89052e-55	5.77041e-51
6	Rpl35	15.5407	1.14114	1.83887e-54	2.72741e-50
6	Pde4d	15.5171	1.83058	2.65716e-54	3.9411e-50
6	Eef1b2	15.395	1.157	1.76842e-53	2.62292e-49
6	Rps12	15.2777	0.888063	1.07616e-52	1.59616e-48
6	Fau	15.2102	0.991759	3.02401e-52	4.48521e-48
6	Fth1	15.1891	0.899262	4.17746e-52	6.19601e-48
6	Eef1a1	15.1689	0.929626	5.67975e-52	8.42421e-48
6	Rps21	15.113	0.893419	1.32947e-51	1.97187e-47
6	Rpl8	15.1025	1.0011	1.5585e-51	2.31156e-47
6	Rps6	15.007	0.947161	6.61048e-51	9.80466e-47
6	Cpb1	14.9383	1.76213	1.8565e-50	2.75356e-46
6	Rplp1	14.9259	1.01327	2.23739e-50	3.3185e-46
6	Reg1	14.7381	1.97724	3.66845e-49	5.44104e-45
6	Cel	14.6157	1.18594	2.22999e-48	3.30752e-44
6	Rpl37a	14.5905	0.863047	3.22891e-48	4.78912e-44
6	Rpl6	14.4657	0.900283	1.99592e-47	2.96036e-43
6	Rps24	14.0818	1.0409	4.91687e-45	7.2927e-41
6	Rack1	14.0217	0.907546	1.149e-44	1.7042e-40
6	Mt1	13.992	1.08067	1.74325e-44	2.58559e-40
6	Rpl12	13.976	0.832144	2.18344e-44	3.23848e-40
6	Rps26	13.9672	0.801275	2.4707e-44	3.66454e-40
6	Rpl27	13.832	0.969793	1.63388e-43	2.42337e-39
6	Rps3a1	13.8058	0.844753	2.35218e-43	3.48875e-39
6	Rps14	13.603	0.827936	3.84169e-42	5.69799e-38
6	Pdia2	13.4657	0.89686	2.48866e-41	3.69118e-37
6	Rps16	13.4324	0.792915	3.90605e-41	5.79345e-37
6	Malat1	13.3027	2.26294	2.23294e-40	3.3119e-36
6	Rps25	13.167	0.771223	1.35979e-39	2.01684e-35
6	Rpl10a	13.0895	0.950011	3.77936e-39	5.60555e-35
6	Rpl18a	13.0749	0.752337	4.5826e-39	6.79691e-35
6	Rpl18	12.7993	0.887896	1.65455e-37	2.45403e-33
6	Ssr4	12.7824	0.985013	2.05617e-37	3.04971e-33
6	Rpl13	12.6822	0.726196	7.4184e-37	1.1003e-32
6	Rps11	12.5873	0.710395	2.47864e-36	3.67632e-32
6	Ftl1	12.2413	0.777214	1.87054e-34	2.77438e-30
6	Nme2	12.0824	0.832944	1.30857e-33	1.94088e-29
6	Rpl38	11.9193	0.698731	9.38534e-33	1.39203e-28
6	Rps9	11.6417	0.642595	2.52965e-31	3.75198e-27
6	Rpl36	11.3895	0.703277	4.7192e-30	6.99951e-26
6	Rpl22l1	11.3734	0.880754	5.67423e-30	8.41602e-26
6	Try10	11.3463	0.761685	7.73468e-30	1.14721e-25
6	Rpl7a	11.059	0.722673	1.98261e-28	2.9406e-24
6	Rpl36a	10.989	0.855657	4.31447e-28	6.39922e-24
6	Gm5771	10.9209	2.34973	9.16e-28	1.35861e-23
6	Naca	10.7952	0.897642	3.62518e-27	5.37687e-23
6	Ppib	10.6245	0.765625	2.29144e-26	3.39866e-22
6	Pnliprp2	10.5485	0.728757	5.16196e-26	7.65622e-22
6	Rpl3	10.3702	0.523784	3.38674e-25	5.02321e-21
6	Ubb	10.0551	1.06941	8.72023e-24	1.29338e-19
6	Rpl14	9.95912	0.572198	2.30089e-23	3.41269e-19
6	Rpl21	9.77869	0.56487	1.39005e-22	2.06172e-18
6	Rpl36al	9.56719	0.667196	1.09846e-21	1.62923e-17
6	Rps27l	9.51753	0.545061	1.77349e-21	2.63044e-17
6	Gal	9.17056	1.26021	4.70561e-20	6.97936e-16
6	Rps27	8.74628	0.750286	2.20506e-18	3.27054e-14
6	Klk1	8.5603	0.676137	1.12576e-17	1.66972e-13
6	Gm10334	8.04767	1.35243	8.43883e-16	1.25165e-11
6	Ctrc	7.91528	0.60084	2.46694e-15	3.65896e-11
6	Tmed6	7.83091	0.676328	4.84369e-15	7.18416e-11
6	Selenop	7.47595	0.733358	7.66484e-14	1.13685e-09
6	Hspa5	6.84309	0.649901	7.75005e-12	1.14949e-07
6	Cdk8	6.61313	0.83195	3.76289e-11	5.58112e-07
6	Eif1	6.18302	0.562823	6.28856e-10	9.32719e-06
6	Sel1l	5.12764	0.530866	2.93396e-07	0.00435165
6	Fkbp11	5.1072	0.525421	3.26966e-07	0.00484956
7	Pde4d	14.3563	1.33059	9.73251e-47	1.44353e-42
7	Rpl31	12.2497	1.1067	1.68565e-34	2.50015e-30
7	Eif3f	12.1212	1.21832	8.16007e-34	1.2103e-29
7	Eef2	10.7401	0.95247	6.59732e-27	9.78515e-23
7	Uba52	10.6485	0.887155	1.77228e-26	2.62864e-22
7	Tmsb4x	10.6266	0.941789	2.24038e-26	3.32293e-22
7	Cox7a2l	10.6131	0.995027	2.59127e-26	3.84337e-22
7	Pabpc1	10.5733	1.10794	3.96238e-26	5.87701e-22
7	Stard10	10.568	0.940041	4.19444e-26	6.22119e-22
7	Rpl23a	10.52	1.00158	6.99046e-26	1.03683e-21
7	Pfdn5	10.2346	0.759175	1.38722e-24	2.05752e-20
7	Cabp2	9.89757	0.814205	4.26518e-23	6.32612e-19
7	Rpl36	9.65962	0.97439	4.47535e-22	6.63784e-18
7	Ptma	9.6483	0.78376	4.99784e-22	7.41279e-18
7	Rps15	9.61373	0.9709	6.99698e-22	1.03779e-17
7	Tle5	9.54093	0.725671	1.41563e-21	2.09966e-17
7	Tma7	9.51485	0.89369	1.81967e-21	2.69893e-17
7	Ybx1	9.01197	0.778089	2.02382e-19	3.00172e-15
7	Rpl22	8.92534	0.797161	4.44352e-19	6.59063e-15
7	Atp5e	8.80918	0.820741	1.26059e-18	1.86971e-14
7	Ndufb1-ps	8.78892	0.718777	1.5101e-18	2.23978e-14
7	Gpx4	8.78018	0.750273	1.63219e-18	2.42087e-14
7	Bag1	8.72676	0.787965	2.62074e-18	3.88707e-14
7	Ybx3	8.70576	0.926485	3.15465e-18	4.67898e-14
7	Gm2000	8.69848	0.71194	3.36345e-18	4.98867e-14
7	Npm1	8.62746	0.813386	6.27292e-18	9.30399e-14
7	Uqcr10	8.62291	0.686608	6.52735e-18	9.68136e-14
7	Uqcrh	8.557	0.658568	1.15844e-17	1.7182e-13
7	Rps17	8.55019	0.782546	1.22884e-17	1.82261e-13
7	Rpl36a	8.50875	0.764879	1.75823e-17	2.60781e-13
7	Pcbp2	8.49713	0.743212	1.94339e-17	2.88243e-13
7	Bola2	8.48458	0.820096	2.16499e-17	3.21112e-13
7	Hsp90ab1	8.44145	0.695229	3.1343e-17	4.64879e-13
7	Cd24a	8.3559	0.746456	6.49374e-17	9.63152e-13
7	Bckdk	8.27669	0.714215	1.26649e-16	1.87846e-12
7	Eif5a	8.25684	0.6483	1.49583e-16	2.21861e-12
7	Slc25a39	8.15537	0.842025	3.48105e-16	5.1631e-12
7	Naca	8.13374	0.710061	4.16248e-16	6.17379e-12
7	Rpl39	8.10591	0.77596	5.23504e-16	7.76461e-12
7	Btf3	8.06659	0.674887	7.22886e-16	1.07218e-11
7	Eef1b2	8.05712	0.787055	7.81159e-16	1.15861e-11
7	Gas5	8.04572	1.09616	8.57387e-16	1.27168e-11
7	Ndufs2	8.04332	0.754477	8.74346e-16	1.29683e-11
7	Tmem256	7.98065	0.73285	1.45566e-15	2.15903e-11
7	Vamp8	7.97701	0.644141	1.49916e-15	2.22356e-11
7	Ndufa2	7.97407	0.628779	1.53535e-15	2.27724e-11
7	Rps27	7.96256	0.654704	1.68514e-15	2.4994e-11
7	Ndufb7	7.91492	0.642576	2.47418e-15	3.6697e-11
7	Eef1g	7.90941	0.588355	2.58617e-15	3.8358e-11
7	Pfn1	7.90556	0.690854	2.66727e-15	3.9561e-11
7	Ndufc1	7.78154	0.558099	7.16462e-15	1.06266e-10
7	Rpl4	7.75428	0.675147	8.88471e-15	1.31778e-10
7	Cox8a	7.74636	0.581685	9.4562e-15	1.40254e-10
7	Tceal9	7.74404	0.59262	9.63073e-15	1.42843e-10
7	Timm13	7.7205	0.676276	1.15873e-14	1.71862e-10
7	Atp5j2	7.67022	0.530745	1.71703e-14	2.5467e-10
7	Ndufv3	7.66094	0.649248	1.84579e-14	2.73767e-10
7	Zfp706	7.63911	0.609714	2.18727e-14	3.24416e-10
7	Rpl35	7.54177	0.762881	4.63642e-14	6.87673e-10
7	Tomm7	7.53508	0.744699	4.88029e-14	7.23845e-10
7	Eif3h	7.53112	0.635564	5.03054e-14	7.4613e-10
7	Cox5b	7.49766	0.552307	6.49662e-14	9.63579e-10
7	Uqcc2	7.49417	0.747649	6.67198e-14	9.89588e-10
7	Atp5g2	7.48987	0.584752	6.89439e-14	1.02258e-09
7	Jund	7.47505	0.752403	7.71721e-14	1.14462e-09
7	Rpl22l1	7.45981	0.677317	8.66491e-14	1.28518e-09
7	Gm10076	7.42485	0.645831	1.12911e-13	1.6747e-09
7	Ptp4a2	7.41245	0.808113	1.23989e-13	1.83901e-09
7	Ost4	7.37107	0.703348	1.69264e-13	2.51052e-09
7	Sumo2	7.36434	0.736651	1.78027e-13	2.6405e-09
7	Ndufs6	7.36204	0.513162	1.81124e-13	2.68643e-09
7	Eif3k	7.3422	0.516755	2.10106e-13	3.11629e-09
7	Nsa2	7.32899	0.919478	2.31885e-13	3.43931e-09
7	Lgals1	7.28841	0.569105	3.13629e-13	4.65175e-09
7	Mif	7.24859	0.646377	4.21121e-13	6.24607e-09
7	Eef1d	7.24357	0.528469	4.37021e-13	6.4819e-09
7	Mrps24	7.19643	0.54413	6.18098e-13	9.16764e-09
7	Cox6a1	7.10571	0.631917	1.19709e-12	1.77553e-08
7	H2afj	7.07697	0.690758	1.47337e-12	2.1853e-08
7	Rpl7a	6.99182	0.687485	2.71344e-12	4.02457e-08
7	Rps19	6.94131	0.740471	3.88476e-12	5.76187e-08
7	Atp5k	6.92974	0.582343	4.21621e-12	6.25348e-08
7	Rps5	6.92223	0.706684	4.44598e-12	6.59428e-08
7	Coa3	6.88166	0.524301	5.91595e-12	8.77454e-08
7	Traf5	6.84271	0.659043	7.77089e-12	1.15258e-07
7	Gm11808	6.83626	0.809166	8.12897e-12	1.20569e-07
7	Mrpl52	6.76209	0.632251	1.36014e-11	2.01737e-07
7	Eif4g2	6.74457	0.587702	1.53478e-11	2.27639e-07
7	Mthfd2	6.65029	0.65801	2.92519e-11	4.33864e-07
7	Klk1b11	6.62636	0.734763	3.44062e-11	5.10313e-07
7	Polr1d	6.62066	0.509389	3.57606e-11	5.30401e-07
7	Dhx34	6.60726	0.668604	3.91493e-11	5.80663e-07
7	Gapdh	6.59966	0.719587	4.12099e-11	6.11226e-07
7	Ndufb10	6.59922	0.570942	4.13331e-11	6.13052e-07
7	Ptms	6.59386	0.52134	4.28539e-11	6.35609e-07
7	Eif4b	6.58986	0.872118	4.40253e-11	6.52983e-07
7	Cdc34	6.56086	0.694054	5.34977e-11	7.93478e-07
7	Rpl13a	6.5484	0.715945	5.81554e-11	8.62561e-07
7	Ccnd2	6.49214	0.676369	8.46262e-11	1.25518e-06
7	Sh3glb1	6.48251	0.820057	9.02112e-11	1.33801e-06
7	Fuom	6.44701	0.684145	1.14076e-10	1.69197e-06
7	Rps16	6.41253	0.709286	1.43123e-10	2.1228e-06
7	Ifitm3	6.41036	0.670303	1.45178e-10	2.15329e-06
7	Arpp19	6.40322	0.576258	1.52132e-10	2.25642e-06
7	Eif3e	6.39869	0.727301	1.56711e-10	2.32434e-06
7	Eif4ebp1	6.3497	0.525817	2.15734e-10	3.19977e-06
7	Lamtor2	6.3496	0.568857	2.15871e-10	3.2018e-06
7	Mrpl30	6.34126	0.502228	2.27893e-10	3.38011e-06
7	Use1	6.34077	0.85221	2.28626e-10	3.39099e-06
7	Set	6.33565	0.719524	2.36338e-10	3.50536e-06
7	Dynll2	6.30738	0.660027	2.83801e-10	4.20934e-06
7	Eif1ax	6.28832	0.695229	3.20928e-10	4.76e-06
7	Rps13	6.27772	0.685647	3.43564e-10	5.09575e-06
7	Copz2	6.24724	0.587516	4.17773e-10	6.19642e-06
7	Rpl14	6.243	0.723491	4.29248e-10	6.36661e-06
7	Ube2d3	6.22123	0.786728	4.93281e-10	7.31634e-06
7	Timm10b	6.17079	0.562579	6.79509e-10	1.00785e-05
7	Rpl21	6.13792	0.655084	8.36065e-10	1.24005e-05
7	Rex1bd	6.13308	0.698944	8.61925e-10	1.27841e-05
7	Odc1	6.12725	0.532234	8.94107e-10	1.32614e-05
7	Mien1	6.08667	0.567592	1.15285e-09	1.70991e-05
7	Uqcrq	6.08045	0.548472	1.19849e-09	1.7776e-05
7	Ndufa3	5.99551	0.51525	2.02849e-09	3.00866e-05
7	Ftl1	5.96335	0.642329	2.47116e-09	3.66523e-05
7	Rpl19	5.96174	0.671921	2.49567e-09	3.70157e-05
7	Ncl	5.96106	0.599767	2.50599e-09	3.71689e-05
7	Csde1	5.96074	0.539318	2.51106e-09	3.7244e-05
7	Actg1	5.95498	0.718454	2.60106e-09	3.8579e-05
7	Rps11	5.93131	0.621551	3.00534e-09	4.45753e-05
7	Rpl12	5.84692	0.678008	5.00769e-09	7.4274e-05
7	Smim22	5.81229	0.820077	6.1623e-09	9.13992e-05
7	Sars	5.75069	0.650577	8.88795e-09	0.000131826
7	Map1lc3a	5.74376	0.606771	9.25986e-09	0.000137342
7	Fau	5.74223	0.650554	9.34389e-09	0.000138589
7	Sord	5.68803	1.29786	1.28512e-08	0.000190608
7	Anapc13	5.68793	0.609711	1.28591e-08	0.000190726
7	Gnb2	5.65268	0.65808	1.57964e-08	0.000234292
7	Pnrc1	5.63628	0.693061	1.73763e-08	0.000257725
7	Rpl28	5.63394	0.664668	1.76137e-08	0.000261246
7	Rpl10a	5.60843	0.545725	2.04176e-08	0.000302834
7	Snrpd2	5.57741	0.520767	2.44131e-08	0.000362094
7	Ap3s1	5.57433	0.584691	2.48479e-08	0.000368545
7	Rpl34	5.55375	0.596167	2.79606e-08	0.000414712
7	Marcks	5.51942	0.745574	3.40124e-08	0.000504472
7	Nop10	5.50714	0.631851	3.64711e-08	0.000540939
7	Metap2	5.50131	0.541999	3.76984e-08	0.000559143
7	Rpl10-ps3	5.46074	0.558871	4.74155e-08	0.000703267
7	Rack1	5.44518	0.560503	5.17536e-08	0.000767609
7	Rps15a	5.42621	0.572985	5.75646e-08	0.000853798
7	Fgfr1op2	5.40275	0.751212	6.56266e-08	0.000973373
7	Ak3	5.40111	0.612434	6.62301e-08	0.000982324
7	Spop	5.38643	0.596434	7.187e-08	0.00106598
7	Atf5	5.36308	0.66977	8.18171e-08	0.00121351
7	Taf10	5.36152	0.509645	8.25266e-08	0.00122403
7	Copz1	5.33407	0.723676	9.60339e-08	0.00142438
7	Abhd17a	5.29448	0.741798	1.19356e-07	0.00177029
7	Nop53	5.2697	0.948559	1.36649e-07	0.00202677
7	Rps28	5.17413	0.573074	2.28973e-07	0.00339613
7	Rwdd1	5.14447	0.572348	2.68277e-07	0.00397908
7	Sh3bgrl	5.09498	0.855498	3.48775e-07	0.00517303
7	Rps12	5.0885	0.588464	3.60911e-07	0.00535303
7	Ier3ip1	5.08012	0.60944	3.77202e-07	0.00559466
7	Hras	5.06598	0.751599	4.06305e-07	0.00602631
7	Rps4x	5.05018	0.607055	4.41398e-07	0.00654681
7	Rpl26	5.03028	0.628101	4.89773e-07	0.00726431
7	Mvb12a	5.02541	0.550705	5.02354e-07	0.00745091
7	Ell2	5.01711	0.531089	5.24556e-07	0.00778021
7	Rps9	5.00703	0.589968	5.52758e-07	0.00819851
7	Rps6	5.00509	0.558737	5.58359e-07	0.00828158
7	Nme2	4.9919	0.547447	5.9789e-07	0.00886791
7	Rpl38	4.97098	0.56064	6.66141e-07	0.0098802
7	Rps25	4.96971	0.542208	6.70534e-07	0.00994536
7	Eif4a2	4.96741	0.675274	6.78537e-07	0.0100641
7	Snx3	4.95004	0.583107	7.41983e-07	0.0110051
7	Abracl	4.93048	0.642842	8.20266e-07	0.0121662
7	Hmgb1	4.91946	0.575497	8.67816e-07	0.0128714
7	Mrpl54	4.9134	0.541288	8.95106e-07	0.0132762
7	Eid1	4.90664	0.694289	9.26507e-07	0.013742
7	Fkbp1a	4.89736	0.831798	9.71337e-07	0.0144069
7	Ppp1ca	4.85977	0.522017	1.17525e-06	0.0174312
7	Ndufaf8	4.83394	0.82138	1.33855e-06	0.0198534
7	Ccng1	4.77706	0.82689	1.77874e-06	0.0263823
7	Asnsd1	4.77502	0.734014	1.79692e-06	0.026652
7	Tcp1	4.76668	0.710421	1.87285e-06	0.0277782
7	Eif2s3x	4.75195	0.789409	2.01463e-06	0.0298809
7	Snrpe	4.74994	0.777729	2.03474e-06	0.0301793
7	Tomm5	4.72703	0.640536	2.27822e-06	0.0337906
7	Rpl29	4.72072	0.911173	2.35007e-06	0.0348563
8	mt-Atp6	27.9283	6.33676	1.21099e-171	1.79614e-167
8	mt-Co3	27.1066	5.99038	8.24028e-162	1.2222e-157
8	mt-Cytb	26.8756	5.70139	4.24014e-159	6.28897e-155
8	mt-Co2	25.1072	5.28917	4.14598e-139	6.14932e-135
8	mt-Co1	22.6382	4.56204	1.8215e-113	2.70165e-109
8	AY036118	19.0578	4.17784	5.65831e-81	8.3924e-77
8	mt-Nd4	18.5716	3.73471	5.45045e-77	8.0841e-73
8	mt-Nd2	18.5201	3.85026	1.42109e-76	2.10776e-72
8	Lars2	18.5051	4.39646	1.87816e-76	2.78568e-72
8	Cmss1	18.3801	4.2303	1.89578e-75	2.81182e-71
8	Gphn	17.5152	3.73507	1.097e-68	1.62707e-64
8	Try5	17.2629	3.94089	8.94811e-67	1.32718e-62
8	Cela2a	15.6228	3.79024	5.09398e-55	7.5554e-51
8	mt-Nd1	15.49	3.28257	4.05546e-54	6.01506e-50
8	Gm42418	15.2769	5.29852	1.09058e-52	1.61755e-48
8	Ctrl	14.501	2.85172	1.19417e-47	1.77119e-43
8	Prss2	14.4192	3.46768	3.91609e-47	5.80834e-43
8	Try4	14.1618	3.54919	1.5792e-45	2.34227e-41
8	Pnlip	13.793	3.10446	2.80959e-43	4.16719e-39
8	Spink1	13.742	1.85051	5.68632e-43	8.43395e-39
8	Camk1d	13.5173	2.29575	1.23671e-41	1.83429e-37
8	Prss3	13.3879	2.41429	7.11943e-41	1.05595e-36
8	Reg2	13.3435	2.55837	1.29172e-40	1.91587e-36
8	Rpl23	13.2245	1.35569	6.3398e-40	9.40318e-36
8	Cela3b	13.1168	2.88615	2.63843e-39	3.91332e-35
8	Rps18	13.0217	1.45285	9.20394e-39	1.36513e-34
8	Tpt1	13.0022	1.64274	1.18951e-38	1.76428e-34
8	Gm19951	12.8818	2.55375	5.69579e-38	8.448e-34
8	Pnliprp1	12.7399	2.16543	3.54968e-37	5.26488e-33
8	Cpa2	12.6657	1.71737	9.16443e-37	1.35927e-32
8	Rps7	12.5974	1.26733	2.18281e-36	3.23755e-32
8	Cela1	12.5491	2.59098	4.01964e-36	5.96193e-32
8	Rpl10	12.4623	1.24347	1.19841e-35	1.77748e-31
8	Rps2	12.3915	1.18844	2.90683e-35	4.31141e-31
8	Ctrb1	12.1868	3.15811	3.65557e-34	5.42194e-30
8	Rpl32	12.1189	1.42171	8.39231e-34	1.24475e-29
8	Rpl37	11.9463	1.11012	6.78577e-33	1.00647e-28
8	Rnase1	11.9418	2.2987	7.16358e-33	1.0625e-28
8	Zg16	11.9032	2.31917	1.13909e-32	1.6895e-28
8	Rps29	11.8491	1.1088	2.17583e-32	3.22719e-28
8	Tff2	11.7085	1.66371	1.15253e-31	1.70944e-27
8	Rpl9	11.6678	1.15903	1.86099e-31	2.76022e-27
8	2210010C04Rik	11.5962	2.55532	4.30571e-31	6.38623e-27
8	Cpa1	11.5928	2.13898	4.48152e-31	6.64699e-27
8	Sycn	11.425	2.13145	3.13811e-30	4.65444e-26
8	Rpl8	11.4078	1.14614	3.82366e-30	5.67125e-26
8	Clps	11.4057	2.41453	3.91516e-30	5.80697e-26
8	Malat1	11.3532	2.85755	7.1511e-30	1.06065e-25
8	Cpb1	11.0472	2.12078	2.26075e-28	3.35314e-24
8	Rps8	11.0189	1.12692	3.09956e-28	4.59727e-24
8	Eef1a1	11.0112	1.0903	3.37507e-28	5.00591e-24
8	Rps23	10.951	0.887504	6.57289e-28	9.74892e-24
8	Reg1	10.9262	2.26573	8.6406e-28	1.28157e-23
8	Rpl39	10.9234	1.0509	8.90866e-28	1.32133e-23
8	Pla2g1b	10.7309	1.53078	7.2915e-27	1.08148e-22
8	Rplp0	10.6535	0.943911	1.67927e-26	2.4907e-22
8	Rps20	10.5154	0.918561	7.33604e-26	1.08808e-21
8	Rps27a	10.4776	0.977654	1.09516e-25	1.62434e-21
8	Nupr1	10.4508	1.07794	1.45242e-25	2.15423e-21
8	Rpl26	10.4398	1.04278	1.63227e-25	2.42099e-21
8	Rpl27a	10.21	1.00803	1.78923e-24	2.65378e-20
8	Cel	10.1998	1.38142	1.98611e-24	2.9458e-20
8	Rps26	10.089	0.859667	6.17781e-24	9.16293e-20
8	Rpl34	10.0279	0.954777	1.14887e-23	1.704e-19
8	Rpl35a	9.98899	0.900913	1.70307e-23	2.52599e-19
8	Rpl41	9.86805	1.03626	5.72669e-23	8.49382e-19
8	Cdk8	9.84274	1.8264	7.36751e-23	1.09275e-18
8	Rpl30	9.73743	0.809739	2.0877e-22	3.09647e-18
8	Rpl17	9.73058	0.916193	2.23325e-22	3.31235e-18
8	Rps3	9.52306	1.05344	1.68155e-21	2.49407e-17
8	Rack1	9.5185	0.905402	1.75697e-21	2.60594e-17
8	Rps10	9.43133	0.909249	4.04906e-21	6.00557e-17
8	Rpl11	9.40448	0.879686	5.22859e-21	7.75504e-17
8	Rps19	9.37453	0.879297	6.94814e-21	1.03055e-16
8	Rps4x	9.14475	0.757054	5.977e-20	8.86509e-16
8	Rpl15	9.14313	0.920573	6.06688e-20	8.9984e-16
8	Rpl6	9.00437	0.789654	2.16905e-19	3.21714e-15
8	Rps15a	8.9067	0.787001	5.25742e-19	7.79781e-15
8	Pde4d	8.76597	1.68961	1.85173e-18	2.74649e-14
8	Rplp1	8.7415	0.919087	2.30042e-18	3.41199e-14
8	Rpl19	8.73093	0.763182	2.52593e-18	3.74646e-14
8	Rpl7	8.59333	0.867371	8.44874e-18	1.25312e-13
8	Rpl13	8.55116	0.841735	1.2186e-17	1.80743e-13
8	Fau	8.49231	0.786262	2.02571e-17	3.00453e-13
8	Rpl24	8.39956	0.856874	4.48154e-17	6.64702e-13
8	Rps13	8.38973	0.841222	4.87243e-17	7.22679e-13
8	Mt1	8.37953	0.981796	5.31407e-17	7.88183e-13
8	Rps5	8.31821	0.79266	8.93054e-17	1.32458e-12
8	Rpl18a	8.30897	0.783522	9.65378e-17	1.43185e-12
8	Rps3a1	8.2406	0.683844	1.71345e-16	2.5414e-12
8	Rpl10a	8.11174	0.887683	4.99001e-16	7.40119e-12
8	Rpl35	8.10469	0.794858	5.28813e-16	7.84336e-12
8	Rps28	8.08398	0.655435	6.26847e-16	9.29739e-12
8	Rpl12	8.02553	0.708195	1.01084e-15	1.49929e-11
8	Rps14	7.99036	0.741393	1.34541e-15	1.99551e-11
8	Eef1b2	7.94354	0.840646	1.96497e-15	2.91445e-11
8	Rpl22l1	7.85349	0.946244	4.04623e-15	6.00138e-11
8	Ppib	7.74877	0.858296	9.27845e-15	1.37618e-10
8	Rps12	7.73557	0.618731	1.02944e-14	1.52687e-10
8	Rpl21	7.71632	0.685983	1.19735e-14	1.77591e-10
8	Pdia2	7.66716	0.732443	1.7584e-14	2.60807e-10
8	Rps6	7.53836	0.603035	4.75901e-14	7.05856e-10
8	Rpl28	7.41367	0.639295	1.2285e-13	1.82211e-09
8	Cuzd1	7.35734	0.689175	1.87606e-13	2.78257e-09
8	Pnliprp2	7.26175	0.801419	3.82119e-13	5.66759e-09
8	Rpl18	7.21472	0.736377	5.40447e-13	8.01592e-09
8	mt-Nd3	6.95103	2.36646	3.62628e-12	5.37849e-08
8	Rpl22	6.8172	0.723026	9.2832e-12	1.37688e-07
8	Ubb	6.78474	1.04631	1.16296e-11	1.7249e-07
8	Klk1	6.74851	0.913173	1.49373e-11	2.2155e-07
8	Fth1	6.73816	0.508351	1.60409e-11	2.37919e-07
8	Rps21	6.68166	0.506742	2.36256e-11	3.50416e-07
8	Rpl27	6.60501	0.625663	3.97502e-11	5.89575e-07
8	Rps24	6.50219	0.731702	7.91614e-11	1.17412e-06
8	Rpl37a	6.36526	0.512841	1.94965e-10	2.89173e-06
8	Ftl1	6.3175	0.50972	2.65824e-10	3.9427e-06
8	Ssr4	6.31272	0.739587	2.7418e-10	4.06663e-06
8	Nme2	6.23117	0.583814	4.62962e-10	6.86665e-06
8	Rpl36a	6.17308	0.678831	6.69703e-10	9.93304e-06
8	Gal	5.75226	1.27099	8.80589e-09	0.000130609
8	Rps27	5.66199	0.738727	1.49625e-08	0.000221924
8	Tmed6	5.35928	0.793522	8.35546e-08	0.00123928
8	Naca	4.71542	0.646326	2.41215e-06	0.0357771
9	Cel	26.9899	6.29217	1.94041e-160	2.87801e-156
9	Pnliprp2	26.9338	4.92608	8.83715e-160	1.31073e-155
9	Cpa2	26.3734	5.35749	2.76517e-153	4.1013e-149
9	Klk1	26.3294	5.59642	8.8339e-153	1.31024e-148
9	Pnliprp1	26.1176	6.59793	2.30404e-150	3.41735e-146
9	Pdia2	25.2634	4.20516	8.07097e-141	1.19709e-136
9	Cpa1	24.9131	6.69658	5.37054e-137	7.96559e-133
9	Cuzd1	24.5764	4.25829	2.25697e-133	3.34754e-129
9	Ctrl	24.4346	6.7702	7.32995e-132	1.08718e-127
9	Cpb1	24.3018	6.85715	1.87472e-130	2.78058e-126
9	Dmbt1	24.2261	4.62225	1.18242e-129	1.75377e-125
9	Pnlip	24.0549	7.53343	7.41645e-128	1.10001e-123
9	Gp2	23.6621	4.03088	8.85145e-124	1.31285e-119
9	Cela2a	22.9233	7.31587	2.72284e-116	4.03852e-112
9	Ctrb1	22.8993	7.82388	4.71662e-116	6.99569e-112
9	Try5	22.3271	6.79051	2.01478e-110	2.98833e-106
9	Cela1	22.3213	6.30178	2.29598e-110	3.40539e-106
9	2210010C04Rik	22.1464	6.44382	1.12917e-108	1.67478e-104
9	Prss2	22.0072	6.82275	2.45738e-107	3.64479e-103
9	Serpini2	21.2274	3.52491	5.33461e-100	7.91229e-96
9	Try4	21.1187	6.68162	5.35171e-99	7.93765e-95
9	Cela3b	21.0404	5.82667	2.80031e-98	4.15342e-94
9	Reg1	20.895	5.65874	5.94887e-97	8.82336e-93
9	Zg16	19.7729	4.77779	5.09741e-87	7.56048e-83
9	Sycn	19.3566	4.38928	1.79384e-83	2.66062e-79
9	Rnase1	19.2034	4.57982	3.46915e-82	5.14544e-78
9	Clu	17.5691	2.90428	4.24865e-69	6.3016e-65
9	Gphn	16.7482	4.43347	5.83847e-63	8.65962e-59
9	Reg2	16.3477	4.61246	4.51542e-60	6.69728e-56
9	Pla2g1b	16.1768	2.7715	7.35385e-59	1.09072e-54
9	Cmss1	15.9889	4.0969	1.52698e-57	2.26481e-53
9	Rrbp1	15.5058	2.79134	3.1676e-54	4.69818e-50
9	Tff2	15.4195	2.48914	1.20987e-53	1.79447e-49
9	Hspa5	15.1172	2.69767	1.24691e-51	1.84942e-47
9	Camk1d	14.734	3.28646	3.9009e-49	5.78582e-45
9	Spink1	14.0591	2.34033	6.77563e-45	1.00496e-40
9	Clps	13.8158	3.40072	2.04786e-43	3.03738e-39
9	Lars2	12.9274	3.35571	3.15392e-38	4.67789e-34
9	Tmed6	12.208	1.90832	2.8176e-34	4.17907e-30
9	Ggh	12.0621	1.76725	1.67551e-33	2.48511e-29
9	Cdk8	11.8627	2.49229	1.85013e-32	2.74411e-28
9	Hsp90b1	11.2756	2.36032	1.73144e-29	2.56807e-25
9	Reg3b	11.1284	2.39559	9.12783e-29	1.35384e-24
9	Rpl13	10.7488	1.08097	6.00412e-27	8.90531e-23
9	Eef2	10.6879	1.75759	1.15933e-26	1.71952e-22
9	Reg3d	10.3764	1.6804	3.17671e-25	4.71169e-21
9	Ppib	10.1539	1.39656	3.18441e-24	4.72312e-20
9	Amy2a5	9.95857	1.73245	2.31373e-23	3.43172e-19
9	Eef1a1	9.73646	0.94069	2.10759e-22	3.12597e-18
9	Nupr1	9.56013	1.14074	1.17606e-21	1.74433e-17
9	Erp27	9.14562	1.24774	5.92903e-20	8.79393e-16
9	Dnajc3	8.98259	1.86128	2.6447e-19	3.92263e-15
9	Prdx4	8.74647	1.70191	2.20137e-18	3.26507e-14
9	Tmem97	8.6701	1.61329	4.31737e-18	6.40353e-14
9	Pdia6	8.61784	1.99658	6.82279e-18	1.01196e-13
9	Sel1l	8.53142	1.58916	1.44566e-17	2.1442e-13
9	Nucb2	8.23888	1.67496	1.73837e-16	2.57835e-12
9	Gm42418	8.23609	3.23982	1.77932e-16	2.63909e-12
9	Try10	8.13668	1.20161	4.06247e-16	6.02546e-12
9	Reep5	7.86071	1.24961	3.8196e-15	5.66523e-11
9	Ctsl	7.81777	1.75559	5.37691e-15	7.97504e-11
9	P4hb	7.73607	1.31421	1.02533e-14	1.52077e-10
9	AY036118	7.46411	1.60657	8.38655e-14	1.24389e-09
9	Gm19951	7.40003	1.53457	1.36149e-13	2.01937e-09
9	Rpl18	7.30846	0.817309	2.70228e-13	4.00803e-09
9	Ggt1	6.9255	1.97449	4.34435e-12	6.44354e-08
9	Aqp12	6.88565	1.34932	5.7525e-12	8.53212e-08
9	Rpl8	6.4947	0.649913	8.31963e-11	1.23397e-06
9	Rpsa	6.05479	0.563648	1.40605e-09	2.08545e-05
9	Slc39a5	6.0529	2.23598	1.42265e-09	2.11007e-05
9	Peak1	5.84438	1.83473	5.08449e-09	7.54131e-05
9	Cst3	5.73806	0.836713	9.57668e-09	0.000142041
9	Fkbp11	5.73564	0.982994	9.71467e-09	0.000144088
9	1810028F09Rik	5.61976	0.580666	1.91221e-08	0.000283619
9	Ero1lb	5.54582	1.32763	2.9258e-08	0.000433955
9	Edem2	5.29672	1.6961	1.17902e-07	0.00174872
9	Hsd17b13	4.87839	1.71507	1.06957e-06	0.0158639
9	Ssr4	4.66613	0.600549	3.06921e-06	0.0455225
9	Prss3	4.6497	1.20898	3.32419e-06	0.0493044
10	Atp1b1	29.749	7.8073	1.78528e-194	2.64792e-190
10	Cp	29.7232	8.56892	3.84559e-194	5.70378e-190
10	Dcdc2a	29.6656	8.89603	2.13201e-193	3.1622e-189
10	Bicc1	29.5773	7.00501	2.9254e-192	4.33896e-188
10	Rbms3	29.5496	8.90235	6.6372e-192	9.84429e-188
10	St3gal4	29.4208	7.68675	2.97407e-190	4.41115e-186
10	Tm4sf4	29.3475	6.1127	2.56963e-189	3.81127e-185
10	Pkhd1	29.2092	6.05761	1.4829e-187	2.19944e-183
10	Kifc3	29.0947	6.06027	4.18595e-186	6.2086e-182
10	Shank2	28.9465	7.17176	3.10517e-184	4.60559e-180
10	Sorbs2	28.9436	5.12293	3.3804e-184	5.0138e-180
10	Apoe	28.9186	6.81898	6.96131e-184	1.0325e-179
10	Spp1	28.7701	5.96611	5.07752e-182	7.53098e-178
10	S100a11	28.7633	5.62987	6.16856e-182	9.14921e-178
10	Tstd1	28.7394	11.0851	1.22886e-181	1.82264e-177
10	Mgst1	28.6819	6.61845	6.42311e-181	9.52676e-177
10	Pdgfd	28.6052	9.28697	5.78995e-180	8.58765e-176
10	Glis3	28.5947	6.0763	7.81545e-180	1.15919e-175
10	Fmo2	28.5398	10.7265	3.75886e-179	5.57514e-175
10	Anxa5	28.5346	4.79505	4.36632e-179	6.47612e-175
10	Prox1	28.4689	8.56747	2.84251e-178	4.21601e-174
10	Tmsb10	28.3884	5.47614	2.81379e-177	4.17342e-173
10	Sox5	28.3176	9.45566	2.09683e-176	3.11002e-172
10	Gas6	28.262	5.1559	1.01221e-175	1.50132e-171
10	Sema5a	28.0956	6.28851	1.10781e-173	1.64311e-169
10	Onecut1	28.0614	5.38924	2.89672e-173	4.29642e-169
10	Clmn	28.0222	4.9479	8.72063e-173	1.29344e-168
10	Naaladl2	27.9793	5.26296	2.89856e-172	4.29914e-168
10	Rora	27.9758	4.3703	3.2006e-172	4.74714e-168
10	Cadm1	27.9692	5.60618	3.85569e-172	5.71876e-168
10	Zbtb20	27.9413	4.37999	8.39781e-172	1.24556e-167
10	Ambp	27.8652	10.5717	7.0539e-171	1.04623e-166
10	Ccnd1	27.8597	6.57882	8.2242e-171	1.21981e-166
10	Tshz2	27.8448	4.28635	1.24651e-170	1.84883e-166
10	Ces1d	27.7888	5.96965	5.92359e-170	8.78586e-166
10	Nfib	27.7657	4.1594	1.12697e-169	1.67153e-165
10	Magi1	27.5919	4.36425	1.39096e-167	2.06307e-163
10	Slc28a3	27.474	10.7331	3.58756e-166	5.32107e-162
10	Hhex	27.3755	7.96254	5.36314e-165	7.95461e-161
10	Scara3	27.337	8.76307	1.5437e-164	2.28961e-160
10	Erbb4	27.2861	11.1097	6.20933e-164	9.20969e-160
10	Sema6a	27.2841	7.93219	6.54621e-164	9.70934e-160
10	2610307P16Rik	27.2726	9.9655	8.95791e-164	1.32864e-159
10	Itga9	27.2439	9.00335	1.96163e-163	2.90948e-159
10	Akap13	27.2379	5.81752	2.31236e-163	3.42969e-159
10	Phldb2	27.2373	8.62376	2.34911e-163	3.4842e-159
10	Sptbn1	27.2249	5.36605	3.29416e-163	4.8859e-159
10	Lurap1l	27.1949	3.82327	7.46454e-163	1.10714e-158
10	Tmem176a	27.1873	4.7454	9.1695e-163	1.36002e-158
10	Timp2	27.1336	7.26989	3.94876e-162	5.8568e-158
10	Cd9	27.1219	4.20371	5.42938e-162	8.05285e-158
10	Fgfr3	27.0717	9.82634	2.12084e-161	3.14562e-157
10	Pld1	27.07	6.89135	2.22353e-161	3.29794e-157
10	Epcam	27.0364	4.05968	5.51641e-161	8.18194e-157
10	Rtn4	26.992	4.27483	1.83525e-160	2.72205e-156
10	Nav2	26.9313	4.90706	9.44047e-160	1.40021e-155
10	Arhgap6	26.914	5.90462	1.50763e-159	2.23612e-155
10	Prkg1	26.8863	10.0955	3.17602e-159	4.71068e-155
10	Clic1	26.8063	4.62002	2.7321e-158	4.05225e-154
10	S100a10	26.7754	9.42104	6.25584e-158	9.27866e-154
10	Magi3	26.6973	4.31785	5.06115e-157	7.5067e-153
10	Kalrn	26.6969	4.67834	5.11266e-157	7.5831e-153
10	Nedd4l	26.5996	5.49351	6.86405e-156	1.01808e-151
10	Ptprg	26.4922	4.84945	1.19366e-154	1.77044e-150
10	Wnt4	26.4262	8.12461	6.84553e-154	1.01533e-149
10	Anxa2	26.3558	6.2022	4.40132e-153	6.52804e-149
10	Etl4	26.3438	3.95519	6.04268e-153	8.9625e-149
10	Ctnnd1	26.3201	3.66571	1.12779e-152	1.67274e-148
10	Eno1	26.2324	4.53918	1.13588e-151	1.68474e-147
10	Pik3ap1	26.156	3.79092	8.43061e-151	1.25043e-146
10	Rbpms	26.116	5.43423	2.40189e-150	3.56248e-146
10	Rhoj	26.11	7.8077	2.80631e-150	4.16232e-146
10	Lrch1	26.0604	5.75591	1.0245e-149	1.51954e-145
10	Ncald	25.9419	8.12409	2.24334e-148	3.32732e-144
10	Tmem176b	25.8385	3.17871	3.27569e-147	4.8585e-143
10	Dsg2	25.8181	2.99685	5.55285e-147	8.23599e-143
10	B4galt6	25.8045	5.49937	7.8893e-147	1.17014e-142
10	Hnf1b	25.7947	5.10107	1.01701e-146	1.50842e-142
10	Ablim1	25.7908	4.94186	1.12588e-146	1.66991e-142
10	Pbx1	25.781	3.16274	1.44931e-146	2.14961e-142
10	Mcc	25.7186	4.32773	7.23509e-146	1.07311e-141
10	Tut4	25.7037	5.00352	1.06164e-145	1.57463e-141
10	Aplp2	25.6751	3.08333	2.21799e-145	3.28972e-141
10	Carmil1	25.5948	5.57568	1.74434e-144	2.58721e-140
10	Arl6ip1	25.5731	4.24525	3.0416e-144	4.5113e-140
10	Ehf	25.5361	4.13026	7.84083e-144	1.16295e-139
10	Srgap2	25.5335	4.73643	8.36957e-144	1.24137e-139
10	Airn	25.5124	4.58704	1.43463e-143	2.12784e-139
10	Cobl	25.5054	6.85091	1.71807e-143	2.54824e-139
10	Lpp	25.5045	3.39911	1.75745e-143	2.60664e-139
10	Crip2	25.4679	7.88211	4.47668e-143	6.63982e-139
10	Sptan1	25.4565	5.83758	5.98598e-143	8.87841e-139
10	ccdc198	25.4409	10.9352	8.91084e-143	1.32166e-138
10	Slc5a1	25.4095	8.93206	1.98222e-142	2.94003e-138
10	Enc1	25.4051	6.21535	2.21682e-142	3.28799e-138
10	Actn4	25.3513	3.64853	8.68542e-142	1.28822e-137
10	Map3k1	25.2734	4.21082	6.26138e-141	9.28687e-137
10	Ptprk	25.2571	3.25218	9.45737e-141	1.40272e-136
10	Fgfr2	25.2489	3.56936	1.16586e-140	1.7292e-136
10	Angpt1	25.1983	3.44308	4.1825e-140	6.20349e-136
10	Fads2	25.1846	3.94034	5.90743e-140	8.76191e-136
10	Palmd	25.1651	14.4023	9.66795e-140	1.43395e-135
10	Osbpl3	25.1601	4.96218	1.09591e-139	1.62545e-135
10	Lrrfip1	25.1182	3.9598	3.14929e-139	4.67103e-135
10	Ror1	25.0907	5.59251	6.28969e-139	9.32887e-135
10	Baz2b	25.0867	4.05403	6.94553e-139	1.03016e-134
10	Rbms1	25.0498	4.31454	1.75331e-138	2.60051e-134
10	Aopep	25.0489	3.07889	1.79412e-138	2.66104e-134
10	Cxadr	25.0128	3.19613	4.43992e-138	6.58529e-134
10	Wfdc15b	24.9612	11.4648	1.61487e-137	2.39517e-133
10	Afdn	24.9236	3.62243	4.12697e-137	6.12113e-133
10	Cldn7	24.9198	2.94405	4.54073e-137	6.73481e-133
10	Tns1	24.8828	4.17896	1.14149e-136	1.69306e-132
10	Hmgn1	24.8565	2.91013	2.2008e-136	3.26422e-132
10	Krt19	24.8388	3.5955	3.41324e-136	5.06251e-132
10	2610035D17Rik	24.7885	5.56564	1.1926e-135	1.76887e-131
10	Kansl1l	24.7602	4.25933	2.40989e-135	3.57435e-131
10	Tesc	24.7573	10.25	2.58451e-135	3.83334e-131
10	Anxa4	24.7421	2.97527	3.77196e-135	5.59457e-131
10	Ank3	24.7372	2.92234	4.26146e-135	6.3206e-131
10	Etv6	24.7239	3.84236	5.91216e-135	8.76892e-131
10	Trio	24.7189	5.02692	6.70523e-135	9.9452e-131
10	Shroom3	24.6838	3.58639	1.59821e-134	2.37047e-130
10	Igf1r	24.6397	3.23768	4.7478e-134	7.04194e-130
10	Ext1	24.6371	3.55218	5.06512e-134	7.51258e-130
10	Rhob	24.6339	3.77199	5.47316e-134	8.11778e-130
10	Timp3	24.6009	8.06017	1.23407e-133	1.83037e-129
10	Wwc1	24.5709	2.78017	2.58739e-133	3.83761e-129
10	Sox6	24.5489	3.66441	4.44411e-133	6.59151e-129
10	Tagln2	24.5412	2.74676	5.36836e-133	7.96235e-129
10	Arid5b	24.5397	3.88615	5.56933e-133	8.26043e-129
10	Fgfr1	24.5114	3.67488	1.1164e-132	1.65585e-128
10	Ppp1r9a	24.4124	4.47566	1.26302e-131	1.87331e-127
10	Maml2	24.4074	8.3426	1.4267e-131	2.11608e-127
10	Enah	24.4066	3.96112	1.45479e-131	2.15774e-127
10	Adamts16	24.3831	12.4714	2.58425e-131	3.83295e-127
10	Lama4	24.3829	12.1699	2.59812e-131	3.85354e-127
10	Emp2	24.3655	4.79665	3.97564e-131	5.89666e-127
10	Mme	24.355	9.37316	5.13487e-131	7.61604e-127
10	Myl12a	24.3403	2.69599	7.33872e-131	1.08848e-126
10	Tpr	24.3402	2.90136	7.35657e-131	1.09113e-126
10	Map4k3	24.2773	3.97594	3.40581e-130	5.05149e-126
10	Plce1	24.2746	10.6508	3.63791e-130	5.39575e-126
10	Mir99ahg	24.2488	3.37955	6.80959e-130	1.01e-125
10	Atp1a1	24.2316	2.61991	1.0343e-129	1.53408e-125
10	Macf1	24.229	3.36243	1.10225e-129	1.63486e-125
10	Celf2	24.2214	3.74081	1.3247e-129	1.96479e-125
10	Ddah2	24.194	28.4251	2.57132e-129	3.81379e-125
10	Tjp2	24.1819	4.22352	3.44737e-129	5.11314e-125
10	Ecscr	24.1776	10.1795	3.83096e-129	5.68208e-125
10	Bmyc	24.1697	7.36087	4.63685e-129	6.87737e-125
10	Slco3a1	24.1615	4.83726	5.65678e-129	8.39013e-125
10	Rsrp1	24.1477	2.824	7.88683e-129	1.16978e-124
10	Ctnnd2	24.1465	9.08062	8.13599e-129	1.20673e-124
10	Stox2	24.1244	3.479	1.38582e-128	2.05544e-124
10	Wwox	24.1163	3.48849	1.68554e-128	2.5e-124
10	Zmiz1	24.1091	3.53062	2.007e-128	2.97678e-124
10	Creb5	24.084	7.85369	3.67394e-128	5.44918e-124
10	Fus	24.0621	3.29216	6.2433e-128	9.26006e-124
10	Syne2	24.0125	4.11139	2.05708e-127	3.05106e-123
10	Iqgap1	24.01	3.44912	2.18415e-127	3.23952e-123
10	Cdh1	24.0013	2.51511	2.69704e-127	4.00025e-123
10	Junb	23.9779	4.3846	4.73424e-127	7.02182e-123
10	Lima1	23.9629	4.33249	6.77742e-127	1.00523e-122
10	Id2	23.9551	3.23495	8.18341e-127	1.21376e-122
10	Cpq	23.9487	4.14502	9.52325e-127	1.41249e-122
10	Son	23.9482	2.81366	9.64702e-127	1.43085e-122
10	Ephx1	23.9262	4.93664	1.63526e-126	2.42542e-122
10	Cyba	23.9192	4.01014	1.93473e-126	2.86959e-122
10	Arhgap24	23.9041	3.11274	2.77721e-126	4.11916e-122
10	Sox4	23.8738	2.96339	5.7268e-126	8.49399e-122
10	Tgfb2	23.8696	9.52624	6.33584e-126	9.39731e-122
10	St3gal5	23.8624	9.31384	7.52535e-126	1.11616e-121
10	Cirbp	23.8325	3.93139	1.53807e-125	2.28127e-121
10	Lrba	23.781	3.52672	5.25675e-125	7.79682e-121
10	Rere	23.7761	3.03667	5.90814e-125	8.76295e-121
10	Sox9	23.7686	2.6665	7.06108e-125	1.0473e-120
10	Errfi1	23.767	3.8841	7.3361e-125	1.08809e-120
10	Tbc1d4	23.7336	3.87124	1.62289e-124	2.40708e-120
10	Alcam	23.6954	2.46893	4.01754e-124	5.95882e-120
10	Sestd1	23.6826	4.81933	5.44334e-124	8.07356e-120
10	Pard3b	23.6204	3.54511	2.3779e-123	3.52691e-119
10	Utrn	23.5931	2.93252	4.53627e-123	6.7282e-119
10	F11r	23.5849	3.18701	5.51317e-123	8.17713e-119
10	Prrc2c	23.5469	3.22197	1.34978e-122	2.00199e-118
10	Filip1l	23.5155	4.04179	2.83351e-122	4.20266e-118
10	Arid1b	23.4944	3.06175	4.65058e-122	6.89774e-118
10	Ctnna1	23.4924	3.16471	4.87284e-122	7.2274e-118
10	Zfp704	23.4744	5.20145	7.44579e-122	1.10436e-117
10	Sult1a1	23.4668	5.9571	8.89959e-122	1.31999e-117
10	Ptpn14	23.4548	5.12531	1.1819e-121	1.753e-117
10	Pdgfc	23.4052	7.66884	3.78434e-121	5.61293e-117
10	Tcf7l2	23.402	3.62719	4.07534e-121	6.04455e-117
10	Kansl1	23.3723	3.26914	8.17165e-121	1.21202e-116
10	Pigr	23.356	4.01303	1.19863e-120	1.77781e-116
10	Slc6a6	23.355	5.94955	1.22463e-120	1.81637e-116
10	Cd47	23.3531	2.78894	1.2825e-120	1.90221e-116
10	Myl12b	23.3146	2.36351	3.15114e-120	4.67378e-116
10	Klf13	23.3005	4.21833	4.37718e-120	6.49224e-116
10	Farp1	23.2965	3.74824	4.81529e-120	7.14203e-116
11	Chrm3	23.8524	5.31687	9.55572e-126	1.4173e-121
11	Gm20275	23.6072	5.34213	3.25369e-123	4.82587e-119
11	Ptprn2	23.4628	6.0387	9.79381e-122	1.45262e-117
11	Mecom	23.1969	4.72092	4.89048e-119	7.25356e-115
11	Magi1	22.8468	5.04644	1.57125e-115	2.33047e-111
11	Plcb1	22.6409	5.1158	1.71342e-113	2.54134e-109
11	Malat1	22.5708	5.304	8.39056e-113	1.24449e-108
11	Eda	22.5404	5.72999	1.66658e-112	2.47187e-108
11	Nckap5	22.3773	5.25508	6.55499e-111	9.72236e-107
11	Ccser1	22.2255	5.3879	1.94736e-109	2.88832e-105
11	Ank3	22.1079	4.71135	2.65348e-108	3.93564e-104
11	Lrrc7	22.0397	5.4679	1.1995e-107	1.7791e-103
11	Gm20629	22.0222	6.25943	1.76342e-107	2.6155e-103
11	Zbtb20	22.0139	4.70972	2.11972e-107	3.14397e-103
11	Kcnq5	21.8087	5.66591	1.92066e-105	2.84872e-101
11	Stard13	21.6354	4.62534	8.3474e-104	1.23809e-99
11	Ptprk	21.6171	4.78846	1.23977e-103	1.83883e-99
11	Thrb	21.6071	4.64878	1.53934e-103	2.28315e-99
11	Gm26917	21.5845	4.6478	2.50973e-103	3.72242e-99
11	Maml3	21.5816	5.65332	2.67656e-103	3.96988e-99
11	Ptprm	21.5173	5.7156	1.07129e-102	1.58893e-98
11	Neat1	21.2924	4.14303	1.33605e-100	1.98163e-96
11	Luc7l2	21.2183	3.89947	6.47795e-100	9.60809e-96
11	Foxp2	21.1149	4.18207	5.80368e-99	8.60802e-95
11	Lncpint	20.7944	5.5516	4.86547e-96	7.21646e-92
11	Snd1	20.7926	3.4573	5.05436e-96	7.49662e-92
11	Nfia	20.7636	3.9364	9.23834e-96	1.37023e-91
11	Mir99ahg	20.7334	4.98345	1.72959e-95	2.56533e-91
11	Atxn1	20.7326	4.60527	1.75932e-95	2.60942e-91
11	Shroom3	20.7155	4.8108	2.5086e-95	3.72075e-91
11	Immp2l	20.7086	5.01658	2.89707e-95	4.29694e-91
11	Dnajc1	20.6954	3.39863	3.8092e-95	5.6498e-91
11	Pcca	20.6828	4.69919	4.94718e-95	7.33766e-91
11	Fut8	20.6738	4.18951	5.96424e-95	8.84617e-91
11	Smg6	20.6632	5.13152	7.42022e-95	1.10057e-90
11	Macf1	20.6373	5.16651	1.26871e-94	1.88174e-90
11	Pbx1	20.5833	4.0727	3.87731e-94	5.75083e-90
11	Rbm39	20.5691	3.45929	5.19397e-94	7.7037e-90
11	Myo16	20.5608	5.07495	6.16094e-94	9.1379e-90
11	Mtus1	20.52	3.74789	1.42655e-93	2.11586e-89
11	Chka	20.5106	4.08605	1.73226e-93	2.56929e-89
11	Pik3c2g	20.3931	5.35166	1.92462e-92	2.85459e-88
11	Vps13b	20.3179	5.08842	8.92941e-92	1.32441e-87
11	Rap1gap2	20.2928	4.15499	1.48956e-91	2.20932e-87
11	Nbea	20.2846	5.17294	1.75865e-91	2.60843e-87
11	Ankrd12	20.2377	4.56226	4.55529e-91	6.75641e-87
11	Srrm2	20.2358	3.70072	4.73972e-91	7.02995e-87
11	Son	20.2313	4.29258	5.19253e-91	7.70156e-87
11	Mid1	20.2045	5.10376	8.93508e-91	1.32525e-86
11	Zfc3h1	20.1611	5.33344	2.1507e-90	3.18992e-86
11	Mbnl2	20.1127	3.38839	5.71684e-90	8.47921e-86
11	Zfp292	20.1007	5.2547	7.28059e-90	1.07986e-85
11	Rsrp1	20.0003	4.29737	5.46969e-89	8.11265e-85
11	Tmtc2	19.9859	4.6647	7.30628e-89	1.08367e-84
11	Pard3b	19.9047	5.09214	3.70851e-88	5.50046e-84
11	Meis2	19.8909	3.24165	4.87692e-88	7.23344e-84
11	Rere	19.8679	4.59683	7.71055e-88	1.14363e-83
11	Foxp1	19.8351	3.29685	1.48184e-87	2.19787e-83
11	Nktr	19.7748	3.92687	4.90848e-87	7.28025e-83
11	Vti1a	19.6974	4.86921	2.26812e-86	3.36408e-82
11	Ghr	19.6738	2.94468	3.6191e-86	5.36785e-82
11	Cacnb2	19.6662	5.85233	4.1987e-86	6.22752e-82
11	Etl4	19.6543	4.63725	5.31625e-86	7.88507e-82
11	Cacna1a	19.6404	5.82358	6.9898e-86	1.03673e-81
11	Pbx3	19.6342	4.16519	7.89866e-86	1.17153e-81
11	Ogt	19.6118	4.50108	1.22584e-85	1.81817e-81
11	Wwox	19.5989	4.97721	1.57958e-85	2.34283e-81
11	Prkn	19.5962	5.30188	1.66469e-85	2.46907e-81
11	Fbxl17	19.5776	5.3434	2.40211e-85	3.56282e-81
11	Itpr2	19.5619	4.43548	3.26858e-85	4.84796e-81
11	Bmpr1b	19.5463	4.40255	4.4363e-85	6.57991e-81
11	Zcchc7	19.5112	5.08478	8.82615e-85	1.30909e-80
11	Sik3	19.5096	4.99086	9.09513e-85	1.34899e-80
11	Snrnp70	19.5015	3.67641	1.06577e-84	1.58075e-80
11	Gbf1	19.4214	4.42395	5.09219e-84	7.55273e-80
11	Srsf11	19.3536	4.17343	1.8991e-83	2.81674e-79
11	Arhgef26	19.3386	4.06964	2.54311e-83	3.77194e-79
11	Arhgap24	19.2753	4.34315	8.66776e-83	1.2856e-78
11	Setbp1	19.2562	5.3332	1.25175e-82	1.85659e-78
11	Sugp1	19.2403	4.75303	1.70163e-82	2.52385e-78
11	Fry	19.2391	4.45546	1.74288e-82	2.58504e-78
11	Tanc2	19.1657	4.42333	7.15165e-82	1.06073e-77
11	Akap9	19.1342	4.66307	1.31128e-81	1.94488e-77
11	Phf21a	19.1029	4.65945	2.38897e-81	3.54332e-77
11	Ntn1	19.0479	3.37934	6.84087e-81	1.01464e-76
11	Plcl1	19.0405	5.78049	7.87452e-81	1.16795e-76
11	Gigyf2	19.0264	3.92383	1.03094e-80	1.52909e-76
11	Lrba	19.022	4.91995	1.12156e-80	1.6635e-76
11	Erc2	19.0048	5.01587	1.55711e-80	2.30951e-76
11	Adk	19.0033	2.62256	1.60082e-80	2.37434e-76
11	Pard3	18.9831	4.30007	2.35073e-80	3.48661e-76
11	Rabgap1l	18.909	4.45074	9.62393e-80	1.42742e-75
11	Fat3	18.859	5.14674	2.47893e-79	3.67676e-75
11	Kmt2c	18.8551	4.30598	2.66635e-79	3.95474e-75
11	Tmem131l	18.821	4.42821	5.08259e-79	7.5385e-75
11	Ncoa1	18.8181	4.24482	5.36431e-79	7.95634e-75
11	Lrmda	18.7894	5.13127	9.22457e-79	1.36819e-74
11	Ankrd11	18.7822	4.42526	1.05632e-78	1.56674e-74
11	Fryl	18.7719	4.90274	1.28207e-78	1.90156e-74
11	Hivep3	18.7445	5.26808	2.14527e-78	3.18187e-74
11	Trappc9	18.6607	4.30695	1.03358e-77	1.53301e-73
11	Rhobtb1	18.6417	4.37977	1.47405e-77	2.18631e-73
11	Stox2	18.6325	4.66985	1.75049e-77	2.59632e-73
11	Myo5c	18.632	3.69908	1.76704e-77	2.62088e-73
11	Ralgapa2	18.5986	4.75505	3.29713e-77	4.89031e-73
11	Bckdhb	18.5906	3.23917	3.82686e-77	5.676e-73
11	Magi3	18.5524	5.03902	7.7957e-77	1.15626e-72
11	Sntb1	18.5474	2.98509	8.556e-77	1.26903e-72
11	Kansl1	18.5203	4.68346	1.41675e-76	2.10132e-72
11	9030622O22Rik	18.507	4.97626	1.81466e-76	2.6915e-72
11	Tcf12	18.4747	4.15387	3.2995e-76	4.89382e-72
11	Foxn3	18.4425	3.75209	5.99309e-76	8.88895e-72
11	Exoc4	18.4328	4.62735	7.17361e-76	1.06399e-71
11	Rbm25	18.4002	3.96071	1.30913e-75	1.94171e-71
11	Diaph2	18.3636	4.98365	2.56768e-75	3.80838e-71
11	Utrn	18.3259	3.82726	5.14001e-75	7.62366e-71
11	Prdm16	18.2906	4.67328	9.83615e-75	1.4589e-70
11	Nsd3	18.282	3.47863	1.15214e-74	1.70885e-70
11	Cacna1d	18.2713	5.11033	1.39959e-74	2.07587e-70
11	Cobll1	18.2699	4.40796	1.43827e-74	2.13325e-70
11	Sox6	18.2687	4.60841	1.4698e-74	2.18e-70
11	Ica1	18.2608	3.48277	1.69636e-74	2.51604e-70
11	Srsf6	18.2591	2.85372	1.75071e-74	2.59666e-70
11	Amy2a1	18.2542	2.65093	1.917e-74	2.8433e-70
11	Nr6a1	18.2322	5.24072	2.86533e-74	4.24986e-70
11	Nbas	18.2019	4.87479	4.98289e-74	7.39062e-70
11	Aopep	18.2001	3.79111	5.14753e-74	7.63482e-70
11	Rbm6	18.1739	4.3151	8.30614e-74	1.23197e-69
11	Zfand3	18.1663	3.37849	9.54878e-74	1.41627e-69
11	Baiap2l1	18.1486	3.66136	1.31616e-73	1.95212e-69
11	Pclo	18.1122	5.63859	2.55138e-73	3.7842e-69
11	Rev3l	18.0874	4.12034	4.00321e-73	5.93756e-69
11	Ncoa2	18.0675	5.14978	5.748e-73	8.52543e-69
11	Epb41	18.0631	3.96887	6.22559e-73	9.2338e-69
11	Setd5	18.0331	4.17398	1.07076e-72	1.58815e-68
11	Arid1b	18.0075	4.12389	1.70036e-72	2.52198e-68
11	Tshz2	17.9975	4.4033	2.03662e-72	3.02071e-68
11	Pnisr	17.9545	5.37887	4.42921e-72	6.5694e-68
11	Scfd2	17.8849	4.57106	1.54692e-71	2.29439e-67
11	Pdzrn3	17.8381	5.623	3.57503e-71	5.30249e-67
11	Large1	17.8381	5.27691	3.57878e-71	5.30805e-67
11	Nr3c2	17.8302	5.63739	4.12089e-71	6.1121e-67
11	Rbpjl	17.8273	2.51764	4.34158e-71	6.43944e-67
11	Asxl2	17.8228	4.2764	4.70032e-71	6.97151e-67
11	Meis1	17.8182	4.67818	5.10887e-71	7.57748e-67
11	Baz2b	17.8006	4.77036	6.99011e-71	1.03677e-66
11	Slc9a9	17.7923	5.95479	8.10232e-71	1.20174e-66
11	Dlg1	17.7871	4.07116	8.89785e-71	1.31973e-66
11	Insr	17.7487	3.33465	1.76382e-70	2.6161e-66
11	Ankrd17	17.7344	4.19051	2.27708e-70	3.37737e-66
11	Trip11	17.7059	3.39984	3.7786e-70	5.60442e-66
11	Ptprj	17.6617	3.50849	8.27008e-70	1.22662e-65
11	Tead1	17.6382	3.8847	1.25404e-69	1.85999e-65
11	Atf6	17.6313	3.34261	1.41597e-69	2.10017e-65
11	Fgf14	17.6155	5.19153	1.87163e-69	2.776e-65
11	Msi2	17.52	2.91226	1.00884e-68	1.49632e-64
11	Fndc3b	17.5137	3.10463	1.12724e-68	1.67192e-64
11	Mknk1	17.4852	2.83817	1.85733e-68	2.7548e-64
11	Vwa8	17.4635	5.00856	2.71749e-68	4.03058e-64
11	Tnrc6a	17.4516	4.16012	3.34668e-68	4.96379e-64
11	Dennd1a	17.4394	4.75414	4.14129e-68	6.14236e-64
11	Pan3	17.3904	4.88396	9.74738e-68	1.44573e-63
11	Fto	17.3571	4.30816	1.74259e-67	2.58461e-63
11	Alcam	17.3444	2.69384	2.17505e-67	3.22603e-63
11	Clk1	17.3127	4.51385	3.7727e-67	5.59567e-63
11	Tnrc6b	17.3092	3.96015	4.0118e-67	5.9503e-63
11	Srek1	17.3081	4.7928	4.0851e-67	6.05902e-63
11	Gata4	17.2752	3.34918	7.23017e-67	1.07238e-62
11	Brwd1	17.168	3.85241	4.61029e-66	6.83798e-62
11	Adam10	17.1522	2.71039	6.04717e-66	8.96916e-62
11	Ppp3ca	17.0974	2.35235	1.55159e-65	2.30131e-61
11	Aff1	17.0972	3.64306	1.5569e-65	2.30919e-61
11	Nsd1	17.0764	3.71062	2.22512e-65	3.3003e-61
11	Myo1d	17.0517	4.43544	3.39549e-65	5.03619e-61
11	Ubn2	17.0208	3.75435	5.76003e-65	8.54327e-61
11	Farp1	17.0092	4.73814	7.01995e-65	1.0412e-60
11	Pkhd1	17.0077	4.32547	7.20481e-65	1.06862e-60
11	Fnip2	16.9952	4.76191	8.91554e-65	1.32235e-60
11	Adcy9	16.9866	4.42909	1.03171e-64	1.53023e-60
11	Atrnl1	16.9839	5.55187	1.07998e-64	1.60182e-60
11	9530026P05Rik	16.9748	5.32385	1.2609e-64	1.87017e-60
11	Bcas3	16.9727	4.99012	1.30754e-64	1.93934e-60
11	Fchsd2	16.8095	5.0685	2.07885e-63	3.08336e-59
11	Ric1	16.8093	3.58568	2.08461e-63	3.0919e-59
11	Rbm47	16.7901	2.87227	2.88257e-63	4.27543e-59
11	Slc24a3	16.7877	5.66819	3.00456e-63	4.45637e-59
11	Mllt10	16.7692	4.71775	4.1033e-63	6.08601e-59
11	Cdkal1	16.7544	4.41157	5.25458e-63	7.7936e-59
11	5330417C22Rik	16.7317	2.24986	7.70565e-63	1.1429e-58
11	Ankhd1	16.7168	4.61201	9.89525e-63	1.46766e-58
11	Tmcc1	16.6524	5.21308	2.90939e-62	4.3152e-58
11	Jmjd1c	16.6492	4.83021	3.0673e-62	4.54942e-58
11	Faf1	16.6408	2.93493	3.52796e-62	5.23267e-58
11	Dtnb	16.6311	3.24122	4.15223e-62	6.15859e-58
11	Rptor	16.6111	4.8443	5.79517e-62	8.5954e-58
[truncated: 330 more rows]

## Sheet: DCTC AP epithelial clusters
group	names	scores	logfoldchanges	pvals	pvals_adj		Top 200 genes in epithelial clusters of DCTC AP & Control integrated dataset
0	Amy2a5	42.2537	2.66954	0	0
0	Ly6e	41.2612	2.29759	0	0		Leiden_r0.6
0	Nucb2	39.5509	2.22611	0	0		Adj. pval = 0.05
0	Prdx4	38.8771	2.16456	0	0		Min log2FC = 0.5
0	Aqp12	38.5828	1.98557	0	0
0	Selenop	38.5729	2.28902	0	0
0	Ggh	37.2233	2.93918	2.86527e-303	5.00906e-299
0	Ndufa13	36.9577	1.63402	5.48383e-299	9.58683e-295
0	Atp5e	36.8854	2.31683	7.92661e-298	1.38573e-293
0	Gal	35.8821	1.89415	5.81563e-282	1.01669e-277
0	Erp27	35.7014	2.45717	3.75696e-279	6.56792e-275
0	Ndufv3	35.3098	1.70935	4.153e-273	7.26028e-269
0	Atp5j2	35.0404	1.49195	5.45203e-269	9.53124e-265
0	Tmed6	35.0371	2.26117	6.14084e-269	1.07354e-264
0	Cst3	34.9036	2.01522	6.55867e-267	1.14659e-262
0	Pde4d	34.896	1.72449	8.54327e-267	1.49353e-262
0	Fkbp2	34.5824	1.57139	4.64072e-262	8.1129e-258
0	Tram1	34.5126	1.71311	5.18637e-261	9.06681e-257
0	Uqcrq	33.9739	2.00741	5.41744e-253	9.47077e-249
0	Uqcr11	33.7153	1.44117	3.451e-249	6.03304e-245
0	Tmed11	32.9631	1.45613	2.74311e-238	4.79551e-234
0	Fkbp11	32.7873	1.82293	8.91984e-236	1.55937e-231
0	Reg3d	32.6293	1.96026	1.5776e-233	2.75796e-229
0	Sec11c	32.2229	1.56382	8.43107e-228	1.47392e-223
0	Cox5b	32.2202	1.37259	9.2134e-228	1.61069e-223
0	Ndufs6	32.2126	1.33025	1.17505e-227	2.05422e-223
0	Tmed10	32.1914	1.29794	2.32975e-227	4.07287e-223
0	Manf	32.178	1.54451	3.58252e-227	6.26296e-223
0	Amy2a2	32.0636	2.10717	1.41791e-225	2.4788e-221
0	Ppib	31.8714	1.98186	6.65385e-223	1.16323e-218
0	Ndufa2	31.7001	1.30881	1.55063e-220	2.71081e-216
0	Dad1	31.6357	1.34602	1.19432e-219	2.08791e-215
0	Klk1	31.5761	4.04527	7.86575e-219	1.37509e-214
0	Slc38a5	31.4604	1.5662	3.02208e-217	5.2832e-213
0	Atp5h	31.234	1.12556	3.68302e-214	6.43866e-210
0	Reep5	31.2198	1.48076	5.74167e-214	1.00376e-209
0	Psmb10	31.1814	1.72806	1.90435e-213	3.32919e-209
0	Krtcap2	31.0782	1.30782	4.74032e-212	8.28703e-208
0	Cox6a1	30.9161	1.25099	7.25423e-210	1.26818e-205
0	Tmem97	30.5584	1.31045	4.37356e-205	7.64586e-201
0	Ggt1	30.5072	1.25583	2.09193e-204	3.65712e-200
0	Cox6b1	30.4779	1.10258	5.11096e-204	8.93498e-200
0	Ndufb7	30.4689	1.24227	6.7402e-204	1.17832e-199
0	Gatm	30.3461	2.28854	2.83081e-202	4.94882e-198
0	Atp5k	30.3323	1.25707	4.30129e-202	7.51952e-198
0	Bsg	30.0303	1.20091	3.9458e-198	6.89804e-194
0	Tmed2	30.0114	1.34413	6.95981e-198	1.21671e-193
0	Reg3a	30.0099	2.00394	7.28893e-198	1.27425e-193
0	Lbh	29.8435	1.45315	1.06462e-195	1.86117e-191
0	Rps15	29.8356	2.32762	1.34875e-195	2.35788e-191
0	Atp5o	29.792	1.13269	4.95372e-195	8.66009e-191
0	Atp5l	29.7835	1.12245	6.38308e-195	1.11589e-190
0	Sec61g	29.5926	1.47813	1.8585e-192	3.24903e-188
0	Ndufa1	29.3873	1.09237	7.97618e-190	1.3944e-185
0	Magt1	29.3681	1.43922	1.40474e-189	2.45577e-185
0	Serpini2	29.3341	1.84862	3.81145e-189	6.66317e-185
0	Ppic	29.3136	1.58105	6.94935e-189	1.21489e-184
0	Hsp90b1	29.313	1.43297	7.08623e-189	1.23881e-184
0	P4hb	29.2685	1.81929	2.61122e-188	4.56493e-184
0	Vtn	29.0442	1.63248	1.82321e-185	3.18734e-181
0	Gabarap	28.9841	1.24203	1.04394e-184	1.82502e-180
0	Tmsb4x	28.9693	1.44401	1.60377e-184	2.80371e-180
0	Tomm6	28.9242	1.05676	5.91785e-184	1.03456e-179
0	Serf2	28.7511	1.71579	8.78615e-182	1.536e-177
0	Dnajc3	28.7442	1.10678	1.07057e-181	1.87157e-177
0	Ostc	28.5835	1.39578	1.07811e-179	1.88475e-175
0	Zfp706	28.384	1.11996	3.18695e-177	5.57143e-173
0	Cd63	28.3521	1.08229	7.8914e-177	1.37957e-172
0	Cckar	28.2651	1.34254	9.28995e-176	1.62407e-171
0	Ndufc1	28.241	1.08608	1.83595e-175	3.20962e-171
0	Ndufb11	27.9827	0.979848	2.63964e-172	4.61462e-168
0	Copz2	27.9289	1.2001	1.19121e-171	2.08248e-167
0	Etfb	27.7674	1.34403	1.075e-169	1.87932e-165
0	Calr	27.7317	1.23606	2.89782e-169	5.06596e-165
0	Reg3b	27.6747	2.72711	1.40871e-168	2.4627e-164
0	Rpl31	27.668	1.34254	1.69608e-168	2.9651e-164
0	Hamp2	27.6575	0.948609	2.26714e-168	3.96342e-164
0	1810028F09Rik	27.6185	2.46438	6.66542e-168	1.16525e-163
0	Ndufa4	27.5399	0.963241	5.84628e-167	1.02205e-162
0	Atp5g1	27.4967	1.16919	1.91999e-166	3.35653e-162
0	Txn1	27.466	0.948283	4.47057e-166	7.81545e-162
0	Romo1	27.4607	1.00583	5.17335e-166	9.04405e-162
0	Gpx4	27.3936	1.06558	3.27179e-165	5.71975e-161
0	Ndufb8	27.2933	0.922497	5.09669e-164	8.91004e-160
0	Selenos	27.171	1.10965	1.43129e-162	2.50219e-158
0	Tmed3	27.0082	1.03199	1.18458e-160	2.07088e-156
0	Gp2	26.966	2.76971	3.70736e-160	6.48121e-156
0	Amy2a4	26.9566	1.94666	4.76745e-160	8.33446e-156
0	Cox7a2	26.8958	0.843898	2.46096e-159	4.30225e-155
0	Tle5	26.8639	0.853274	5.80009e-159	1.01397e-154
0	Tceal9	26.8588	1.10341	6.65995e-159	1.16429e-154
0	Cnpy2	26.787	0.9198	4.58148e-158	8.00934e-154
0	Micos10	26.6639	1.04444	1.23459e-156	2.15831e-152
0	Lcmt1	26.5384	1.43284	3.49501e-155	6.10998e-151
0	Klk1b5	26.4396	1.15376	4.80633e-154	8.40242e-150
0	Actb	26.4156	1.28728	9.06592e-154	1.5849e-149
0	Ssr4	26.4114	1.61982	1.01302e-153	1.77096e-149
0	Rps17	26.4074	1.59135	1.12762e-153	1.9713e-149
0	Spcs3	26.3814	1.22145	2.23785e-153	3.9122e-149
0	Msrb1	26.3754	0.897841	2.62324e-153	4.58595e-149
0	Ift20	26.3702	0.9138	3.00746e-153	5.25764e-149
0	Amy1	26.2149	1.46073	1.7971e-151	3.14168e-147
0	Lgals1	26.178	0.988917	4.73778e-151	8.28259e-147
0	Ndufb4	26.1502	1.03826	9.8147e-151	1.71581e-146
0	Uqcc2	26.1054	1.18059	3.16258e-150	5.52882e-146
0	Cox4i1	26.0417	0.986941	1.6699e-149	2.91932e-145
0	Reg2	26.0315	3.39921	2.18199e-149	3.81456e-145
0	Cox7b	26.0042	0.772057	4.44183e-149	7.7652e-145
0	Uqcr10	25.918	1.04864	4.17139e-148	7.29243e-144
0	Ndufb1-ps	25.8798	0.905025	1.1249e-147	1.96655e-143
0	Eef1d	25.8677	0.864431	1.53801e-147	2.68876e-143
0	Amy2a3	25.6414	1.65048	5.27206e-145	9.21662e-141
0	Ptma	25.6377	1.10536	5.80432e-145	1.01471e-140
0	Cd24a	25.6135	1.05438	1.08035e-144	1.88867e-140
0	Rabac1	25.5404	0.829991	7.01047e-144	1.22557e-139
0	Stard10	25.5241	1.00879	1.06396e-143	1.86001e-139
0	Gstm2	25.391	1.33081	3.17386e-142	5.54854e-138
0	Srp9	25.3109	1.08656	2.42478e-141	4.239e-137
0	Cox7c	25.2404	0.708242	1.44332e-140	2.52321e-136
0	Pfdn5	25.2145	0.736506	2.77949e-140	4.8591e-136
0	Ndufa11	25.1822	1.15573	6.26931e-140	1.096e-135
0	Rpl36	25.1071	1.82588	4.16332e-139	7.27832e-135
0	Serp1	25.0306	1.68668	2.83963e-138	4.96424e-134
0	Elob	25.0169	0.82262	4.00555e-138	7.0025e-134
0	Crlf1	25.0014	0.751921	5.9032e-138	1.032e-133
0	Ptms	24.9629	0.963942	1.54709e-137	2.70462e-133
0	Ndufa3	24.9318	1.19263	3.3659e-137	5.88427e-133
0	Pcbp2	24.9178	1.11281	4.77789e-137	8.35271e-133
0	Eif3k	24.8687	0.805818	1.62302e-136	2.83736e-132
0	Gnas	24.8058	1.03727	7.75379e-136	1.35552e-131
0	Mcfd2	24.7979	1.04473	9.4528e-136	1.65254e-131
0	Pdia2	24.7655	2.20907	2.10846e-135	3.68601e-131
0	Rpl36al	24.7645	1.27246	2.1636e-135	3.7824e-131
0	Pdia6	24.6709	0.867293	2.19574e-134	3.83859e-130
0	Cabp2	24.5523	0.850724	4.08618e-133	7.14345e-129
0	Myl6	24.5407	0.919532	5.4317e-133	9.4957e-129
0	Cox6c	24.4882	0.729159	1.97505e-132	3.45278e-128
0	Ssr3	24.3943	0.986735	1.96612e-131	3.43717e-127
0	Canx	24.3869	1.03843	2.35788e-131	4.12204e-127
0	Tm9sf3	24.177	1.03736	3.88723e-129	6.79566e-125
0	Pnliprp1	24.1391	4.06779	9.7172e-129	1.69876e-124
0	Rpl14	24.1367	1.6502	1.02967e-128	1.80007e-124
0	Bet1	24.1104	0.973352	1.94535e-128	3.40085e-124
0	Arf4	23.965	1.02309	6.44588e-127	1.12687e-122
0	Gm10076	23.8526	1.05422	9.50803e-126	1.66219e-121
0	Tmem256	23.7959	1.02848	3.68391e-125	6.44022e-121
0	Tmem147	23.7172	0.837601	2.39693e-124	4.19031e-120
0	Selenof	23.6121	0.656518	2.89549e-123	5.06189e-119
0	Chst2	23.5808	0.853926	6.06947e-123	1.06106e-118
0	Bckdk	23.5508	1.00188	1.23328e-122	2.15603e-118
0	Ndufb9	23.533	0.515465	1.87234e-122	3.27322e-118
0	Rpl38	23.3655	1.83908	9.59811e-121	1.67794e-116
0	Rpl23a	23.3068	1.31482	3.78612e-120	6.61889e-116
0	Gstp1	23.2829	1.27166	6.61321e-120	1.15612e-115
0	Ufm1	23.1689	0.758034	9.372e-119	1.63841e-114
0	Ang	23.1106	0.852747	3.62356e-118	6.33471e-114
0	Tmem258	23.0297	0.792374	2.35225e-117	4.11221e-113
0	Pabpc1	23.0003	0.983023	4.63043e-117	8.09492e-113
0	Spcs1	22.9389	0.96184	1.89974e-116	3.32113e-112
0	Pnliprp2	22.9188	2.5497	3.01466e-116	5.27023e-112
0	Nme2	22.8704	1.27083	9.15417e-116	1.60033e-111
0	Selenom	22.8169	1.27332	3.11586e-115	5.44715e-111
0	Hspa5	22.7533	1.12488	1.3316e-114	2.3279e-110
0	Cuzd1	22.6688	1.79193	9.09385e-114	1.58979e-109
0	Ssr1	22.6582	1.01049	1.15945e-113	2.02696e-109
0	Nme1	22.5806	0.652331	6.72512e-113	1.17569e-108
0	Edf1	22.5425	0.647126	1.59037e-112	2.78028e-108
0	Igf1	22.4851	0.978074	5.81153e-112	1.01597e-107
0	Spink1	22.4564	3.35124	1.10802e-111	1.93704e-107
0	Mrpl52	22.3987	0.841039	4.0547e-111	7.08842e-107
0	Sec61b	22.385	1.13826	5.50737e-111	9.62799e-107
0	Mrps21	22.3695	0.788895	7.79526e-111	1.36277e-106
0	Ndufb10	22.3689	0.829982	7.8981e-111	1.38075e-106
0	Ttr	22.3658	1.09658	8.47057e-111	1.48082e-106
0	Ndufs2	22.3017	1.03428	3.5581e-110	6.22026e-106
0	Ramp1	22.2936	1.05883	4.25947e-110	7.4464e-106
0	Cox8a	22.2608	0.528918	8.86216e-110	1.54928e-105
0	Rnase4	22.1335	1.08623	1.50452e-108	2.6302e-104
0	Uqcrb	21.9881	0.649917	3.74687e-107	6.55028e-103
0	Rpl21	21.9721	1.55946	5.32413e-107	9.30764e-103
0	Rpl22	21.9655	0.925565	6.15111e-107	1.07534e-102
0	Ndufb2	21.9139	0.907121	1.9167e-106	3.35078e-102
0	Rpl36a	21.9008	0.965559	2.55199e-106	4.46138e-102
0	Atp5md	21.8833	0.755734	3.7503e-106	6.55628e-102
0	Uqcrh	21.8312	0.625684	1.1728e-105	2.05029e-101
0	Gamt	21.8021	0.621837	2.21859e-105	3.87853e-101
0	Selenok	21.7182	0.696565	1.38121e-104	2.41463e-100
0	Tmem160	21.6724	0.789224	3.73504e-104	6.52959e-100
0	Bola2	21.5444	0.992047	5.97455e-103	1.04447e-98
0	Spint2	21.4507	0.631483	4.50248e-102	7.87124e-98
0	Vamp8	21.3541	0.702973	3.56827e-101	6.23806e-97
0	Spcs2	21.2937	0.631265	1.29812e-100	2.26937e-96
0	Rpl13a	21.2826	1.8303	1.645e-100	2.87579e-96
0	Eif3m	21.2275	0.647222	5.32756e-100	9.31364e-96
0	Atpif1	21.2128	0.849858	7.2763e-100	1.27204e-95
0	Atp5d	21.1008	0.577074	7.82657e-99	1.36824e-94
0	Rps24	20.9335	2.14004	2.65202e-97	4.63626e-93
0	Timm10b	20.8888	0.806946	6.77294e-97	1.18405e-92
0	Peak1	20.8052	0.834858	3.88543e-96	6.7925e-92
0	Sdf2l1	20.7091	0.525119	2.86581e-95	5.01001e-91
1	Gm49980	40.2079	3.09813	0	0
1	Vcp	39.9676	2.47862	0	0
1	Nkain2	37.8687	2.92043	0	0
1	Actb	35.901	2.30137	2.94225e-282	5.14364e-278
1	Larp1	34.9507	2.06931	1.26159e-267	2.20552e-263
1	Pcbp2	33.3379	1.96787	1.08983e-243	1.90524e-239
1	Rbpjl	32.4461	2.01104	6.15771e-231	1.07649e-226
1	Marcks	32.2811	2.17072	1.2897e-228	2.25465e-224
1	Pcbp1	31.5359	1.71183	2.79561e-218	4.88729e-214
1	Maged1	31.0583	2.33202	8.82654e-212	1.54306e-207
1	Capzb	29.855	2.12101	7.55038e-196	1.31996e-191
1	Ywhaz	29.5638	1.76829	4.36362e-192	7.62847e-188
1	Wars	28.4869	1.62975	1.70323e-178	2.97758e-174
1	Tcf25	28.2277	1.4604	2.67239e-175	4.67187e-171
1	Ddx5	28.162	1.72318	1.70693e-174	2.98406e-170
1	Pabpc4	28.0561	1.52091	3.36759e-173	5.88722e-169
1	Csde1	27.7407	1.46378	2.25409e-169	3.9406e-165
1	H2-K1	27.4333	1.82196	1.09996e-165	1.92295e-161
1	Neat1	27.3988	2.30593	2.83213e-165	4.95114e-161
1	Pfn1	27.0407	1.53789	4.91265e-161	8.5883e-157
1	Eif4a1	26.908	1.36941	1.76801e-159	3.09084e-155
1	Cckar	26.7917	1.60197	4.03307e-158	7.05061e-154
1	Slc41a1	26.7148	1.70345	3.16823e-157	5.53871e-153
1	Gm26917	26.6762	2.64973	8.88167e-157	1.55269e-152
1	Srsf6	26.5842	1.86571	1.03257e-155	1.80514e-151
1	Zfp395	26.5144	3.27991	6.62105e-155	1.15749e-150
1	Sel1l	26.4747	1.71205	1.89657e-154	3.31559e-150
1	mt-Nd1	26.463	1.611	2.58531e-154	4.51964e-150
1	Edem1	26.2769	1.38715	3.51806e-152	6.15028e-148
1	Copa	26.2665	1.97455	4.63671e-152	8.1059e-148
1	Actg1	26.175	1.38279	5.12261e-151	8.95535e-147
1	Jund	26.0157	1.62231	3.29246e-149	5.75588e-145
1	Prdx1	25.8837	1.32655	1.01628e-147	1.77667e-143
1	Tmed2	25.8024	1.40778	8.33171e-147	1.45655e-142
1	Pdcd4	25.763	1.34594	2.30314e-146	4.02635e-142
1	Tob1	25.5823	1.44806	2.40201e-144	4.1992e-140
1	Sox9	25.5562	2.20208	4.68801e-144	8.19558e-140
1	Ctsb	25.4604	1.50797	5.41699e-143	9.46998e-139
1	Ogdh	25.3061	2.12895	2.73874e-141	4.78787e-137
1	Vmp1	25.3	1.55353	3.19376e-141	5.58333e-137
1	Rnase4	25.0163	1.44396	4.06224e-138	7.10161e-134
1	Bhlha15	25.008	1.51186	5.00241e-138	8.74522e-134
1	Map2k2	24.9873	1.5461	8.40062e-138	1.4686e-133
1	Eif3a	24.8184	1.21236	5.67741e-136	9.92524e-132
1	Sod1	24.8096	1.46402	7.05951e-136	1.23414e-131
1	Gnb1	24.6971	1.65506	1.14797e-134	2.00688e-130
1	5330417C22Rik	24.4988	1.52628	1.52236e-132	2.66139e-128
1	Tspan31	24.2436	1.79256	7.72199e-130	1.34996e-125
1	Serinc3	24.0927	1.17993	2.98418e-128	5.21695e-124
1	Egr1	24.0664	2.25248	5.61668e-128	9.81907e-124
1	Sypl	23.7095	1.25307	2.87485e-124	5.0258e-120
1	Rap1gap	23.5056	1.4133	3.57534e-122	6.25042e-118
1	Itprid2	23.4566	1.33993	1.1333e-121	1.98124e-117
1	Sfxn1	23.4178	1.45045	2.81827e-121	4.9269e-117
1	Fos	23.324	2.39166	2.53156e-120	4.42568e-116
1	Homer2	23.2716	1.38624	8.60788e-120	1.50483e-115
1	Ccnd2	23.2382	1.45741	1.87026e-119	3.26958e-115
1	Glud1	23.2279	1.42028	2.37984e-119	4.16043e-115
1	Hdgf	23.1058	1.28705	4.04578e-118	7.07283e-114
1	Eif5b	23.0999	1.06826	4.63787e-118	8.10792e-114
1	Ap3s1	22.9344	1.21801	2.10774e-116	3.68475e-112
1	Ddb1	22.8773	1.77022	7.81779e-116	1.36671e-111
1	Metap2	22.8192	1.10317	2.95739e-115	5.17011e-111
1	Sgk1	22.6938	2.03579	5.15675e-114	9.01504e-110
1	Ppp1cb	22.6502	1.30426	1.38788e-113	2.4263e-109
1	Gatm	22.603	1.93309	4.05086e-113	7.08171e-109
1	Rhou	22.6029	1.37854	4.06236e-113	7.10182e-109
1	Hnrnpab	22.6026	1.19901	4.08572e-113	7.14266e-109
1	Lbh	22.5372	1.20694	1.79314e-112	3.13476e-108
1	Copb2	22.5224	1.42626	2.50573e-112	4.38052e-108
1	Ppp3ca	22.4434	1.33473	1.48479e-111	2.59571e-107
1	Slc25a39	22.3683	1.12273	8.01578e-111	1.40132e-106
1	Txnip	22.3436	1.58632	1.39408e-110	2.43712e-106
1	Bcat2	22.1114	1.54359	2.45784e-108	4.29679e-104
1	Copz1	22.0498	1.4624	9.59639e-108	1.67764e-103
1	Tent5c	22.007	0.909493	2.46562e-107	4.31039e-103
1	Gnb2	21.9227	1.29909	1.57774e-106	2.75821e-102
1	Serbp1	21.9121	0.979678	1.99059e-106	3.47995e-102
1	Snrnp70	21.9043	2.1366	2.3646e-106	4.13379e-102
1	Slc7a8	21.8963	1.05434	2.82004e-106	4.93e-102
1	Eif2s3x	21.7455	1.5986	7.61278e-105	1.33087e-100
1	Pabpc1	21.7091	1.04459	1.68231e-104	2.94102e-100
1	mt-Nd3	21.6208	1.39876	1.14382e-103	1.99963e-99
1	Epn1	21.4358	1.47994	6.20182e-102	1.0842e-97
1	Snd1	21.384	1.26127	1.884e-101	3.2936e-97
1	Ube2r2	21.2606	1.46157	2.63151e-100	4.6004e-96
1	Rab3d	21.2171	1.05222	6.63395e-100	1.15975e-95
1	Hadh	21.2118	1.42274	7.43182e-100	1.29923e-95
1	Akt1	21.022	1.53701	4.13081e-98	7.22148e-94
1	Ywhae	20.9461	1.04154	2.03632e-97	3.5599e-93
1	Ddx3x	20.8055	1.18407	3.86134e-96	6.75039e-92
1	Ccng1	20.7485	1.44929	1.26605e-95	2.2133e-91
1	Zfp503	20.7096	1.91919	2.83644e-95	4.95867e-91
1	Hnrnpa2b1	20.6687	1.33473	6.6278e-95	1.15867e-90
1	Irak1	20.6503	1.18164	9.70961e-95	1.69743e-90
1	mt-Co3	20.636	1.1899	1.30393e-94	2.27953e-90
1	Morf4l2	20.6078	1.24402	2.33747e-94	4.08637e-90
1	mt-Nd4	20.6039	1.22238	2.53037e-94	4.4236e-90
1	Ptf1a	20.5755	1.01634	4.54993e-94	7.95418e-90
1	Xbp1	20.5416	0.952097	9.14621e-94	1.59894e-89
1	Ptger3	20.5386	0.915032	9.73545e-94	1.70195e-89
1	Ier2	20.4794	1.92462	3.2851e-93	5.74302e-89
1	Mecom	20.4596	1.38156	4.92905e-93	8.61697e-89
1	Atp5a1	20.4275	0.784828	9.51951e-93	1.6642e-88
1	Ell2	20.4104	1.0605	1.35192e-92	2.36343e-88
1	Rbm47	20.4	1.54837	1.67179e-92	2.92263e-88
1	Nab1	20.3745	1.48583	2.81839e-92	4.92711e-88
1	Ctsl	20.3228	1.0143	8.08012e-92	1.41257e-87
1	Glyr1	20.3101	1.7629	1.04693e-91	1.83025e-87
1	Arpc2	20.2249	1.25974	5.90834e-91	1.0329e-86
1	Ivns1abp	20.182	1.36857	1.40847e-90	2.46229e-86
1	Ube2v1	20.1655	1.45497	1.96562e-90	3.43629e-86
1	Csnk1a1	20.1227	1.1486	4.67022e-90	8.16448e-86
1	Srp68	20.1216	1.56534	4.76955e-90	8.33812e-86
1	Sh3glb1	19.7108	0.957121	1.74221e-86	3.04572e-82
1	Ptges3	19.6414	1.23855	6.85283e-86	1.19801e-81
1	Ntn1	19.5419	1.20678	4.83416e-85	8.45108e-81
1	Sntb1	19.4821	1.33587	1.55849e-84	2.72455e-80
1	Cd24a	19.4431	0.954919	3.33661e-84	5.83307e-80
1	G3bp1	19.4034	1.65522	7.21727e-84	1.26172e-79
1	Adipor1	19.3297	1.29278	3.02265e-83	5.2842e-79
1	Irf2bp2	19.3248	1.7369	3.32029e-83	5.80453e-79
1	Hnrnpk	19.321	1.02019	3.57341e-83	6.24703e-79
1	Cabp2	19.2042	0.772067	3.41451e-82	5.96924e-78
1	P4hb	19.1259	1.29487	1.53613e-81	2.68546e-77
1	mt-Co2	19.1031	0.975397	2.37798e-81	4.15718e-77
1	Ctnnb1	19.0374	1.25253	8.35174e-81	1.46005e-76
1	Stard7	18.9915	1.70215	2.00696e-80	3.50857e-76
1	Tm9sf3	18.9616	0.836304	3.54155e-80	6.19134e-76
1	Cfl1	18.8946	1.10133	1.26374e-79	2.20927e-75
1	Pbrm1	18.8727	1.29385	1.91383e-79	3.34576e-75
1	Chst2	18.8189	0.644035	5.2885e-79	9.24536e-75
1	Hnrnpl	18.8146	1.89551	5.73321e-79	1.00228e-74
1	Rpn1	18.7911	0.988036	8.93821e-79	1.56258e-74
1	Srsf2	18.7715	1.52366	1.29224e-78	2.25909e-74
1	Gorasp2	18.7563	1.06447	1.72043e-78	3.00765e-74
1	H13	18.7249	0.910525	3.10279e-78	5.42431e-74
1	Nedd4	18.6837	0.877873	6.71455e-78	1.17384e-73
1	BC005537	18.6767	1.56727	7.66774e-78	1.34047e-73
1	Nudt4	18.605	0.99341	2.92913e-77	5.1207e-73
1	Klf9	18.4725	1.25723	3.43922e-76	6.01244e-72
1	Plk2	18.4598	1.54796	4.35344e-76	7.61069e-72
1	Cited2	18.4185	1.48294	9.32959e-76	1.631e-71
1	Pcmtd1	18.3611	1.01218	2.69139e-75	4.70508e-71
1	Krt8	18.3426	0.774297	3.78519e-75	6.61727e-71
1	Foxa2	18.2379	1.83021	2.58157e-74	4.5131e-70
1	Clptm1l	18.2121	0.868831	4.13514e-74	7.22906e-70
1	Scd2	18.1886	1.25777	6.35461e-74	1.11091e-69
1	Malat1	18.1382	0.841264	1.59056e-73	2.78062e-69
1	Cyb5b	18.0919	1.14489	3.69214e-73	6.45461e-69
1	Actn1	18.0333	1.40699	1.06716e-72	1.8656e-68
1	Arpc5	18.0325	1.21768	1.08186e-72	1.89132e-68
1	Ucp2	18.0222	1.34591	1.30379e-72	2.27929e-68
1	Extl3	18.0152	1.22824	1.48171e-72	2.59032e-68
1	Gsn	18.0146	2.77064	1.49706e-72	2.61716e-68
1	Eif4g2	18.0125	0.683095	1.55364e-72	2.71607e-68
1	Rhoa	17.9942	0.94267	2.16178e-72	3.77923e-68
1	Qdpr	17.9406	0.935069	5.68568e-72	9.93971e-68
1	Ccpg1	17.8944	0.87852	1.30364e-71	2.27901e-67
1	Aco2	17.8894	1.73941	1.42666e-71	2.49408e-67
1	Set	17.8441	0.848665	3.21036e-71	5.61236e-67
1	Cd164	17.8045	0.844669	6.52625e-71	1.14092e-66
1	Grn	17.6204	1.45014	1.7184e-69	3.0041e-65
1	Mia3	17.5567	0.927964	5.28576e-69	9.24057e-65
1	Nap1l1	17.5399	1.02571	7.10326e-69	1.24179e-64
1	Arpc1a	17.4524	1.01237	3.30216e-68	5.77283e-64
1	Dynll2	17.4243	0.87296	5.39225e-68	9.42673e-64
1	Slc25a3	17.4213	0.516079	5.68717e-68	9.94232e-64
1	Abcf1	17.3764	1.13203	1.24546e-67	2.1773e-63
1	Jun	17.3497	1.62256	1.98369e-67	3.46788e-63
1	Eif4b	17.3371	0.852134	2.46973e-67	4.31759e-63
1	Copg1	17.3219	1.89563	3.21642e-67	5.62294e-63
1	Ptms	17.3168	0.716053	3.51326e-67	6.14188e-63
1	Ybx3	17.3145	0.746117	3.65918e-67	6.39698e-63
1	Spp1	17.3004	1.76792	4.67158e-67	8.16686e-63
1	Pten	17.2985	1.17447	4.83009e-67	8.44397e-63
1	4833439L19Rik	17.2618	0.84138	9.12648e-67	1.59549e-62
1	Sf1	17.2199	1.65043	1.88241e-66	3.29083e-62
1	Rac1	17.2152	0.95377	2.04267e-66	3.571e-62
1	Hnrnpf	17.184	1.06675	3.4993e-66	6.11748e-62
1	Arfgef3	17.1828	1.31469	3.57531e-66	6.25036e-62
1	Chd4	17.0851	1.41309	1.9148e-65	3.34746e-61
1	Clint1	17.0753	1.28689	2.26731e-65	3.96371e-61
1	Cct4	17.0545	1.00875	3.23682e-65	5.65862e-61
1	St6galnac4	17.0224	1.3908	5.59899e-65	9.78816e-61
1	Eif3b	16.9988	1.0664	8.37685e-65	1.46444e-60
1	Kdelr1	16.9982	0.762961	8.47481e-65	1.48157e-60
1	Ptp4a3	16.9052	1.18744	4.1227e-64	7.20731e-60
1	Atp6v0b	16.8732	0.956605	7.08373e-64	1.23838e-59
1	Supt5	16.869	1.49609	7.61378e-64	1.33104e-59
1	Rtcb	16.8545	0.982541	9.7154e-64	1.69845e-59
1	St13	16.7908	0.943529	2.85106e-63	4.98423e-59
1	Ncl	16.6619	0.752626	2.48222e-62	4.33942e-58
1	Dbt	16.581	1.26446	9.56677e-62	1.67246e-57
1	Calm1	16.5404	0.50476	1.87923e-61	3.28527e-57
1	Tdh	16.5142	1.72217	2.89848e-61	5.06713e-57
1	Surf4	16.4742	0.729437	5.62027e-61	9.82536e-57
1	Ybx1	16.4674	0.542659	6.28714e-61	1.09912e-56
1	Mthfd2	16.4622	0.924441	6.85473e-61	1.19834e-56
1	Il31ra	16.4439	2.58719	9.27419e-61	1.62131e-56
2	Try5	56.716	17.5615	0	0
2	AY036118	55.8208	13.6124	0	0
2	Cela2a	54.9097	17.3673	0	0
2	Ctrl	54.2122	14.6645	0	0
2	Prss2	53.9979	17.455	0	0
2	Try4	53.3928	17.6845	0	0
2	Lars2	53.3542	14.8055	0	0
2	Cmss1	52.8349	13.8078	0	0
2	Pnlip	52.8022	16.3625	0	0
2	Spink1	52.6969	9.79204	0	0
2	Gphn	52.6388	13.5193	0	0
2	Cela3b	52.2615	15.2296	0	0
2	Gm42418	52.0035	20.5674	0	0
2	Rnase1	52.0009	14.201	0	0
2	Zg16	51.9224	13.8085	0	0
2	Cela1	51.8266	14.9413	0	0
2	Ctrb1	51.4494	17.3837	0	0
2	Clps	51.4269	15.372	0	0
2	2210010C04Rik	51.0597	15.4296	0	0
2	Tpt1	51.0555	9.08911	0	0
2	Sycn	50.8543	12.5721	0	0
2	Tff2	50.75	10.0811	0	0
2	Reg1	50.73	14.2433	0	0
2	Pnliprp1	50.7201	11.4461	0	0
2	Cpa2	50.4974	9.58777	0	0
2	Cpb1	50.4569	13.8415	0	0
2	Reg2	50.4439	11.5871	0	0
2	Cpa1	50.337	12.7868	0	0
2	Pla2g1b	49.4772	9.77866	0	0
2	Rpl23	49.4371	6.95045	0	0
2	Rpl32	49.0524	7.60572	0	0
2	Cel	47.2057	9.1185	0	0
2	Rps18	47.2008	6.83164	0	0
2	Rpl10	47.1109	6.20689	0	0
2	Rps7	46.4326	6.30747	0	0
2	Rpl41	46.1995	6.92993	0	0
2	Eef1a1	45.9826	6.12866	0	0
2	Rplp0	45.9457	6.03621	0	0
2	Rplp1	45.8207	6.8198	0	0
2	Rps8	44.7155	5.93386	0	0
2	Mt1	44.6018	6.90149	0	0
2	Rps24	43.2029	6.07705	0	0
2	Rps23	43.1443	5.17891	0	0
2	Rps20	43.0525	5.33249	0	0
2	Rpl26	42.9249	5.80399	0	0
2	Camk1d	42.9192	8.55366	0	0
2	Rps2	42.7149	5.44846	0	0
2	Nupr1	42.7141	5.82407	0	0
2	Rpl13	42.6738	5.69874	0	0
2	Rps27a	42.3877	5.15317	0	0
2	Klk1	42.277	7.30751	0	0
2	Rps29	42.26	5.26148	0	0
2	Rpl17	42.1253	5.43365	0	0
2	Rps10	42.0667	5.39457	0	0
2	Rps4x	41.4034	5.05034	0	0
2	Rpl37	41.2758	5.04692	0	0
2	Rps14	41.2535	5.29741	0	0
2	Rpl9	40.7874	5.23422	0	0
2	Rpl27a	40.4478	5.18501	0	0
2	Rps12	40.1983	4.74716	0	0
2	Pnliprp2	40.0592	5.82088	0	0
2	Rpl28	39.9231	4.99068	0	0
2	Rpl30	39.2654	4.72484	0	0
2	Rpl11	38.7077	5.14783	0	0
2	Rpl37a	38.4016	4.48045	0	0
2	Rps19	38.2356	4.80516	0	0
2	Rpl18a	37.822	4.5769	0	0
2	Rpl12	37.4964	4.60075	1.05361e-307	1.84192e-303
2	Pdia2	37.051	5.36217	1.73147e-300	3.02696e-296
2	Rpl35a	36.9081	4.62066	3.4215e-298	5.98146e-294
2	Rpl15	36.1565	4.71401	2.93949e-286	5.13882e-282
2	Rps3	36.0408	5.07158	1.9207e-284	3.35777e-280
2	Rps6	35.9922	4.55494	1.10675e-283	1.93482e-279
2	Rpl34	35.956	4.49051	4.0789e-283	7.13074e-279
2	Rps28	35.8588	4.23011	1.34162e-281	2.34543e-277
2	Rpl19	35.5194	4.37327	2.46633e-276	4.31164e-272
2	Rps26	35.3017	4.30428	5.53344e-273	9.67355e-269
2	Rps15a	35.0321	4.46547	7.31201e-269	1.27829e-264
2	Rps5	34.7105	4.60706	5.47455e-264	9.57061e-260
2	Rpsa	34.3825	3.96209	4.6006e-259	8.04278e-255
2	Rps3a1	34.3789	4.28022	5.21169e-259	9.11108e-255
2	Fth1	34.1484	4.07124	1.41438e-255	2.47261e-251
2	Rpl6	33.9476	4.26424	1.32248e-252	2.31196e-248
2	Rpl7	33.8481	4.65276	3.8705e-251	6.76641e-247
2	Rpl39	33.7351	4.34073	1.76671e-249	3.08857e-245
2	Rps16	33.6096	3.97691	1.21492e-247	2.12392e-243
2	Dmbt1	33.4768	4.51096	1.04889e-245	1.83367e-241
2	Rps13	33.3803	4.3327	2.64924e-244	4.6314e-240
2	Fau	33.0994	4.18364	3.0324e-240	5.30124e-236
2	Rps21	32.7968	3.68727	6.52991e-236	1.14156e-231
2	Rpl8	32.5863	4.28527	6.40505e-233	1.11973e-228
2	Rpl38	32.3368	3.71359	2.12698e-229	3.71838e-225
2	Gp2	31.9911	4.19752	1.44846e-224	2.5322e-220
2	Rpl5	31.0221	3.42145	2.71667e-211	4.74928e-207
2	Eef1b2	30.967	4.52968	1.50248e-210	2.62663e-206
2	Rpl13a	30.7018	3.39571	5.39218e-207	9.4266e-203
2	Rack1	30.6395	3.89541	3.64504e-206	6.37226e-202
2	Rpl35	30.4451	4.2729	1.3888e-203	2.42789e-199
2	Rpl21	30.4431	3.82638	1.47935e-203	2.58619e-199
2	Rps11	30.2916	3.51378	1.48064e-201	2.58845e-197
2	Rpl24	30.2293	4.17197	9.77429e-201	1.70874e-196
2	Prss3	29.717	6.18196	4.6373e-194	8.10692e-190
2	Rpl3	29.6998	3.55025	7.72902e-194	1.35119e-189
2	Rps25	29.4927	3.57909	3.57626e-191	6.25202e-187
2	Rps9	29.4067	3.49964	4.51438e-190	7.89204e-186
2	Cuzd1	29.0939	4.19756	4.29183e-186	7.50297e-182
2	Gm19951	28.7553	6.20254	7.77411e-182	1.35907e-177
2	Ssr4	27.1919	4.38494	8.09909e-163	1.41588e-158
2	Rpl27	26.8291	3.7334	1.48055e-158	2.58831e-154
2	Rpl18	26.7417	3.72007	1.54387e-157	2.69899e-153
2	Rpl14	25.7113	3.16613	8.73174e-146	1.52648e-141
2	Reg3b	25.3916	4.62459	3.12432e-142	5.46194e-138
2	Try10	25.3609	3.80133	6.8114e-142	1.19077e-137
2	Rpl36	25.2412	2.94184	1.41491e-140	2.47355e-136
2	Rpl10a	25.1215	3.66003	2.89525e-139	5.06148e-135
2	Nme2	24.6305	3.52795	5.95642e-134	1.0413e-129
2	Ftl1	24.6262	3.07821	6.62227e-134	1.1577e-129
2	Rpl7a	22.6566	3.18254	1.19981e-113	2.09751e-109
2	Rplp2	22.5053	2.33355	3.68467e-112	6.44153e-108
2	Rps27l	20.0742	2.67316	1.24039e-89	2.16844e-85
2	Rpl22l1	19.7701	3.28043	5.38561e-87	9.41512e-83
2	Rpl36a	19.5947	3.18172	1.71713e-85	3.00189e-81
2	Pde4d	19.1553	4.30033	8.74269e-82	1.5284e-77
2	Ppib	19.0749	3.275	4.07872e-81	7.13042e-77
2	Rpl36al	18.4806	2.97436	2.95715e-76	5.16969e-72
2	Naca	18.3629	3.2516	2.60385e-75	4.55206e-71
2	Tmed6	18.073	3.5233	5.20263e-73	9.09523e-69
2	Gal	15.2313	3.76822	2.19266e-52	3.83322e-48
2	Sec61b	14.7857	2.70581	1.81039e-49	3.16492e-45
2	1810028F09Rik	14.6189	2.09693	2.12964e-48	3.72304e-44
2	Ctrc	14.2416	2.8703	5.05568e-46	8.83833e-42
2	Rpl4	13.6067	2.40894	3.65605e-42	6.3915e-38
2	Ubb	13.5133	3.08974	1.30615e-41	2.28341e-37
2	Ggh	12.46	2.53583	1.2343e-35	2.15781e-31
2	Serf2	12.3278	2.07149	6.4161e-35	1.12166e-30
2	Rpl22	11.9176	2.19087	9.57822e-33	1.67446e-28
2	Rps15	11.3581	1.1697	6.76099e-30	1.18196e-25
2	Fkbp11	10.9905	2.78052	4.2468e-28	7.42425e-24
2	Cst3	10.6477	2.52784	1.78668e-26	3.12347e-22
2	Rps27	10.1338	2.10743	3.9095e-24	6.83459e-20
2	Cdk8	9.84864	3.09915	6.94757e-23	1.21457e-18
2	Rps17	9.13701	1.35096	6.42005e-20	1.12235e-15
2	Selenop	8.63248	2.33554	6.0034e-18	1.04951e-13
2	Gm5771	8.4317	3.27319	3.40668e-17	5.95555e-13
2	Eif1	8.40628	2.07006	4.23219e-17	7.39871e-13
2	Lcmt1	8.25976	2.27027	1.4597e-16	2.55185e-12
2	Sec61g	8.25324	2.16616	1.5416e-16	2.69502e-12
2	Reg3d	8.00198	2.20297	1.22437e-15	2.14044e-11
2	Dap	7.77888	1.68338	7.31703e-15	1.27916e-10
2	Hspa5	7.16597	2.03852	7.72371e-13	1.35026e-08
2	Erp27	6.34254	1.63824	2.26012e-10	3.95114e-06
2	Atp5e	6.2876	1.91769	3.22403e-10	5.63626e-06
2	Prdx4	6.20866	2.68339	5.34368e-10	9.34181e-06
2	Serpini2	5.94535	1.65753	2.75874e-09	4.82282e-05
2	Psmb10	5.90378	2.07566	3.55257e-09	6.2106e-05
2	Reep5	4.97303	2.02947	6.59153e-07	0.0115233
2	Gm10076	4.80486	1.76176	1.54859e-06	0.0270724
2	Ero1lb	-4.7476	1.41007	2.05841e-06	0.0359851
2	Chchd2	-4.79159	1.10331	1.65466e-06	0.0289268
2	Cox7b	-4.8688	1.73201	1.12277e-06	0.0196282
2	Amy2a4	-4.96689	1.07621	6.80357e-07	0.011894
2	Cox4i1	-5.04816	0.932889	4.46096e-07	0.00779865
2	Aqp12	-5.09417	1.0606	3.50272e-07	0.00612345
2	Pecr	-5.14505	0.672569	2.67449e-07	0.00467555
2	Klk1b11	-5.30225	1.40003	1.14381e-07	0.00199961
2	Uqcrh	-5.48922	1.02681	4.0372e-08	0.000705782
2	Amy2a2	-5.55053	0.943957	2.84813e-08	0.00049791
2	Mia	-5.61144	0.807993	2.00653e-08	0.000350782
2	C1qtnf12	-5.8258	0.562675	5.68383e-09	9.93646e-05
2	Atp5l	-5.96577	1.15264	2.43483e-09	4.25657e-05
2	Amy2a3	-6.02386	1.01795	1.70306e-09	2.97729e-05
2	Tceal9	-6.03861	0.84039	1.55451e-09	2.7176e-05
2	Derl3	-6.08048	0.650594	1.19824e-09	2.09476e-05
2	Tsga10ip	-6.14866	0.711983	7.81389e-10	1.36602e-05
2	Uqcr11	-6.19415	1.24562	5.86015e-10	1.02447e-05
2	B4galt4	-6.24325	1.00759	4.28564e-10	7.49216e-06
2	Reg3a	-6.91456	0.871495	4.69305e-12	8.2044e-08
2	Apip	-6.93164	0.7921	4.15975e-12	7.27208e-08
2	Ndufa1	-6.93239	1.44885	4.13785e-12	7.23379e-08
2	Uba52	-7.30067	1.39357	2.86348e-13	5.00593e-09
2	Amy2a1	-7.60373	1.01142	2.8771e-14	5.02975e-10
2	Atp5j2	-7.74474	1.20277	9.57758e-15	1.67435e-10
2	Vtn	-7.88214	0.807059	3.21826e-15	5.62617e-11
2	Rrbp1	-7.90351	0.794479	2.71168e-15	4.74056e-11
2	Cox8a	-8.13538	1.14525	4.10663e-16	7.17921e-12
2	0610009B22Rik	-8.15855	0.534448	3.3908e-16	5.92779e-12
2	Rabac1	-8.20792	0.900442	2.25058e-16	3.93447e-12
2	Itgb1bp1	-8.29793	0.586789	1.05944e-16	1.85212e-12
2	Ttr	-8.33861	0.922185	7.51705e-17	1.31413e-12
2	Psph	-8.48881	0.700198	2.08755e-17	3.64946e-13
2	Selenof	-8.81733	1.55241	1.17227e-18	2.04936e-14
2	Txn1	-8.94429	0.971184	3.74353e-19	6.54443e-15
2	Crlf1	-9.18267	1.02744	4.20539e-20	7.35186e-16
2	Tmem97	-9.20565	0.777821	3.39601e-20	5.9369e-16
2	Hint1	-9.2381	1.29128	2.50907e-20	4.38635e-16
2	Tle5	-9.33109	0.833719	1.0479e-20	1.83193e-16
2	Dnajc3	-9.58671	0.972197	9.09422e-22	1.58985e-17
2	Hsd17b13	-9.64277	1.10656	5.27474e-22	9.2213e-18
2	Ndufa13	-9.64287	1.06098	5.26953e-22	9.21218e-18
2	Gcat	-9.79087	0.73799	1.23234e-22	2.15438e-18
3	Ins2	35.7466	6.00576	7.46281e-280	1.30465e-275
3	Camk1d	31.7966	6.69802	7.20229e-222	1.25911e-217
3	Gm42418	27.3835	10.5318	4.31482e-165	7.54318e-161
3	Mt1	26.5655	4.08335	1.70025e-155	2.97238e-151
3	Rps2	26.0731	3.10089	7.35603e-150	1.28598e-145
3	Rps18	25.5505	3.30619	5.419e-144	9.4735e-140
3	Ins1	25.4697	4.03492	4.27682e-143	7.47674e-139
3	Gm19951	24.969	3.60019	1.32871e-137	2.32285e-133
3	Rpl12	24.8381	2.98773	3.47729e-136	6.079e-132
3	Ubb	24.8118	2.6957	6.68244e-136	1.16822e-131
3	Ctrc	24.5711	2.92631	2.57481e-133	4.50128e-129
3	Cmss1	24.5203	5.31661	8.97168e-133	1.56843e-128
3	Rpl11	24.2046	2.88607	1.99185e-129	3.48215e-125
3	Rpl26	24.0507	3.06929	8.21049e-128	1.43536e-123
3	Rps3a1	24.015	2.77776	1.93906e-127	3.38987e-123
3	Ftl1	23.9172	2.5887	2.0267e-126	3.54308e-122
3	Rpl32	23.8917	3.5368	3.7377e-126	6.53424e-122
3	Rps7	23.8663	3.02676	6.86204e-126	1.19962e-121
3	Pla2g1b	23.813	5.02684	2.44892e-125	4.28121e-121
3	Lars2	23.6899	5.63189	4.58519e-124	8.01582e-120
3	Rps3	23.6381	2.73193	1.56535e-123	2.73654e-119
3	Psmb10	23.6197	2.79191	2.41846e-123	4.22795e-119
3	Cdk8	23.609	3.1378	3.11813e-123	5.45112e-119
3	Fth1	23.4586	2.62336	1.08043e-121	1.8888e-117
3	Tpt1	23.4259	4.07896	2.32753e-121	4.06898e-117
3	Rpl17	23.1581	2.78328	1.20603e-118	2.10838e-114
3	Serpini2	23.1349	2.84308	2.06075e-118	3.60261e-114
3	Rps10	22.755	2.80563	1.28002e-114	2.23772e-110
3	Rps14	22.6821	2.85796	6.73551e-114	1.1775e-109
3	Nupr1	22.6572	2.70753	1.18607e-113	2.07349e-109
3	Rplp0	22.4976	2.79733	4.38388e-112	7.6639e-108
3	Srp9	22.2176	2.50114	2.32284e-109	4.06078e-105
3	Rpl41	22.1549	3.28442	9.35863e-109	1.63608e-104
3	Gm10076	22.1394	2.46247	1.32106e-108	2.30947e-104
3	Rpl27a	22.1243	2.49354	1.84615e-108	3.22744e-104
3	Sec61b	22.1148	2.47019	2.2751e-108	3.97733e-104
3	Rpl7	21.9193	2.38998	1.69971e-106	2.97142e-102
3	Rpl15	21.6752	2.36105	3.5198e-104	6.15331e-100
3	Rpl19	21.5668	2.4519	3.68547e-103	6.44295e-99
3	Rpl8	21.5266	2.30894	8.76849e-103	1.53291e-98
3	Nme2	21.517	2.37359	1.07884e-102	1.88602e-98
3	Rps27l	21.467	2.26053	3.16609e-102	5.53495e-98
3	Rpl9	21.3624	2.39381	2.99084e-101	5.22859e-97
3	Rpl4	21.0704	2.12154	1.48784e-98	2.60104e-94
3	Serp1	21.0635	2.44594	1.71995e-98	3.00681e-94
3	Gphn	21.0201	4.63675	4.298e-98	7.51377e-94
3	Rpl13	21.0143	2.64827	4.85081e-98	8.48019e-94
3	Rpl23	20.9268	2.47518	3.05456e-97	5.33997e-93
3	Rpl35	20.7596	2.38017	1.00381e-95	1.75486e-91
3	Rps25	20.6926	2.34203	4.03775e-95	7.05879e-91
3	Rps13	20.4531	2.32584	5.63536e-93	9.85174e-89
3	Rpl10	20.3353	2.45427	6.26662e-92	1.09553e-87
3	Rpl27	20.2446	1.97373	3.96425e-91	6.93029e-87
3	Try10	20.2097	2.4181	8.04923e-91	1.40717e-86
3	Ssr4	20.1562	2.34884	2.374e-90	4.15022e-86
3	Rps27a	20.1155	2.3907	5.39398e-90	9.42975e-86
3	Cela2a	20.0331	6.29259	2.83358e-89	4.95366e-85
3	Lcmt1	20.0277	2.37288	3.15813e-89	5.52104e-85
3	Serf2	19.9939	2.09576	6.22019e-89	1.08741e-84
3	Rps5	19.9714	2.08855	9.76121e-89	1.70645e-84
3	Rack1	19.7311	2.03363	1.16606e-86	2.03851e-82
3	Rpl35a	19.7261	2.19437	1.28631e-86	2.24872e-82
3	Cel	19.7129	3.94325	1.67086e-86	2.92099e-82
3	Rps19	19.5653	2.33005	3.05716e-85	5.34453e-81
3	Rps6	19.5273	2.11035	6.43128e-85	1.12432e-80
3	Rpl30	19.4634	2.20669	2.24407e-84	3.92308e-80
3	AY036118	19.3992	2.18241	7.84344e-84	1.37119e-79
3	Rps24	19.3466	2.8206	2.17691e-83	3.80568e-79
3	Rps8	19.2849	2.38837	7.19115e-83	1.25716e-78
3	Rps23	19.2616	2.21681	1.12759e-82	1.97125e-78
3	Rps20	19.2586	2.30588	1.19636e-82	2.09148e-78
3	Rps16	19.2082	2.15491	3.15954e-82	5.52351e-78
3	Mt2	19.1436	2.1732	1.09435e-81	1.91315e-77
3	Rpl28	19.0643	2.42105	5.00112e-81	8.74297e-77
3	Rps29	19.0171	2.0895	1.23063e-80	2.15138e-76
3	Rpl24	18.9511	1.88546	4.32206e-80	7.55583e-76
3	Chchd2	18.8237	2.00915	4.82504e-79	8.43514e-75
3	Rpl3	18.7878	2.09711	9.50183e-79	1.66111e-74
3	Rpl18a	18.7834	2.32436	1.03178e-78	1.80376e-74
3	Rpl6	18.6092	1.95821	2.70386e-77	4.72689e-73
3	Clps	18.5876	6.28211	4.04603e-77	7.07327e-73
3	Rpl7a	18.5799	1.88405	4.66967e-77	8.16351e-73
3	Atp5e	18.5655	2.04539	6.10706e-77	1.06764e-72
3	Try4	18.4405	6.04476	6.22118e-76	1.08759e-71
3	Eef1b2	18.4282	1.87093	7.79857e-76	1.36335e-71
3	Fkbp11	18.3706	2.17885	2.25945e-75	3.94997e-71
3	Rpl36al	18.2195	1.86205	3.61247e-74	6.31533e-70
3	Sycn	18.2001	4.98081	5.14831e-74	9.00027e-70
3	Rpl10a	18.1973	1.84834	5.42071e-74	9.47649e-70
3	Eif1	18.1556	1.69385	1.15999e-73	2.0279e-69
3	Rps4x	18.1255	2.1205	2.00673e-73	3.50816e-69
3	Rps15a	18.0548	1.8756	7.23325e-73	1.26452e-68
3	Rplp1	18.0435	2.7611	8.86993e-73	1.55064e-68
3	Atp5g1	17.9871	1.96265	2.45942e-72	4.29956e-68
3	Gnas	17.9319	1.90795	6.64732e-72	1.16208e-67
3	Rps12	17.9193	2.13285	8.34087e-72	1.45815e-67
3	Zg16	17.8872	5.34894	1.48368e-71	2.59377e-67
3	Rpl34	17.8658	1.89797	2.17709e-71	3.80598e-67
3	Rpl18	17.7611	1.69768	1.41426e-70	2.47241e-66
3	Ndufb9	17.707	2.10625	3.70098e-70	6.47006e-66
3	Uqcrq	17.6825	1.86097	5.72302e-70	1.0005e-65
3	Rps11	17.6679	1.83582	7.40796e-70	1.29506e-65
3	Rps28	17.6402	2.01262	1.21036e-69	2.11594e-65
3	Rpl21	17.3738	1.98034	1.30314e-67	2.27816e-63
3	Cela3b	17.2574	5.34339	9.83957e-67	1.72015e-62
3	Nkain2	17.2209	2.67552	1.85004e-66	3.23424e-62
3	Rps9	17.0829	1.71845	1.98861e-65	3.47649e-61
3	Fau	16.9499	1.81713	1.92895e-64	3.37219e-60
3	2210010C04Rik	16.6116	5.56165	5.74116e-62	1.00367e-57
3	Rpl13a	16.4873	2.01225	4.52352e-61	7.90802e-57
3	Rnase1	16.4476	5.06315	8.73195e-61	1.52652e-56
3	Rpl14	16.3922	1.79046	2.17421e-60	3.80096e-56
3	Hamp2	16.3642	2.0204	3.44271e-60	6.01855e-56
3	Cela1	16.3222	5.01877	6.86713e-60	1.20051e-55
3	1810028F09Rik	16.3125	2.20533	8.03737e-60	1.40509e-55
3	Pnlip	16.207	5.14567	4.49756e-59	7.86263e-55
3	Gabarap	15.9288	1.58902	4.00039e-57	6.99349e-53
3	Rps21	15.9242	1.74755	4.30641e-57	7.52847e-53
3	Rpl22l1	15.9006	1.49994	6.27207e-57	1.09648e-52
3	Cpa1	15.8464	4.40989	1.48757e-56	2.60058e-52
3	Sec61g	15.6755	1.60468	2.22412e-55	3.8882e-51
3	Dap	15.5729	1.51242	1.11231e-54	1.94454e-50
3	Rpl38	15.4565	1.8268	6.82393e-54	1.19296e-49
3	Gatm	15.3765	1.83773	2.35267e-53	4.11294e-49
3	Rpsa	15.3058	1.91183	6.99675e-53	1.22317e-48
3	Rps26	14.9781	1.68137	1.0207e-50	1.78439e-46
3	Gamt	14.9199	1.80878	2.44521e-50	4.27471e-46
3	Oaz1	14.9191	1.52028	2.47492e-50	4.32665e-46
3	Arhgdig	14.5693	1.56517	4.40479e-48	7.70046e-44
3	Uqcrh	14.4856	1.456	1.49462e-47	2.61289e-43
3	Ctrl	14.3903	4.18217	5.95553e-47	1.04115e-42
3	Prss2	14.2985	4.79547	2.23575e-46	3.90854e-42
3	Rps17	14.2771	1.358	3.03937e-46	5.31342e-42
3	Eef1a1	14.2119	1.7283	7.72632e-46	1.35071e-41
3	Tff2	14.1596	3.64605	1.62973e-45	2.84909e-41
3	Cuzd1	13.8218	1.6657	1.88344e-43	3.29263e-39
3	Chchd10	13.8066	1.89023	2.32455e-43	4.06379e-39
3	Cpa2	13.7467	2.7369	5.33233e-43	9.32197e-39
3	Rpl36	13.721	1.52232	7.60033e-43	1.32869e-38
3	Rpl37	13.6753	1.50921	1.42628e-42	2.49342e-38
3	Cpb1	13.5111	4.18257	1.34555e-41	2.3523e-37
3	Sec11c	13.3809	1.49399	7.8159e-41	1.36638e-36
3	Tmed6	13.379	1.51581	8.02426e-41	1.4028e-36
3	Reg1	13.2736	4.48379	3.29498e-40	5.76028e-36
3	Reep5	13.0844	1.30462	4.04402e-39	7.06975e-35
3	Ctrb1	12.9218	4.93535	3.39214e-38	5.93014e-34
3	Cox4i1	12.8348	1.22493	1.04626e-37	1.82908e-33
3	Rpl5	12.8024	1.57034	1.58879e-37	2.77752e-33
3	Tle5	12.7721	1.51018	2.34853e-37	4.1057e-33
3	Rpl36a	12.6696	1.14349	8.71663e-37	1.52384e-32
3	Rpl37a	12.5513	1.57681	3.90891e-36	6.83355e-32
3	Rplp2	12.4954	1.43852	7.90914e-36	1.38268e-31
3	Uqcr11	12.4441	1.52822	1.50533e-35	2.63162e-31
3	Gcat	12.162	1.44993	4.95463e-34	8.66169e-30
3	Atp5l	12.1585	1.36575	5.16804e-34	9.03476e-30
3	Ppib	12.0252	1.24669	2.61928e-33	4.57903e-29
3	Bc1	11.8052	2.45813	3.6685e-32	6.41327e-28
3	Atp5j2	11.7024	1.48161	1.23906e-31	2.16612e-27
3	Rpl22	11.668	0.95108	1.85785e-31	3.2479e-27
3	Cox8a	11.6541	1.39685	2.18718e-31	3.82363e-27
3	Naca	11.6029	0.905359	3.98357e-31	6.96408e-27
3	Tceal9	11.3956	1.09556	4.39978e-30	7.69169e-26
3	Rpl23a	11.0876	1.02122	1.44089e-28	2.51896e-24
3	Cox7c	10.9888	1.19468	4.32801e-28	7.56623e-24
3	Rabac1	10.9872	1.14467	4.40213e-28	7.6958e-24
3	Atp5o	10.5637	1.43447	4.3883e-26	7.67163e-22
3	Ppia	10.5447	0.866219	5.37234e-26	9.39192e-22
3	Rpl39	10.4443	0.905521	1.55647e-25	2.72102e-21
3	Rps27	10.3204	0.704963	5.70027e-25	9.9652e-21
3	Pdia2	9.96934	1.27735	2.07596e-23	3.6292e-19
3	Eif5a	9.90284	1.21584	4.04616e-23	7.07349e-19
3	Tomm6	9.82606	1.46252	8.69557e-23	1.52016e-18
3	Aqp12	9.6603	1.21438	4.44548e-22	7.77159e-18
3	Ift20	9.60013	1.47098	7.98448e-22	1.39585e-17
3	Try5	9.56852	2.86883	1.08451e-21	1.89593e-17
3	Pnliprp2	9.47705	1.58834	2.61583e-21	4.57299e-17
3	Hint1	9.42624	1.39543	4.25043e-21	7.4306e-17
3	Rps15	9.40464	1.06087	5.22081e-21	9.12701e-17
3	Erp27	9.17096	0.942845	4.68824e-20	8.19598e-16
3	Cst3	9.06337	0.881981	1.26479e-19	2.2111e-15
3	Atp5h	8.99734	1.23539	2.31246e-19	4.04265e-15
3	Ndufb8	8.81954	1.55467	1.14933e-18	2.00925e-14
3	Cox7a2	8.71292	1.24595	2.96141e-18	5.17714e-14
3	Ifrd1	8.66352	1.56384	4.5743e-18	7.9968e-14
3	Cox7b	7.97732	1.2243	1.4954e-15	2.61426e-11
3	Eef1g	7.93621	0.778159	2.08452e-15	3.64415e-11
3	Gp2	7.84967	1.23167	4.17118e-15	7.29205e-11
3	Crlf1	7.82942	1.46371	4.90109e-15	8.56808e-11
3	H3f3b	7.81162	1.15709	5.64578e-15	9.86996e-11
3	P4hb	7.77965	0.814877	7.27267e-15	1.27141e-10
3	Spink1	7.77016	1.99767	7.83854e-15	1.37033e-10
3	Pfdn5	7.62183	0.938422	2.50099e-14	4.37223e-10
3	Ptma	7.5998	0.598581	2.96587e-14	5.18494e-10
3	Ggh	7.53642	0.859987	4.83054e-14	8.44476e-10
3	Ndufb11	7.46421	1.22059	8.38002e-14	1.465e-09
3	Rpl31	7.41229	0.601925	1.24134e-13	2.17011e-09
3	Sel1l	7.3411	0.67275	2.11844e-13	3.70345e-09
3	Krtcap2	7.23035	0.754143	4.81756e-13	8.42207e-09
3	Eif2s2	7.04932	0.799629	1.79794e-12	3.14316e-08
3	mt-Atp6	6.59249	1.40509	4.32521e-11	7.56133e-07
4	Actn1	41.351	3.03062	0	0
4	Zyx	39.4365	3.14319	0	0
4	Pmm1	39.3399	3.80008	0	0
4	Trp53inp1	39.1896	2.51775	0	0
4	Krt19	38.0842	2.61259	0	0
4	Cdkn1a	37.1713	2.46568	1.98744e-302	3.47444e-298
4	Cxadr	37.1086	2.46832	2.04082e-301	3.56776e-297
4	Lonp1	36.969	2.67242	3.61174e-299	6.31404e-295
4	Tmsb10	36.8649	2.83505	1.68642e-297	2.9482e-293
4	Sqstm1	36.8452	2.34017	3.49118e-297	6.10328e-293
4	Klf6	36.7962	2.53189	2.1243e-296	3.7137e-292
4	Gm2663	36.5411	3.1858	2.4692e-292	4.31665e-288
4	Clic1	36.3945	2.59747	5.19382e-290	9.07983e-286
4	Iqgap1	36.3251	2.48062	6.49424e-289	1.13532e-284
4	Ralgps2	36.2014	2.63259	5.7936e-287	1.01284e-282
4	Rtn4	36.0715	2.57577	6.34348e-285	1.10897e-280
4	Ethe1	35.9356	2.35089	8.50792e-283	1.48735e-278
4	Prxl2c	35.6961	2.03365	4.54654e-279	7.94826e-275
4	Neat1	35.5828	2.15807	2.58149e-277	4.51297e-273
4	F11r	35.5456	2.32207	9.72868e-277	1.70077e-272
4	Nes	35.4298	2.08813	5.92896e-275	1.0365e-270
4	St14	35.4075	2.37998	1.30855e-274	2.28762e-270
4	Nr2f6	35.3967	1.76204	1.91991e-274	3.35639e-270
4	Cdh1	35.335	2.15644	1.70648e-273	2.98327e-269
4	Hspb1	35.1713	2.11901	5.48715e-271	9.59263e-267
4	Eif6	35.1311	2.00169	2.25758e-270	3.9467e-266
4	Tpd52l2	35.0597	2.09604	2.77793e-269	4.85637e-265
4	Tspan1	35.0044	2.50922	1.93017e-268	3.37432e-264
4	S100a11	34.9812	2.66975	4.34795e-268	7.60109e-264
4	Bax	34.956	2.07226	1.0512e-267	1.8377e-263
4	Ptbp3	34.8916	1.95144	9.96447e-267	1.74199e-262
4	Anxa2	34.8206	2.89943	1.187e-265	2.07512e-261
4	Vars	34.7811	1.91028	4.70048e-265	8.21738e-261
4	Arhgef2	34.7497	2.62153	1.39922e-264	2.44611e-260
4	Tubb5	34.7215	2.27022	3.73436e-264	6.52841e-260
4	Fam129a	34.5132	2.08746	5.08285e-261	8.88583e-257
4	Sox4	34.4588	2.48274	3.32571e-260	5.81401e-256
4	Rela	34.3466	2.49377	1.58262e-258	2.76674e-254
4	Ube2i	34.3321	1.90332	2.60588e-258	4.5556e-254
4	1810009J06Rik	34.3258	2.34386	3.23645e-258	5.65796e-254
4	Tagln2	34.2814	2.16843	1.48797e-257	2.60127e-253
4	Cldn7	34.1301	2.00188	2.63834e-255	4.61234e-251
4	Rars	34.0657	1.84371	2.37551e-254	4.15287e-250
4	Sfpq	34.0293	1.9045	8.21213e-254	1.43565e-249
4	Itgb4	33.9339	2.30732	2.10981e-252	3.68838e-248
4	Marcks	33.8895	2.29415	9.49878e-252	1.66058e-247
4	Nrp1	33.8749	1.74894	1.56329e-251	2.73294e-247
4	Tes	33.8413	1.87187	4.86555e-251	8.50596e-247
4	Cd47	33.6323	2.07684	5.65361e-248	9.88365e-244
4	Gsn	33.5361	2.45823	1.43516e-246	2.50895e-242
4	Cd2ap	33.5319	1.91705	1.65412e-246	2.89173e-242
4	Tapbp	33.4976	2.04587	5.22687e-246	9.13761e-242
4	Oga	33.4703	2.22658	1.30608e-245	2.2833e-241
4	2410006H16Rik	33.4693	1.78175	1.34658e-245	2.35408e-241
4	Shisa4	33.4031	2.3125	1.23649e-244	2.16162e-240
4	Tox	33.3092	2.31324	2.8374e-243	4.96034e-239
4	Gars	33.2201	1.53901	5.51621e-242	9.64344e-238
4	Plaa	33.1789	1.85683	2.16756e-241	3.78933e-237
4	Iars	33.1232	1.69254	1.37867e-240	2.41019e-236
4	Snhg12	33.093	2.28184	3.75222e-240	6.55964e-236
4	Sat1	33.071	1.94239	7.76256e-240	1.35705e-235
4	Hnrnpu	33.0496	1.76081	1.57754e-239	2.75786e-235
4	Vat1	33.0193	1.82318	4.29825e-239	7.51421e-235
4	Ktn1	32.9805	2.09992	1.54586e-238	2.70248e-234
4	Tanc2	32.9556	1.76416	3.51273e-238	6.14096e-234
4	Brd4	32.9413	1.90839	5.63164e-238	9.84524e-234
4	Rab11fip5	32.9351	2.76591	6.90851e-238	1.20775e-233
4	Mvp	32.8597	2.47524	8.28484e-237	1.44836e-232
4	Cnppd1	32.8115	2.23932	4.03681e-236	7.05716e-232
4	Sft2d2	32.8028	1.87005	5.37859e-236	9.40285e-232
4	Jpt1	32.7438	1.69276	3.7203e-235	6.50383e-231
4	C77080	32.6635	2.23704	5.14878e-234	9.00109e-230
4	Hspa9	32.6581	1.70603	6.14367e-234	1.07404e-229
4	Tpm1	32.6063	1.68384	3.34054e-233	5.83993e-229
4	Leprotl1	32.5992	1.547	4.21345e-233	7.36595e-229
4	Ddb1	32.5877	1.68405	6.12467e-233	1.07072e-228
4	Rpl29	32.5767	1.99242	8.77037e-233	1.53324e-228
4	Zfas1	32.5437	1.78608	2.57204e-232	4.49644e-228
4	Serpinb6a	32.5177	1.79346	5.99161e-232	1.04745e-227
4	Hspa4	32.5099	1.67077	7.72391e-232	1.35029e-227
4	Sdc1	32.486	2.32473	1.68386e-231	2.94372e-227
4	Xrn2	32.4434	2.09792	6.71028e-231	1.17309e-226
4	Zfand5	32.442	1.99231	7.02225e-231	1.22763e-226
4	Lrrfip2	32.4256	1.92009	1.1966e-230	2.0919e-226
4	Ppp4c	32.4026	1.76258	2.5213e-230	4.40774e-226
4	Taf15	32.3865	1.86573	4.25501e-230	7.43861e-226
4	Btg2	32.3758	1.88578	6.01321e-230	1.05123e-225
4	Zfp36l1	32.355	1.93079	1.18031e-229	2.06342e-225
4	Snhg1	32.2956	1.68124	8.07482e-229	1.41164e-224
4	Cebpg	32.2691	1.69955	1.90015e-228	3.32184e-224
4	Serpinb9	32.2316	3.41165	6.37002e-228	1.11361e-223
4	Plxnd1	32.1868	1.93717	2.70143e-227	4.72264e-223
4	Brd2	32.1791	1.77632	3.45774e-227	6.04483e-223
4	Myl12a	32.1045	1.70966	3.82066e-226	6.67928e-222
4	Lpp	32.0389	1.91822	3.13634e-225	5.48296e-221
4	Rcc2	31.9978	1.63198	1.17046e-224	2.04619e-220
4	Rock2	31.9695	2.07156	2.89421e-224	5.05966e-220
4	Epcam	31.9256	1.86346	1.17856e-223	2.06035e-219
4	Cars	31.9174	1.73308	1.53172e-223	2.67775e-219
4	Psmd4	31.9132	1.42896	1.75404e-223	3.06642e-219
4	Tnip1	31.9097	3.06142	1.95853e-223	3.4239e-219
4	Clic4	31.8928	1.52642	3.35597e-223	5.86691e-219
4	Kpnb1	31.8285	1.77322	2.61523e-222	4.57195e-218
4	Pdlim1	31.8221	1.57879	3.20586e-222	5.60448e-218
4	Spint1	31.8144	1.42798	4.09143e-222	7.15263e-218
4	Arpc4	31.7538	1.62445	2.81836e-221	4.92705e-217
4	Ywhah	31.7195	1.60596	8.37396e-221	1.46394e-216
4	Gm47283	31.7089	1.77295	1.17217e-220	2.0492e-216
4	B4galnt1	31.6485	1.53892	7.94243e-220	1.38849e-215
4	Huwe1	31.6359	1.91945	1.18434e-219	2.07046e-215
4	Npepps	31.6196	1.95584	1.98326e-219	3.46713e-215
4	Trim28	31.6192	1.93587	2.00976e-219	3.51347e-215
4	Kras	31.5818	2.13054	6.56049e-219	1.1469e-214
4	Aars	31.5757	1.71076	7.96727e-219	1.39284e-214
4	Lsr	31.5404	1.72985	2.43082e-218	4.24955e-214
4	Pck2	31.537	1.26446	2.70244e-218	4.7244e-214
4	Noc2l	31.507	1.85557	6.96497e-218	1.21762e-213
4	Rbpms	31.5003	2.39428	8.61303e-218	1.50573e-213
4	Eif3c	31.4899	1.47431	1.19447e-217	2.08817e-213
4	Pitpnc1	31.485	2.40856	1.39306e-217	2.43535e-213
4	Cebpb	31.445	1.97686	4.92006e-217	8.60125e-213
4	Exoc4	31.4391	1.90469	5.91576e-217	1.03419e-212
4	Fubp1	31.435	1.96922	6.74014e-217	1.17831e-212
4	Cul1	31.4309	1.63852	7.64815e-217	1.33705e-212
4	Cct8	31.3924	1.42871	2.56669e-216	4.48708e-212
4	Txnip	31.3827	1.76525	3.48419e-216	6.09107e-212
4	Ctnna1	31.3565	1.82531	7.93367e-216	1.38696e-211
4	Map4k4	31.3543	1.98392	8.49707e-216	1.48546e-211
4	Phf10	31.3396	1.31247	1.34888e-215	2.35812e-211
4	Svil	31.3394	1.96901	1.35676e-215	2.37188e-211
4	Itgb1	31.3065	1.65688	3.80198e-215	6.64662e-211
4	Adam10	31.3057	1.45066	3.90571e-215	6.82797e-211
4	Egr1	31.2902	2.00522	6.33825e-215	1.10805e-210
4	Myh9	31.2031	1.88173	9.65786e-214	1.68839e-209
4	Ssrp1	31.2014	1.6311	1.02108e-213	1.78505e-209
4	Junb	31.1396	1.8981	7.01379e-213	1.22615e-208
4	Kirrel3	31.1226	3.03379	1.19291e-212	2.08544e-208
4	Esrp1	31.1013	1.56838	2.31387e-212	4.04511e-208
4	Mcrip1	31.0767	1.63673	4.97478e-212	8.6969e-208
4	Dnajc2	31.066	1.92384	6.94596e-212	1.21429e-207
4	Ralgapa2	31.0483	1.85334	1.20183e-211	2.10105e-207
4	Rbfox2	31.0079	1.82201	4.22316e-211	7.38292e-207
4	Mef2a	30.9999	2.17712	5.41558e-211	9.46752e-207
4	Bcl2l1	30.9655	2.31335	1.57063e-210	2.74577e-206
4	Anxa7	30.9518	1.42373	2.40406e-210	4.20278e-206
4	Smad4	30.9421	1.82326	3.24381e-210	5.67083e-206
4	Prkcsh	30.935	1.79543	4.0393e-210	7.06151e-206
4	Pkm	30.9262	1.48298	5.30968e-210	9.28238e-206
4	Tbl1x	30.9247	1.46274	5.55584e-210	9.71273e-206
4	Tcf12	30.9245	1.66675	5.60181e-210	9.79309e-206
4	Tmc5	30.9153	1.9441	7.44144e-210	1.30091e-205
4	Il6st	30.9059	2.14381	9.95492e-210	1.74032e-205
4	Nfe2l1	30.9046	1.77957	1.03475e-209	1.80895e-205
4	Txnrd1	30.8859	1.77179	1.84966e-209	3.23358e-205
4	Abi1	30.8817	1.78567	2.10391e-209	3.67805e-205
4	Ywhag	30.8772	1.53238	2.41644e-209	4.22441e-205
4	Ubxn1	30.8671	1.43389	3.29902e-209	5.76734e-205
4	Psmd1	30.8431	1.80956	6.94234e-209	1.21366e-204
4	Ctsz	30.7711	1.82657	6.38964e-208	1.11704e-203
4	Babam1	30.7535	1.60278	1.09766e-207	1.91894e-203
4	Tspan5	30.7441	1.44359	1.46801e-207	2.56638e-203
4	Phlda3	30.7416	3.86269	1.58465e-207	2.77028e-203
4	Anp32b	30.7349	1.39566	1.94688e-207	3.40354e-203
4	H2-D1	30.7042	1.51342	4.99971e-207	8.74049e-203
4	Mgat4b	30.6524	1.52066	2.4575e-206	4.2962e-202
4	Lmna	30.6518	1.40303	2.50323e-206	4.37615e-202
4	Desi2	30.6315	1.48843	4.65678e-206	8.14098e-202
4	Agap1	30.604	1.91867	1.08326e-205	1.89375e-201
4	Snx10	30.6023	1.89522	1.14011e-205	1.99314e-201
4	Arhgdia	30.5836	1.34834	2.01947e-205	3.53045e-201
4	Tgif1	30.5819	2.5759	2.12827e-205	3.72065e-201
4	Atp6v1b2	30.5791	1.95247	2.31923e-205	4.05448e-201
4	Bcl10	30.5359	1.95217	8.69042e-205	1.51926e-200
4	Gas2l1	30.5348	2.13572	8.99452e-205	1.57242e-200
4	Ptp4a3	30.5287	1.45684	1.08599e-204	1.89853e-200
4	Myo1d	30.5283	1.81481	1.09621e-204	1.9164e-200
4	Dync1i2	30.5257	1.64843	1.18823e-204	2.07726e-200
4	Atxn10	30.4733	1.41608	5.88581e-204	1.02896e-199
4	Psmd7	30.466	1.27169	7.35271e-204	1.2854e-199
4	Khdrbs1	30.4569	1.68465	9.72041e-204	1.69932e-199
4	Grn	30.4397	1.31828	1.63736e-203	2.86244e-199
4	Vdac3	30.4305	1.30574	2.16729e-203	3.78886e-199
4	Pdgfa	30.4113	1.30127	3.89539e-203	6.80991e-199
4	Dazap1	30.3828	1.66407	9.2576e-203	1.61841e-198
4	Plxnb2	30.3792	1.92779	1.0333e-202	1.80641e-198
4	Nlrp4e	30.3686	1.98993	1.4269e-202	2.49451e-198
4	Hnrnpm	30.3589	1.52267	1.91545e-202	3.34858e-198
4	Arfgef1	30.3568	1.38761	2.0455e-202	3.57595e-198
4	Jup	30.3563	1.70874	2.07276e-202	3.62359e-198
4	Mfsd6	30.346	1.69766	2.84135e-202	4.96725e-198
4	Cers2	30.3088	1.67734	8.78375e-202	1.53558e-197
4	Vcl	30.2997	2.41264	1.15573e-201	2.02045e-197
4	Psmc6	30.2958	1.35525	1.30021e-201	2.27303e-197
4	Tpm3	30.2955	1.69164	1.31428e-201	2.29763e-197
4	Sugt1	30.2718	1.33671	2.69811e-201	4.71684e-197
4	Desi1	30.2655	1.27125	3.26635e-201	5.71024e-197
4	Cep170b	30.2539	1.94496	4.63744e-201	8.10718e-197
4	Hnrnpa1	30.2451	1.45895	6.05942e-201	1.05931e-196
4	Tpr	30.2262	1.65095	1.0731e-200	1.87599e-196
4	Psmc1	30.1806	1.44259	4.26375e-200	7.45389e-196
5	Atp1b1	51.0351	7.4786	0	0
5	St3gal4	50.9674	7.40353	0	0
5	Cp	50.7032	6.47442	0	0
5	Bicc1	50.6555	6.55249	0	0
5	Dcdc2a	50.4405	7.99441	0	0
5	Rbms3	50.4087	8.06175	0	0
5	Apoe	49.5889	6.33572	0	0
5	Tm4sf4	49.5875	5.43779	0	0
5	Spp1	49.3024	6.28278	0	0
5	Ccnd1	49.1126	6.44739	0	0
5	Mgst1	49.0876	4.92534	0	0
5	Pkhd1	49.0691	5.79439	0	0
5	Pdgfd	48.8299	7.81412	0	0
5	Tstd1	48.74	8.73152	0	0
5	Anxa5	48.4991	4.3286	0	0
5	Shank2	48.4952	6.22072	0	0
5	Tmem176a	48.4562	4.967	0	0
5	Sorbs2	48.2519	4.54246	0	0
5	S100a10	48.1799	6.2243	0	0
5	Scara3	48.0895	6.82622	0	0
5	Kifc3	48.0062	5.34882	0	0
5	Rhoj	47.8991	7.27629	0	0
5	Gas6	47.8917	4.7878	0	0
5	B4galt6	47.317	5.26659	0	0
5	Sema5a	47.2942	6.06545	0	0
5	Glis3	47.0735	4.87688	0	0
5	Sema6a	47.0361	7.10426	0	0
5	Sox5	46.9846	7.82496	0	0
5	Tesc	46.6242	8.2471	0	0
5	Timp2	46.5526	6.38153	0	0
5	Onecut1	46.1338	4.60083	0	0
5	2610307P16Rik	45.9674	8.00786	0	0
5	Cadm1	45.8672	5.10336	0	0
5	Nfib	45.8607	3.62783	0	0
5	Tshz2	45.7575	3.86362	0	0
5	Phldb2	45.7278	5.05603	0	0
5	Hhex	45.685	7.05718	0	0
5	Cd9	45.6772	3.67767	0	0
5	Clmn	45.5814	4.13435	0	0
5	Lurap1l	45.5725	3.52314	0	0
5	ccdc198	45.5213	7.84385	0	0
5	Fmo2	45.4362	8.41351	0	0
5	Wfdc2	45.3686	7.38074	0	0
5	Tmem176b	45.3447	3.57959	0	0
5	S100a11	45.251	3.77815	0	0
5	Slc28a3	45.1426	8.23757	0	0
5	Slco3a1	44.9895	4.8688	0	0
5	Sptbn1	44.97	4.00643	0	0
5	Zbtb20	44.8955	3.65234	0	0
5	Akap13	44.885	4.46709	0	0
5	Anxa2	44.8545	3.95346	0	0
5	Lrch1	44.7893	4.89889	0	0
5	Timp3	44.7505	7.09197	0	0
5	Arl6ip1	44.7404	4.12791	0	0
5	Pik3ap1	44.6022	3.63469	0	0
5	Slc5a1	44.3366	7.48416	0	0
5	Arhgap6	44.2657	5.29488	0	0
5	Kalrn	44.2041	4.07247	0	0
5	Prox1	44.1506	7.29479	0	0
5	Cobl	44.0664	6.4649	0	0
5	Cftr	44.0635	7.44869	0	0
5	Rora	44.0422	3.75578	0	0
5	Prkg1	44.033	8.05633	0	0
5	Cyba	44.0107	4.1566	0	0
5	Pld1	44.006	4.46329	0	0
5	Palmd	43.7473	8.18838	0	0
5	Fgfr3	43.665	7.1127	0	0
5	Hnf1b	43.6622	4.62819	0	0
5	Crip2	43.6309	4.60588	0	0
5	Ehf	43.5935	3.63385	0	0
5	Ptprg	43.581	3.8003	0	0
5	Wnt4	43.5697	7.12663	0	0
5	Ncald	43.4974	7.21511	0	0
5	Magi1	43.3735	3.5397	0	0
5	Eno1	43.3196	3.65978	0	0
5	Pdzk1ip1	43.2971	3.85165	0	0
5	Nedd4l	43.2957	4.12312	0	0
5	Lcn2	43.2878	7.44952	0	0
5	Nav2	43.0905	4.48162	0	0
5	Epcam	43.0251	3.11865	0	0
5	Igfbp7	42.9307	7.54513	0	0
5	Plce1	42.8974	8.47982	0	0
5	Carmil1	42.7842	3.93384	0	0
5	Ambp	42.6617	7.83028	0	0
5	Naaladl2	42.6474	4.31529	0	0
5	Ror1	42.5171	5.04134	0	0
5	Actn4	42.4688	3.03531	0	0
5	Erbb4	42.3819	9.03088	0	0
5	Crip1	42.3679	6.27619	0	0
5	Rhob	42.3009	3.28405	0	0
5	Vamp5	42.2955	5.92515	0	0
5	Aplp2	42.2638	2.79649	0	0
5	Fads2	42.2333	3.36068	0	0
5	Maml2	42.2322	6.45902	0	0
5	Myof	42.1155	8.23994	0	0
5	Ablim1	42.088	3.61962	0	0
5	Adamts1	42.0067	7.18808	0	0
5	Map3k1	41.9724	3.49686	0	0
5	Srgap2	41.9278	3.55434	0	0
5	Gpx2	41.8261	5.26772	0	0
5	Airn	41.7866	3.87868	0	0
5	Magi3	41.7339	3.35275	0	0
5	Etl4	41.6494	3.1583	0	0
5	Lama4	41.5594	8.63774	0	0
5	St3gal5	41.4663	7.26955	0	0
5	Sptan1	41.4472	4.33802	0	0
5	Clic1	41.4026	3.03192	0	0
5	2610035D17Rik	41.2934	4.62738	0	0
5	Celf2	41.2854	3.37265	0	0
5	Rbpms	41.2202	3.33137	0	0
5	Ctnnd1	41.2067	2.87225	0	0
5	Junb	41.0947	3.24551	0	0
5	Ctnnd2	41.0761	7.80673	0	0
5	Osbpl3	41.0387	3.93502	0	0
5	Sparc	40.9963	6.70084	0	0
5	Kansl1l	40.9863	3.50536	0	0
5	Tmsb10	40.9372	3.26189	0	0
5	Plet1	40.9351	6.84197	0	0
5	Map4k3	40.8014	3.385	0	0
5	Lrrfip1	40.7195	3.01648	0	0
5	Sestd1	40.6731	3.99198	0	0
5	Sh3bgrl3	40.6388	2.77062	0	0
5	Tns1	40.5739	3.57435	0	0
5	Rtn4	40.5453	2.8904	0	0
5	Wwc1	40.389	2.55416	0	0
5	Id2	40.3738	2.99689	0	0
5	Tut4	40.3445	3.67224	0	0
5	Fgfr2	40.3376	2.87755	0	0
5	Tspan7	40.282	4.87429	0	0
5	Shisa5	40.2368	3.05604	0	0
5	Comt	40.1902	3.24756	0	0
5	Tgfb2	40.1792	7.55288	0	0
5	Etv6	40.1407	2.99263	0	0
5	Anxa4	40.1249	2.5538	0	0
5	Lima1	40.1241	3.31359	0	0
5	Cldn7	40.1019	2.53985	0	0
5	Atp1a1	40.0623	2.44384	0	0
5	Ecscr	40.0568	7.98949	0	0
5	Bmyc	40.0129	6.69768	0	0
5	Ngf	39.9615	8.22792	0	0
5	Ces1d	39.9351	5.3626	0	0
5	Crp	39.8711	7.85853	0	0
5	Rbms1	39.8238	3.20209	0	0
5	Itga9	39.7985	7.70148	0	0
5	Arid5b	39.76	2.98705	0	0
5	Cdk19	39.7068	4.43017	0	0
5	Ext1	39.6889	2.85183	0	0
5	Dsg2	39.6487	2.43451	0	0
5	Tmem229a	39.6366	7.22649	0	0
5	Slc6a6	39.5365	4.57772	0	0
5	Enah	39.5121	3.09143	0	0
5	Ezr	39.4653	3.08277	0	0
5	Aopep	39.4462	2.57836	0	0
5	Ctsh	39.4436	4.21288	0	0
5	Sult1a1	39.4248	5.73954	0	0
5	Mcc	39.4087	3.07287	0	0
5	Tspo	39.3942	2.85827	0	0
5	Ddah2	39.374	7.77483	0	0
5	Sdc4	39.2782	2.3884	0	0
5	Enc1	39.2665	4.90395	0	0
5	Pik3c2a	39.1165	2.7037	0	0
5	Igf1r	39.0874	2.62915	0	0
5	Slc4a4	39.0575	6.23451	0	0
5	Myh14	38.996	5.56421	0	0
5	Vsig10	38.9814	5.2589	0	0
5	Dock1	38.9365	2.76083	0	0
5	Apobec3	38.8883	3.25217	0	0
5	Kcnn4	38.8824	7.62448	0	0
5	Iqgap1	38.8633	2.72323	0	0
5	Fam107b	38.8573	6.31711	0	0
5	Tgm2	38.8253	4.08438	0	0
5	Pbx1	38.818	2.55842	0	0
5	2009-09-01	38.7996	3.51246	0	0
5	Cnn3	38.7894	2.8116	0	0
5	Sox9	38.5784	2.50989	0	0
5	Cbx6	38.5482	2.92557	0	0
5	Col18a1	38.5466	7.67387	0	0
5	Psme1	38.5227	2.70482	0	0
5	9130008F23Rik	38.5084	7.45455	0	0
5	Epb41l4a	38.4452	5.51031	0	0
5	Bcam	38.4322	6.49274	0	0
5	Acer3	38.4275	3.99081	0	0
5	Itgb8	38.4074	8.11382	0	0
5	Gnai2	38.3905	2.61728	0	0
5	Osgin1	38.3661	4.42856	0	0
5	Notch2	38.3576	5.66322	0	0
5	Lrba	38.3363	2.72758	0	0
5	Lims1	38.3207	2.9389	0	0
5	Tbc1d4	38.2894	3.38036	0	0
5	Filip1l	38.2593	3.68617	0	0
5	Zfp36l2	38.212	2.8323	0	0
5	Cdh6	38.1765	8.08119	0	0
5	Afdn	38.1737	2.607	0	0
5	Hmgn1	38.1279	2.3964	0	0
5	Efna5	38.1035	7.13052	0	0
5	Adgrg6	38.0688	7.52735	0	0
5	Ctnna1	38.0639	2.51308	0	0
5	Nfe2l2	38.0328	3.06832	0	0
5	Gata6	38.0149	2.63899	0	0
5	Cpq	37.9808	3.54631	0	0
6	Camk1d	45.6604	16.4551	0	0
6	Gm42418	45.2019	28.8299	0	0
6	Pla2g1b	44.115	13.0019	0	0
6	Clps	43.9509	19.0095	0	0
6	Tpt1	43.9374	11.7625	0	0
6	Mt1	42.8484	10.4978	0	0
6	Sycn	42.7123	14.9647	0	0
6	Cmss1	42.6124	16.9881	0	0
6	Ins2	42.4671	14.6158	0	0
6	Rnase1	42.4462	16.3503	0	0
6	Cel	42.3175	12.1191	0	0
6	Rpl41	42.2624	9.65264	0	0
6	2210010C04Rik	42.2507	17.9858	0	0
6	Zg16	42.1346	15.6249	0	0
6	Lars2	42.0302	17.0775	0	0
6	Cela3b	42.0132	17.1991	0	0
6	Cela1	41.5214	16.6581	0	0
6	Rpl32	41.5052	9.52016	0	0
6	Cpa1	41.3717	14.6732	0	0
6	Try4	41.1139	18.6449	0	0
6	Cela2a	40.8219	17.5101	0	0
6	Gphn	40.8101	15.1271	0	0
6	Reg1	40.8066	15.7141	0	0
6	Cpb1	40.5846	15.2735	0	0
6	Pnlip	40.555	17.1611	0	0
6	Tff2	40.4218	11.0053	0	0
6	Rplp1	40.0892	8.77032	0	0
6	Rps14	39.651	7.7946	0	0
6	Prss2	39.3348	16.8777	0	0
6	Ctrb1	39.2715	17.7762	0	0
6	Rps24	38.9291	7.99526	0	0
6	Ctrl	38.1308	13.4686	0	0
6	Rps18	38.0077	7.96122	0	0
6	Nupr1	37.9529	7.73781	0	0
6	Rpl23	37.8774	7.55356	0	0
6	Rpl13	37.8364	7.5043	0	0
6	Rps8	37.5867	7.09155	0	6.20118e-305
6	Rplp0	36.8318	7.02325	5.71959e-297	9.99898e-293
6	Rps7	36.7657	7.17449	6.52071e-296	1.13995e-291
6	Gm19951	36.6669	11.8213	2.45718e-294	4.29565e-290
6	AY036118	36.0024	11.7417	7.68197e-284	1.34296e-279
6	Cpa2	35.5151	8.76646	2.87874e-276	5.03261e-272
6	Rps2	34.842	6.6191	5.62089e-266	9.82645e-262
6	Rpl26	34.7738	6.84616	6.05295e-265	1.05818e-260
6	Rpl12	34.7594	6.37902	9.9887e-265	1.74622e-260
6	Try5	34.3355	12.7514	2.31831e-258	4.05287e-254
6	Rps3a1	34.2402	6.35396	6.09702e-257	1.06588e-252
6	Cdk8	34.0481	10.4409	4.3342e-254	7.57705e-250
6	Spink1	33.9375	8.22167	1.86301e-252	3.25691e-248
6	Eef1a1	33.7384	6.01234	1.58126e-249	2.76436e-245
6	Rps10	33.6904	6.33603	7.99495e-249	1.39768e-244
6	Rps27a	33.2966	5.79819	4.32467e-243	7.56038e-239
6	Rpl17	33.0888	6.21313	4.30865e-240	7.53238e-236
6	Pnliprp1	32.7284	9.16489	6.15512e-235	1.07604e-230
6	Rps20	32.6891	5.90809	2.22811e-234	3.89519e-230
6	Rps23	32.6388	5.64405	1.157e-233	2.02266e-229
6	Rpl10	32.4577	5.91082	4.21671e-231	7.37165e-227
6	Rpl18a	32.4318	5.67927	9.77141e-231	1.70824e-226
6	Dmbt1	32.0647	6.24372	1.36749e-225	2.39065e-221
6	Ins1	31.9769	10.4937	2.28773e-224	3.99941e-220
6	Rps12	31.6822	5.31629	2.73615e-220	4.78333e-216
6	Rpl9	31.4593	5.97091	3.13598e-217	5.48231e-213
6	Rpl27a	31.0675	5.83147	6.62033e-212	1.15737e-207
6	Fth1	30.7083	5.25004	4.41474e-207	7.71785e-203
6	Rpl28	30.5167	5.47664	1.56517e-204	2.73622e-200
6	Rpsa	30.4994	4.94877	2.65658e-204	4.64423e-200
6	Pnliprp2	29.6155	5.74547	9.43946e-193	1.65021e-188
6	Rpl15	29.5732	5.68724	3.30723e-192	5.7817e-188
6	Rpl30	29.1892	5.01825	2.66174e-187	4.65326e-183
6	Rpl37a	29.0712	4.67399	8.31304e-186	1.45329e-181
6	Rps29	29.0174	5.00352	3.968e-185	6.93686e-181
6	Rps21	28.6555	4.69175	1.36843e-180	2.39229e-176
6	Rpl11	28.3926	5.47804	2.49228e-177	4.35701e-173
6	Rpl19	28.2263	5.20189	2.78194e-175	4.86338e-171
6	Rps19	28.2192	5.01095	3.40243e-175	5.94812e-171
6	Rps6	27.9454	5.2122	7.50349e-172	1.31176e-167
6	Gp2	27.8801	4.91777	4.65328e-171	8.13487e-167
6	Ftl1	27.8219	5.43985	2.36057e-170	4.12674e-166
6	Rpl35a	27.6229	5.05986	5.89987e-168	1.03142e-163
6	Rpl13a	27.6187	4.48688	6.63112e-168	1.15925e-163
6	Rps16	27.5329	4.82234	7.09785e-167	1.24085e-162
6	Rps4x	27.4607	4.57614	5.17269e-166	9.04291e-162
6	Rps26	27.3309	4.79894	1.82066e-164	3.18288e-160
6	Rps3	27.3077	5.68405	3.43554e-164	6.00602e-160
6	Rps25	27.2521	4.86812	1.56727e-163	2.73991e-159
6	Rpl34	26.7067	4.851	3.93072e-157	6.87169e-153
6	Rps28	26.5622	4.55501	1.85722e-155	3.24679e-151
6	Rpl3	26.2325	4.82472	1.13157e-151	1.97821e-147
6	1810028F09Rik	26.1918	4.89079	3.29535e-151	5.76092e-147
6	Rpl7	25.8203	5.30458	5.24494e-147	9.1692e-143
6	Rplp2	25.7953	3.9859	1.00232e-146	1.75225e-142
6	Rpl6	25.7768	4.73656	1.61275e-146	2.81941e-142
6	Rpl5	25.4615	3.89862	5.26747e-143	9.2086e-139
6	Rpl8	25.4486	4.98587	7.3103e-143	1.27799e-138
6	Rps27l	24.9846	5.09524	8.98106e-138	1.57007e-133
6	Rpl35	24.8355	5.21845	3.71205e-136	6.4894e-132
6	Rpl38	24.7695	4.15619	1.90984e-135	3.33878e-131
6	Rpl37	24.4868	4.15962	2.04401e-132	3.57334e-128
6	Rack1	24.2806	4.71237	3.13972e-130	5.48886e-126
6	Rpl21	24.2678	4.39567	4.29228e-130	7.50377e-126
6	Klk1	23.962	5.02741	6.92247e-127	1.21019e-122
6	Rps15a	23.8413	4.41015	1.24562e-125	2.17759e-121
6	Rps11	23.692	4.11292	4.35927e-124	7.62088e-120
6	Rps13	23.5428	4.56927	1.4883e-122	2.60185e-118
6	Rps9	23.1274	3.96855	2.45677e-118	4.29493e-114
6	Cuzd1	22.0232	4.44889	1.72456e-107	3.01488e-103
6	Serpini2	21.712	5.38482	1.57975e-104	2.76171e-100
6	Nme2	21.6492	4.60175	6.18783e-104	1.08176e-99
6	Rps5	21.136	4.20331	3.71062e-99	6.48691e-95
6	Try10	21.0529	4.64036	2.15323e-98	3.76427e-94
6	Rpl14	20.9428	3.81695	2.1834e-97	3.81702e-93
6	Fau	20.2443	3.77195	3.98482e-91	6.96626e-87
6	Serp1	19.6412	4.31444	6.87752e-86	1.20233e-81
6	Rpl18	19.6213	3.98486	1.01751e-85	1.77881e-81
6	Rpl36	19.4486	3.31807	2.99783e-84	5.2408e-80
6	Rpl24	19.3483	4.00408	2.10854e-83	3.68614e-79
6	Ctrc	19.102	4.82012	2.42835e-81	4.24524e-77
6	Rpl27	18.8528	4.09284	2.78656e-79	4.87146e-75
6	Sec61b	18.7368	4.48251	2.48182e-78	4.33872e-74
6	Reg2	18.0768	3.84312	4.85066e-73	8.47993e-69
6	Pdia2	17.7333	3.62785	2.31813e-70	4.05256e-66
6	Ssr4	17.4067	4.28909	7.34043e-68	1.28325e-63
6	Rpl10a	17.2325	3.71096	1.51569e-66	2.64973e-62
6	Mt2	16.2519	4.17024	2.16507e-59	3.78498e-55
6	Rpl7a	16.1078	3.41955	2.24825e-58	3.93039e-54
6	Rpl36al	15.2876	3.78358	9.25515e-53	1.61799e-48
6	Gm10076	15.1826	4.15674	4.61004e-52	8.05928e-48
6	Eef1b2	14.832	3.43809	9.09254e-50	1.58956e-45
6	Rps15	14.294	2.15437	2.38613e-46	4.17144e-42
6	Rpl39	14.0206	2.55963	1.16701e-44	2.04016e-40
6	Rps17	13.7617	2.88252	4.33286e-43	7.57471e-39
6	Serf2	13.3501	3.28007	1.18328e-40	2.06862e-36
6	Psmb10	12.4197	3.9885	2.04394e-35	3.57321e-31
6	Rpl4	12.4182	3.26488	2.08173e-35	3.63927e-31
6	Rpl22l1	12.0981	3.31602	1.08038e-33	1.88871e-29
6	Srp9	11.9769	3.87812	4.6969e-33	8.21113e-29
6	Ubb	11.5905	3.81003	4.60359e-31	8.04799e-27
6	Lcmt1	11.3724	3.71754	5.737e-30	1.00294e-25
6	Atp5e	11.3447	3.4134	7.88089e-30	1.37774e-25
6	Gnas	11.2243	3.2614	3.09874e-29	5.41721e-25
6	Eif1	11.0845	3.40913	1.49195e-28	2.60823e-24
6	Gatm	10.6791	2.56369	1.27442e-26	2.22795e-22
6	Uqcrq	10.4223	3.24756	1.9606e-25	3.42752e-21
6	Rpl23a	8.44037	2.08984	3.16325e-17	5.53e-13
6	Atp5g1	8.37826	3.25169	5.37156e-17	9.39055e-13
6	Chchd2	7.83177	3.38866	4.81049e-15	8.4097e-11
6	Rpl36a	7.3754	2.25423	1.6385e-13	2.86442e-09
6	Fkbp11	7.31069	3.00364	2.65784e-13	4.64644e-09
6	Ndufb9	7.00555	3.73502	2.46016e-12	4.30084e-08
6	Ggh	6.53762	2.16175	6.25066e-11	1.09274e-06
6	Naca	6.42585	2.41783	1.31135e-10	2.2925e-06
6	Sec61g	6.2541	2.62358	3.99811e-10	6.9895e-06
6	Ppib	5.02777	2.10826	4.96218e-07	0.00867488
6	Hamp2	4.9414	2.94467	7.75623e-07	0.0135594
6	Wbp1	-4.70916	0.743535	2.48742e-06	0.0434851
6	Tsga10ip	-4.71454	0.805989	2.42258e-06	0.0423516
6	H2-Ke6	-4.73143	0.745023	2.22939e-06	0.0389743
6	Ndufa1	-4.82203	1.86721	1.42102e-06	0.0248423
6	Eif5a	-4.96203	1.66451	6.97593e-07	0.0121953
6	Tmed11	-5.06196	1.0476	4.14977e-07	0.00725463
6	9130401M01Rik	-5.0847	0.685009	3.68217e-07	0.00643717
6	1810010K12Rik	-5.09216	0.950623	3.53998e-07	0.0061886
6	mt-Co2	-5.14442	1.85252	2.68355e-07	0.00469139
6	Crlf1	-5.20627	1.54242	1.92677e-07	0.00336837
6	Apip	-5.2116	0.850368	1.87218e-07	0.00327295
6	Sostdc1	-5.2215	0.596021	1.77477e-07	0.00310266
6	Chac1	-5.29556	0.758077	1.18649e-07	0.00207422
6	Tex30	-5.38897	0.587458	7.08633e-08	0.00123883
6	Atp5o	-5.44351	1.67171	5.22421e-08	0.000913296
6	Cox7a2	-5.47218	1.70042	4.44526e-08	0.000777121
6	Pim3	-5.54496	1.15953	2.9402e-08	0.000514005
6	Selenoh	-5.54957	0.792231	2.86374e-08	0.000500638
6	Coq2	-5.6767	0.591643	1.37314e-08	0.000240053
6	2300009A05Rik	-5.70822	0.562971	1.14161e-08	0.000199576
6	Klf15	-5.7346	0.55919	9.7742e-09	0.000170873
6	Nudt22	-5.92226	1.19884	3.17539e-09	5.55122e-05
6	Smim4	-5.95504	0.768401	2.60012e-09	4.54553e-05
6	Hsbp1l1	-5.9893	1.19285	2.10742e-09	3.68419e-05
6	Cebpzos	-5.9984	0.547349	1.99274e-09	3.48372e-05
6	Msrb1	-6.03165	1.7305	1.62296e-09	2.83726e-05
6	Cox8a	-6.0326	1.52317	1.61341e-09	2.82057e-05
6	H2afz	-6.11095	1.70663	9.90366e-10	1.73136e-05
6	Dmac1	-6.17695	0.644848	6.53524e-10	1.14249e-05
6	Smdt1	-6.42957	1.83754	1.27968e-10	2.23714e-06
6	Mat1a	-6.45089	0.841271	1.11193e-10	1.94387e-06
6	Phgdh	-6.49003	1.64881	8.58202e-11	1.50031e-06
6	Siva1	-6.56181	0.526318	5.31589e-11	9.29323e-07
6	Galk1	-6.57441	0.704589	4.88456e-11	8.53919e-07
6	Tst	-6.58014	1.12937	4.70011e-11	8.21673e-07
6	Cox6b1	-6.59343	1.4371	4.29791e-11	7.5136e-07
6	Hist1h2bc	-6.60526	1.81758	3.96828e-11	6.93735e-07
6	Hint1	-6.61453	1.61801	3.7274e-11	6.51624e-07
6	2310009A05Rik	-6.68676	0.805727	2.28168e-11	3.98883e-07
6	Ndufb8	-6.80298	1.64603	1.0248e-11	1.79155e-07
6	Fmc1	-6.80638	0.625673	1.00082e-11	1.74964e-07
6	Bola1	-6.89232	0.832156	5.48906e-12	9.59597e-08
6	Pfdn4	-6.91105	0.665851	4.81069e-12	8.41004e-08
6	Ybx1	-6.97734	1.18064	3.00826e-12	5.25904e-08
6	Sdf2l1	-6.98256	1.11126	2.8984e-12	5.06698e-08
6	Ndufb11	-7.06766	1.52228	1.57564e-12	2.75453e-08
7	Chrm3	42.7547	5.50756	0	0
7	Ptprn2	41.8899	6.06045	0	0
7	Mecom	41.7851	5.24082	0	0
7	Gm20275	41.6242	5.57004	0	0
7	Magi1	40.7574	4.7592	0	0
7	Lrrc7	40.2984	5.74005	0	0
7	Neat1	40.154	4.60992	0	0
7	Malat1	40.0114	6.21477	0	0
7	Shroom3	39.3691	4.67865	0	0
7	Ptprk	39.3456	4.57649	0	0
7	Mid1	39.0007	5.24193	0	0
7	Maml3	38.9082	5.34811	0	0
7	Ptprm	38.7792	5.34401	0	0
7	Ank3	38.6178	4.48633	0	0
7	Eda	38.415	5.50194	0	0
7	Ccser1	38.246	5.27001	0	0
7	Stard13	38.2172	4.43893	0	0
7	Ogt	38.1953	4.55066	0	0
7	Immp2l	38.1503	5.15983	0	0
7	Rere	38.0955	4.41529	0	0
7	Nfia	38.041	3.90988	0	0
7	Gm26917	37.5016	4.52582	8.68158e-308	1.51771e-303
7	Rap1gap2	37.0357	4.2584	3.05075e-300	5.33333e-296
7	Exoc4	37.0139	4.57255	6.83801e-300	1.19542e-295
7	Zbtb20	36.8472	4.02864	3.23897e-297	5.66237e-293
7	Pbx3	36.8219	4.42032	8.23778e-297	1.44013e-292
7	Lncpint	36.8041	4.86894	1.58656e-296	2.77362e-292
7	Lrmda	36.7251	5.05548	2.90628e-295	5.08076e-291
7	Plcb1	36.6947	5.04736	8.87487e-295	1.5515e-290
7	Tanc2	36.624	4.58287	1.18855e-293	2.07783e-289
7	Sntb1	36.6151	3.86635	1.64199e-293	2.87053e-289
7	Kansl1	36.4716	4.40765	3.13329e-291	5.47762e-287
7	Ptprj	36.4552	3.89644	5.68738e-291	9.94268e-287
7	Snd1	36.4409	3.7093	9.592e-291	1.67687e-286
7	Tcf12	36.2079	4.15357	4.58039e-287	8.00745e-283
7	Mbnl2	36.1484	3.42869	3.9361e-286	6.88108e-282
7	Pbx1	36.077	3.84543	5.19957e-285	9.08989e-281
7	Atxn1	35.8568	4.39598	1.44279e-281	2.52228e-277
7	Meis2	35.8556	3.40376	1.50688e-281	2.63432e-277
7	Stox2	35.7049	4.34799	3.31991e-279	5.80386e-275
7	Dnajc1	35.6915	3.4683	5.36515e-279	9.37935e-275
7	Zcchc7	35.6385	4.75235	3.55398e-278	6.21308e-274
7	Rbm39	35.5036	3.21308	4.32801e-276	7.56622e-272
7	Ankrd17	35.4983	4.16344	5.22158e-276	9.12836e-272
7	Pard3b	35.4334	4.53102	5.23147e-275	9.14565e-271
7	Nbea	35.3829	4.62855	3.12811e-274	5.46857e-270
7	Luc7l2	35.3282	3.54269	2.16488e-273	3.78464e-269
7	Zfc3h1	35.268	4.76212	1.81606e-272	3.17483e-268
7	Nr6a1	35.2013	4.75067	1.91195e-271	3.34247e-267
7	Smg6	35.1731	4.57041	5.15847e-271	9.01804e-267
7	Mir99ahg	34.9744	4.5175	5.51713e-268	9.64505e-264
7	Foxp1	34.9001	3.37102	7.41388e-267	1.29609e-262
7	Zfand3	34.8976	3.51292	8.07897e-267	1.41237e-262
7	Alcam	34.8746	3.2767	1.80284e-266	3.15173e-262
7	Pard3	34.8342	3.97331	7.39428e-266	1.29267e-261
7	Fbxl17	34.7828	4.67356	4.43189e-265	7.74783e-261
7	Vti1a	34.7138	4.32277	4.87276e-264	8.51856e-260
7	Mtus1	34.7013	3.53265	7.52681e-264	1.31584e-259
7	Fndc3b	34.6775	3.42502	1.72256e-263	3.01137e-259
7	Sik3	34.5005	4.40021	7.87684e-261	1.37703e-256
7	Aff1	34.4369	3.83522	7.06626e-260	1.23532e-255
7	Setd5	34.0092	4.00964	1.62726e-253	2.84477e-249
7	Bmpr1b	33.9883	4.37279	3.31565e-253	5.79642e-249
7	Vps13b	33.9697	4.46532	6.23878e-253	1.09066e-248
7	Thrb	33.9011	4.41059	6.41445e-252	1.12137e-247
7	Fut8	33.878	3.76411	1.40676e-251	2.4593e-247
7	Foxn3	33.8614	3.58113	2.46624e-251	4.31148e-247
7	Pan3	33.851	4.45217	3.51072e-251	6.13745e-247
7	Ankrd11	33.8401	3.99745	5.07088e-251	8.86491e-247
7	Macf1	33.7484	4.18719	1.12813e-249	1.9722e-245
7	Rsrp1	33.6913	3.72169	7.75326e-249	1.35543e-244
7	Adam10	33.6819	3.1278	1.06549e-248	1.86269e-244
7	Chka	33.6202	3.60526	8.49442e-248	1.48499e-243
7	Gbf1	33.5888	4.133	2.44408e-247	4.27275e-243
7	Snrnp70	33.4271	3.28	5.54399e-245	9.692e-241
7	Ntn1	33.3355	3.33957	1.18352e-243	2.06903e-239
7	Cmip	33.1914	3.98715	1.43406e-241	2.50703e-237
7	Arid1b	33.0989	3.7523	3.08665e-240	5.39609e-236
7	Myo16	33.0878	4.53612	4.4502e-240	7.77984e-236
7	Tox	33.0611	4.78877	1.07784e-239	1.88429e-235
7	Trappc9	33.0503	4.15954	1.54213e-239	2.69595e-235
7	Ralgapa2	33.0219	3.99824	3.93913e-239	6.88639e-235
7	Farp1	32.9755	4.02128	1.82373e-238	3.18824e-234
7	Tmtc2	32.9722	4.2071	2.03627e-238	3.55981e-234
7	Son	32.943	3.54185	5.3198e-238	9.30007e-234
7	Tmem131l	32.887	4.20257	3.36779e-237	5.88757e-233
7	Cacnb2	32.8179	5.34369	3.27401e-236	5.72363e-232
7	Meis1	32.8093	4.27736	4.33857e-236	7.58469e-232
7	Phf21a	32.8002	4.15041	5.85444e-236	1.02347e-231
7	Diaph2	32.7492	4.45358	3.11538e-235	5.44631e-231
7	AC149090.1	32.6838	4.30094	2.65764e-234	4.64608e-230
7	Dlg1	32.6274	3.65959	1.67674e-233	2.93128e-229
7	Foxp2	32.6272	3.86462	1.68493e-233	2.94559e-229
7	Kmt2c	32.6078	3.94576	3.18186e-233	5.56253e-229
7	Svil	32.5676	4.25262	1.17817e-232	2.05967e-228
7	Baz2b	32.5558	4.18594	1.73364e-232	3.03074e-228
7	Gata4	32.4937	3.54788	1.30801e-231	2.28667e-227
7	Gigyf2	32.415	3.64923	1.68631e-230	2.948e-226
7	Rev3l	32.4004	3.8855	2.70616e-230	4.73092e-226
7	Rbm6	32.3986	3.78562	2.87648e-230	5.02866e-226
7	Ghr	32.3232	3.15946	3.30224e-229	5.77297e-225
7	Ppp3ca	32.2874	2.74366	1.05109e-228	1.83751e-224
7	Arhgef26	32.2608	3.66129	2.4837e-228	4.342e-224
7	Ncoa2	32.2429	4.42749	4.41825e-228	7.72398e-224
7	Etl4	32.2372	3.87765	5.31086e-228	9.28444e-224
7	Cdk17	32.1038	3.63774	3.90328e-226	6.82372e-222
7	Ica1	32.0627	3.37707	1.45828e-225	2.54937e-221
7	Gnaq	32.0468	3.74324	2.43065e-225	4.24925e-221
7	Jmjd1c	31.9523	4.31381	5.0112e-224	8.76058e-220
7	Arhgap24	31.895	4.12004	3.13548e-223	5.48145e-219
7	Gm20629	31.8734	5.56715	6.23375e-223	1.08978e-218
7	Large1	31.8461	4.4998	1.49192e-222	2.60818e-218
7	Plxna2	31.8046	4.0252	5.5894e-222	9.77139e-218
7	Cdkal1	31.7937	4.22927	7.8973e-222	1.38061e-217
7	Rabgap1l	31.7536	3.93871	2.83364e-221	4.95376e-217
7	Nktr	31.7127	3.4447	1.03987e-220	1.8179e-216
7	Nipbl	31.6889	3.30925	2.21264e-220	3.86813e-216
7	Ncoa1	31.6668	3.87276	4.45785e-220	7.79322e-216
7	Tead1	31.5777	3.56891	7.46584e-219	1.30518e-214
7	Rbm25	31.5629	3.46841	1.19233e-218	2.08443e-214
7	Epb41	31.5035	3.64211	7.77023e-218	1.35839e-213
7	Nr5a2	31.4935	2.95271	1.06479e-217	1.86147e-213
7	Magi3	31.4727	4.2728	2.05305e-217	3.58915e-213
7	Pik3c2g	31.4716	4.80248	2.1279e-217	3.72e-213
7	Wwox	31.4625	4.23284	2.82951e-217	4.94654e-213
7	Ash1l	31.4229	3.48122	9.84822e-217	1.72167e-212
7	Mbd5	31.3742	4.62725	4.5511e-216	7.95624e-212
7	Asxl2	31.3343	3.89925	1.59426e-215	2.78709e-211
7	Srrm2	31.3023	2.95547	4.34495e-215	7.59584e-211
7	Mllt10	31.3007	4.19333	4.56136e-215	7.97417e-211
7	Ern1	31.2932	4.16427	5.76787e-215	1.00834e-210
7	Ankrd12	31.2254	3.71352	4.81626e-214	8.41979e-210
7	Lrba	31.1896	4.02149	1.47332e-213	2.57566e-209
7	Nckap5	31.1599	4.54035	3.72486e-213	6.51179e-209
7	Eif2ak3	31.1363	2.72344	7.78153e-213	1.36037e-208
7	Srsf6	31.1311	2.73417	9.15158e-213	1.59988e-208
7	Prdm16	31.1185	4.06009	1.35403e-212	2.36712e-208
7	Zfp292	31.1062	4.29846	1.98714e-212	3.47392e-208
7	Adk	31.0988	2.8722	2.49929e-212	4.36926e-208
7	Pnisr	31.0955	4.61957	2.77476e-212	4.85084e-208
7	Fam129a	31.073	3.67348	5.58521e-212	9.76407e-208
7	Pcca	31.0269	4.11661	2.34136e-211	4.09317e-207
7	Ubn2	31.0245	3.43759	2.51921e-211	4.40408e-207
7	Myo1d	30.8928	3.83534	1.49379e-209	2.61145e-205
7	Fryl	30.827	4.10178	1.14069e-208	1.99416e-204
7	Slc9a9	30.765	5.42915	7.69716e-208	1.34562e-203
7	Tnrc6a	30.7466	3.66847	1.3585e-207	2.37494e-203
7	Dtnb	30.7457	3.26442	1.39482e-207	2.43843e-203
7	Baiap2l1	30.7141	3.18817	3.6902e-207	6.4512e-203
7	Mcc	30.6935	4.17638	6.9587e-207	1.21652e-202
7	Unc13b	30.6829	4.09912	9.62426e-207	1.68251e-202
7	Fto	30.6402	3.82745	3.56716e-206	6.2361e-202
7	Nsd3	30.6303	3.2519	4.8387e-206	8.45902e-202
7	Zfp407	30.5967	4.67216	1.35562e-205	2.36989e-201
7	Atrnl1	30.5929	4.74869	1.5204e-205	2.65796e-201
7	Msi2	30.5511	2.79603	5.4684e-205	9.55986e-201
7	Srsf5	30.5417	2.86465	7.28759e-205	1.27402e-200
7	Arih1	30.4686	3.0769	6.80114e-204	1.18898e-199
7	Srsf11	30.4344	3.46157	1.92765e-203	3.36992e-199
7	Mkln1	30.401	3.56182	5.32723e-203	9.31306e-199
7	Kcnq5	30.3623	5.05003	1.72872e-202	3.02214e-198
7	Ankhd1	30.3377	4.01859	3.65199e-202	6.38441e-198
7	Insr	30.3323	3.04688	4.30572e-202	7.52725e-198
7	Etv6	30.3263	3.66317	5.15444e-202	9.011e-198
7	Stag1	30.3108	3.62191	8.26568e-202	1.44501e-197
7	Rev1	30.2978	4.28591	1.2247e-201	2.14102e-197
7	Strn3	30.2183	2.82933	1.36229e-200	2.38156e-196
7	Tbc1d5	30.1322	4.55692	1.83426e-199	3.20665e-195
7	Gmds	30.0587	3.55348	1.67869e-198	2.93469e-194
7	Fry	30.0455	4.0603	2.498e-198	4.367e-194
7	Plcl1	30.0098	4.93563	7.3146e-198	1.27874e-193
7	Fhit	29.9956	4.9245	1.1194e-197	1.95694e-193
7	Tspan5	29.951	3.38997	4.26964e-197	7.46418e-193
7	Dock1	29.8291	3.27747	1.63911e-195	2.86549e-191
7	Hipk2	29.8134	3.35386	2.62097e-195	4.58198e-191
7	Aopep	29.7974	3.19975	4.21975e-195	7.37697e-191
7	Pclo	29.78	4.99314	7.09285e-195	1.23997e-190
7	Tcf20	29.6641	3.829	2.23005e-193	3.89857e-189
7	Atf6	29.6262	3.06597	6.872e-193	1.20136e-188
7	Myo5c	29.6018	3.06401	1.4155e-192	2.47458e-188
7	Cux1	29.5923	2.95345	1.87485e-192	3.27761e-188
7	Aak1	29.5666	3.57328	4.01553e-192	7.01995e-188
7	Tmcc1	29.5623	4.33437	4.56555e-192	7.9815e-188
7	Arid5b	29.5421	3.69006	8.28547e-192	1.44847e-187
7	Rbm47	29.5262	2.76201	1.32637e-191	2.31877e-187
7	Sgms1	29.5235	3.91334	1.43705e-191	2.51225e-187
7	Slc12a8	29.4871	3.53009	4.21517e-191	7.36896e-187
7	Ssh2	29.4511	4.71662	1.22043e-190	2.13356e-186
7	Ccnl2	29.4411	3.152	1.63716e-190	2.86208e-186
7	Nbas	29.4371	4.27406	1.84285e-190	3.22167e-186
7	Srek1	29.3691	3.99433	1.36499e-189	2.38627e-185
7	Fam135a	29.3687	4.00702	1.37984e-189	2.41223e-185
7	Igf1r	29.347	3.12979	2.61283e-189	4.56775e-185
7	Mtss1	29.3448	3.57991	2.78643e-189	4.87124e-185
7	Cnot4	29.3004	3.62692	1.02413e-188	1.79039e-184
7	Nsd1	29.2713	3.23082	2.40394e-188	4.20256e-184
7	Med13l	29.2699	3.83661	2.50478e-188	4.37885e-184
7	Ano6	29.2455	4.09581	5.12879e-188	8.96614e-184
7	Faf1	29.2424	2.70535	5.61496e-188	9.81606e-184
7	Gm12082	29.2388	5.21655	6.22816e-188	1.08881e-183
8	Pde4d	17.4302	2.85011	4.86574e-68	8.50628e-64
8	Rpl31	16.4741	2.41103	5.63025e-61	9.84281e-57
8	Rpl36	16.2797	2.81857	1.37608e-59	2.40566e-55
8	Rps15	15.7668	2.68085	5.26818e-56	9.20984e-52
8	Rpl23a	14.9707	2.24593	1.14153e-50	1.99563e-46
8	Rpl22	14.9469	2.15651	1.63272e-50	2.85431e-46
8	Eef2	14.9093	2.07167	2.86829e-50	5.01435e-46
8	Eef1b2	14.894	2.41518	3.60376e-50	6.30009e-46
8	Rps19	14.8419	2.67762	7.84708e-50	1.37183e-45
8	Rps17	14.6799	2.15694	8.6657e-49	1.51494e-44
8	Rpl14	14.6603	2.53897	1.157e-48	2.02267e-44
8	Rpl39	14.5598	2.30712	5.06236e-48	8.85002e-44
8	Rpl7a	14.4302	2.22818	3.33954e-47	5.83818e-43
8	Rpl4	14.416	2.0674	4.10606e-47	7.17821e-43
8	Rpl21	14.3912	2.48815	5.88065e-47	1.02805e-42
8	Rps16	14.3334	2.52412	1.35388e-46	2.36685e-42
8	Rpl13a	14.2322	2.64021	5.78272e-46	1.01093e-41
8	Atp5e	14.1398	2.20989	2.16019e-45	3.77644e-41
8	Rpl28	14.1225	2.70385	2.7587e-45	4.82276e-41
8	Rps5	14.0818	2.29407	4.9125e-45	8.58803e-41
8	Rpl35	14.0543	2.37152	7.24699e-45	1.26692e-40
8	Rps13	13.8878	2.39356	7.5057e-44	1.31215e-39
8	Rps11	13.881	2.22198	8.25606e-44	1.44333e-39
8	Rpl12	13.771	2.52749	3.80654e-43	6.65459e-39
8	Naca	13.7474	2.00017	5.27952e-43	9.22965e-39
8	Rpl34	13.7281	2.24835	6.89332e-43	1.20509e-38
8	Rpl36a	13.7257	2.06453	7.12046e-43	1.2448e-38
8	Rps6	13.2987	2.24564	2.35505e-40	4.1171e-36
8	Rps4x	13.1966	2.46665	9.17651e-40	1.60424e-35
8	Rpl22l1	13.1937	1.95297	9.54051e-40	1.66787e-35
8	Fau	13.1831	2.25786	1.09743e-39	1.91853e-35
8	Rps9	13.1568	2.16453	1.55495e-39	2.71836e-35
8	Rack1	13.1403	2.09941	1.93349e-39	3.38013e-35
8	Rpl26	13.1297	2.46135	2.22421e-39	3.88836e-35
8	Rps24	13.1148	2.9041	2.70768e-39	4.73357e-35
8	Rpl5	13.0898	2.41097	3.76776e-39	6.5868e-35
8	Rpl19	13.0887	2.22988	3.81883e-39	6.67607e-35
8	Rpl3	13.0882	2.24581	3.84422e-39	6.72046e-35
8	Rpl6	13.0799	2.11412	4.28945e-39	7.49881e-35
8	Rps15a	13.0738	2.10828	4.64834e-39	8.12623e-35
8	Rpl18a	13.0675	2.50583	5.05028e-39	8.8289e-35
8	Rps28	12.9073	2.2502	4.09193e-38	7.15352e-34
8	Ptma	12.8546	1.54266	8.10157e-38	1.41632e-33
8	Gm10076	12.7685	1.89141	2.45883e-37	4.29852e-33
8	Rpl10a	12.6601	1.88677	9.84334e-37	1.72081e-32
8	Pfdn5	12.6105	1.55912	1.8485e-36	3.23154e-32
8	Ftl1	12.588	1.9829	2.45922e-36	4.29921e-32
8	Nme2	12.581	1.97169	2.68773e-36	4.69868e-32
8	Rps26	12.5688	2.24681	3.13337e-36	5.47775e-32
8	Rps10	12.4769	2.26002	9.97581e-36	1.74397e-31
8	Rpl38	12.473	2.20377	1.04752e-35	1.83128e-31
8	Uqcrh	12.4464	1.5802	1.46363e-35	2.55872e-31
8	Rps25	12.4254	2.05883	1.90215e-35	3.32533e-31
8	Eif3f	12.4079	1.87807	2.36832e-35	4.1403e-31
8	Rps12	12.3201	2.33212	7.06499e-35	1.2351e-30
8	Rplp2	12.2984	2.11805	9.24362e-35	1.61597e-30
8	Rps3	12.278	1.98364	1.18926e-34	2.07907e-30
8	Tle5	12.2565	1.57131	1.55047e-34	2.71053e-30
8	Rps20	12.2453	2.33305	1.78013e-34	3.11202e-30
8	Rpl37	12.1982	2.11068	3.17708e-34	5.55417e-30
8	Rps27	12.1322	1.56719	7.12811e-34	1.24614e-29
8	Rpl18	12.0764	1.74057	1.4078e-33	2.46111e-29
8	Uqcrq	12.0618	1.75064	1.68063e-33	2.93807e-29
8	Rpl7	11.9588	1.82193	5.84293e-33	1.02146e-28
8	Serf2	11.9363	1.76503	7.65892e-33	1.33893e-28
8	Rpl35a	11.925	1.93394	8.76817e-33	1.53285e-28
8	Rplp0	11.7838	2.28375	4.73367e-32	8.27541e-28
8	Sec61g	11.7461	1.62826	7.39704e-32	1.29315e-27
8	Rpl15	11.6697	1.86216	1.82116e-31	3.18376e-27
8	Rps14	11.5416	2.27273	8.13615e-31	1.42236e-26
8	Rpl11	11.4992	1.93934	1.33091e-30	2.3267e-26
8	Rpl27	11.4453	1.51731	2.48141e-30	4.338e-26
8	Tceal9	11.3073	1.42354	1.20708e-29	2.11023e-25
8	Uba52	11.2998	1.57501	1.31527e-29	2.29936e-25
8	Fth1	11.2845	1.95351	1.56582e-29	2.73737e-25
8	Rpl24	11.2784	1.54462	1.67814e-29	2.93373e-25
8	Rps3a1	11.2747	1.83641	1.74994e-29	3.05924e-25
8	Rps18	11.155	1.90534	6.76926e-29	1.1834e-24
8	Rps7	11.0756	2.10339	1.6483e-28	2.88155e-24
8	Tmsb4x	11.0481	1.40657	2.2381e-28	3.91265e-24
8	Rpl10	11.0358	2.08748	2.56821e-28	4.48975e-24
8	Rps23	11.0317	1.94384	2.68744e-28	4.69818e-24
8	Atp5j2	10.9916	1.45748	4.19392e-28	7.33182e-24
8	Stard10	10.9757	1.6701	5.00392e-28	8.74786e-24
8	Rpl27a	10.9362	1.80557	7.73813e-28	1.35278e-23
8	Rps29	10.8881	1.77667	1.31359e-27	2.29642e-23
8	Rpl37a	10.8555	2.02739	1.8778e-27	3.28278e-23
8	Rpl36al	10.8241	1.51726	2.64767e-27	4.62865e-23
8	Rpl8	10.7089	1.55701	9.24631e-27	1.61644e-22
8	Cox7a2l	10.6851	1.64422	1.19522e-26	2.08948e-22
8	Eef1g	10.6321	1.30252	2.11402e-26	3.69572e-22
8	Rpl17	10.6	1.8677	2.98052e-26	5.21055e-22
8	Rps21	10.5559	1.80427	4.77065e-26	8.34006e-22
8	Zfp706	10.5347	1.39855	5.97437e-26	1.04444e-21
8	Lcmt1	10.5243	1.61743	6.67738e-26	1.16734e-21
8	Rpl9	10.5101	1.68941	7.76241e-26	1.35703e-21
8	Rpl13	10.4994	2.25485	8.69096e-26	1.51935e-21
8	Rpsa	10.3858	2.01496	2.87871e-25	5.03256e-21
8	Rpl30	10.3289	1.8443	5.21479e-25	9.11649e-21
8	Ybx1	10.2679	1.42823	9.83276e-25	1.71896e-20
8	Eef1a1	10.2173	2.10554	1.6588e-24	2.89991e-20
8	Rpl32	10.2106	2.29031	1.77766e-24	3.10771e-20
8	Psmb10	10.1692	1.5221	2.72248e-24	4.75944e-20
8	Dap	10.0643	1.40005	7.94125e-24	1.38829e-19
8	Serp1	10.0245	1.61887	1.18913e-23	2.07883e-19
8	Rps27a	10.0078	1.80655	1.40864e-23	2.46258e-19
8	Rps8	9.95583	2.09675	2.37837e-23	4.15787e-19
8	Gabarap	9.85574	1.22367	6.47383e-23	1.13176e-18
8	Gnas	9.85327	1.25261	6.63532e-23	1.15999e-18
8	Atp5g1	9.62711	1.27198	6.14296e-22	1.07391e-17
8	Cox4i1	9.42069	1.14258	4.48113e-21	7.83391e-17
8	Cabp2	9.36639	1.26119	7.50574e-21	1.31215e-16
8	Eif5a	9.36225	1.25778	7.80564e-21	1.36458e-16
8	Rpl23	9.35972	1.77384	7.99464e-21	1.39762e-16
8	Btf3	9.33181	1.27029	1.04074e-20	1.81943e-16
8	Rps2	9.32949	1.56943	1.06376e-20	1.85966e-16
8	Arhgdig	9.27777	1.22564	1.73065e-20	3.02551e-16
8	Sec61b	9.26727	1.27376	1.90971e-20	3.33855e-16
8	Srp9	9.22088	1.23663	2.94668e-20	5.15138e-16
8	Cox8a	9.13885	1.20701	6.31174e-20	1.10342e-15
8	Atp5l	8.85389	1.11045	8.45178e-19	1.47754e-14
8	Rps27l	8.81747	1.2418	1.17071e-18	2.04663e-14
8	Pabpc1	8.81569	1.40389	1.18955e-18	2.07956e-14
8	Cox7c	8.69579	1.00324	3.44436e-18	6.02143e-14
8	Atp5g2	8.60852	1.17274	7.40129e-18	1.29389e-13
8	Gpx4	8.53698	1.25682	1.37774e-17	2.40856e-13
8	Tma7	8.41752	1.31806	3.84547e-17	6.72265e-13
8	Eef1d	8.41008	1.10533	4.09745e-17	7.16317e-13
8	Ndufa2	8.10792	1.08822	5.14958e-16	9.00249e-12
8	Rplp1	8.08097	2.04654	6.42558e-16	1.12332e-11
8	Rpl41	7.9965	1.96944	1.28011e-15	2.23789e-11
8	Gm2000	7.94741	1.119	1.9045e-15	3.32945e-11
8	Cox7a2	7.86482	0.948035	3.69636e-15	6.46198e-11
8	Tomm6	7.77902	1.12088	7.30856e-15	1.27768e-10
8	Cox6b1	7.71171	1.02437	1.2414e-14	2.17022e-10
8	Ndufs6	7.69959	0.977883	1.36505e-14	2.38638e-10
8	Myl6	7.65246	0.955962	1.9717e-14	3.44692e-10
8	Ndufb1-ps	7.65018	1.06748	2.00699e-14	3.50862e-10
8	Pcbp2	7.64908	1.0263	2.02425e-14	3.5388e-10
8	Tpt1	7.61904	2.19015	2.55579e-14	4.46803e-10
8	Bag1	7.60369	1.27223	2.87802e-14	5.03136e-10
8	Eif3k	7.60222	1.10942	2.91099e-14	5.089e-10
8	Ift20	7.52711	1.04671	5.18747e-14	9.06874e-10
8	Cd24a	7.45575	1.08858	8.93569e-14	1.56214e-09
8	Ndufv3	7.42812	1.1747	1.10156e-13	1.92574e-09
8	Npm1	7.36188	1.13315	1.81333e-13	3.17007e-09
8	Eif1	7.36117	0.783266	1.82305e-13	3.18705e-09
8	Uqcr11	7.33166	0.970472	2.27324e-13	3.97409e-09
8	Lgals1	7.31121	1.03748	2.64757e-13	4.62848e-09
8	Crlf1	7.20944	0.986299	5.61805e-13	9.82147e-09
8	Txn1	7.16955	0.91513	7.52457e-13	1.31544e-08
8	Cox7b	7.10457	0.952535	1.20698e-12	2.11005e-08
8	Ptms	7.03858	1.07266	1.94203e-12	3.39506e-08
8	Cox5b	7.0174	0.995713	2.2603e-12	3.95145e-08
8	Calm1	7.01206	0.834424	2.34835e-12	4.10539e-08
8	Bckdk	6.97828	1.1018	2.9881e-12	5.22379e-08
8	Lbh	6.97276	0.922553	3.10792e-12	5.43327e-08
8	Msrb1	6.97061	1.02424	3.1558e-12	5.51697e-08
8	Polr1d	6.89226	0.964318	5.4913e-12	9.59989e-08
8	Hint1	6.81542	0.832493	9.3986e-12	1.64306e-07
8	Ndufc1	6.81053	0.953806	9.72424e-12	1.69999e-07
8	Vamp8	6.75311	1.01082	1.4471e-11	2.52982e-07
8	Eif3h	6.73189	1.06008	1.67477e-11	2.92783e-07
8	Gatm	6.72485	1.10205	1.75774e-11	3.07289e-07
8	Ndufb7	6.70104	1.0517	2.06939e-11	3.61771e-07
8	Tmem256	6.67464	1.21215	2.47835e-11	4.33265e-07
8	Uqcr10	6.59259	0.975132	4.3222e-11	7.55607e-07
8	Hsp90ab1	6.57502	0.812574	4.86477e-11	8.50458e-07
8	Ndufs2	6.52751	1.18906	6.68739e-11	1.16909e-06
8	Copz2	6.43979	1.21424	1.19636e-10	2.09147e-06
8	Krtcap2	6.42478	0.74336	1.32064e-10	2.30875e-06
8	Ybx3	6.41262	1.23662	1.4304e-10	2.50063e-06
8	Atp5o	6.35799	0.844898	2.04414e-10	3.57357e-06
8	Atp5k	6.33142	1.00701	2.42913e-10	4.24661e-06
8	Cox6a1	6.32298	1.0284	2.56561e-10	4.48519e-06
8	Oaz1	6.22864	0.622085	4.70491e-10	8.22513e-06
8	Coa3	6.12875	0.95845	8.85693e-10	1.54837e-05
8	Tomm7	6.10091	1.14957	1.05467e-09	1.84377e-05
8	Edf1	6.08829	0.890555	1.14121e-09	1.99507e-05
8	Cox6c	5.99038	0.803436	2.09357e-09	3.65998e-05
8	Mrps24	5.98035	0.890951	2.2266e-09	3.89254e-05
8	Atp5d	5.97186	0.77833	2.34565e-09	4.10067e-05
8	Micos10	5.94449	0.973174	2.77327e-09	4.84823e-05
8	Dbi	5.89006	0.734703	3.86049e-09	6.74891e-05
8	Gng5	5.86415	0.713045	4.51448e-09	7.89222e-05
8	Ndufb11	5.8589	0.798589	4.65936e-09	8.14549e-05
8	Elob	5.85389	0.778606	4.80208e-09	8.395e-05
8	Gamt	5.80174	0.730825	6.56313e-09	0.000114737
8	Ppia	5.78736	0.639642	7.15019e-09	0.000125
8	Eif3i	5.75799	0.853943	8.51205e-09	0.000148808
8	Ndufb9	5.73952	0.662182	9.49469e-09	0.000165986
8	Gal	5.69502	0.54976	1.2336e-08	0.000215658
8	Tmed2	5.68695	0.788551	1.29332e-08	0.000226097
8	Ndufa4	5.68085	0.586511	1.34029e-08	0.00023431
8	Nme1	5.64698	0.707634	1.6329e-08	0.000285463
8	Mif	5.63779	0.980492	1.72243e-08	0.000301115
8	Gcat	5.63572	0.687623	1.74332e-08	0.000304767
8	Gas5	5.62327	1.28773	1.87379e-08	0.000327576
8	Klk1b11	5.43478	1.00489	5.48653e-08	0.000959155
8	Bola2	5.35452	1.02684	8.57832e-08	0.00149966
9	mt-Atp6	32.396	12.3712	3.12247e-230	5.4587e-226
9	mt-Co3	32.1759	11.8222	3.83695e-227	6.70776e-223
9	mt-Cytb	29.3142	10.6066	6.84271e-189	1.19624e-184
9	Cmss1	27.8613	13.145	7.84895e-171	1.37215e-166
9	Lars2	27.8118	13.7576	3.1261e-170	5.46504e-166
9	mt-Co2	27.6586	9.91106	2.20189e-168	3.84934e-164
9	AY036118	27.5758	11.5236	2.1716e-167	3.7964e-163
9	Gphn	27.3864	12.6189	3.98181e-165	6.96101e-161
9	Try5	26.2278	13.7937	1.28218e-151	2.24151e-147
9	Gm42418	25.6287	17.7286	7.3074e-145	1.27748e-140
9	Cela2a	25.5311	13.9113	8.90904e-144	1.55748e-139
9	Ctrl	24.8786	11.6496	1.26919e-136	2.21881e-132
9	Prss2	24.7169	13.7822	7.03504e-135	1.22987e-130
9	Try4	24.569	14.006	2.7076e-133	4.73343e-129
9	Pnlip	24.3865	13.0782	2.37715e-131	4.15573e-127
9	Spink1	24.1435	7.72166	8.74264e-129	1.52839e-124
9	Cela3b	23.9603	12.1228	7.21035e-127	1.26051e-122
9	Camk1d	23.9354	8.74063	1.31118e-126	2.29221e-122
9	Cela1	23.6412	11.8608	1.45426e-123	2.54234e-119
9	Rnase1	23.6228	11.2097	2.24862e-123	3.93103e-119
9	Cpa2	23.5802	7.6797	6.15181e-123	1.07546e-118
9	Zg16	23.5109	10.8897	3.15872e-122	5.52208e-118
9	Ctrb1	23.3159	13.7263	3.06043e-120	5.35024e-116
9	Tff2	23.2859	8.10216	6.16132e-120	1.07712e-115
9	Pnliprp1	23.2649	9.1293	1.00627e-119	1.75917e-115
9	2210010C04Rik	23.1455	12.1981	1.61324e-118	2.82026e-114
9	Clps	23.0717	11.996	8.91141e-118	1.55789e-113
9	mt-Co1	23.0593	7.98047	1.18684e-117	2.07484e-113
9	Tpt1	22.9985	6.94854	4.82652e-117	8.43773e-113
9	Sycn	22.902	9.83996	4.43986e-116	7.76176e-112
9	Cpa1	22.876	10.1848	8.06468e-116	1.40987e-111
9	Reg1	22.8448	11.2567	1.64627e-115	2.87801e-111
9	Cpb1	22.759	10.8549	1.16781e-114	2.04156e-110
9	Rpl23	22.2921	5.2765	4.41197e-110	7.713e-106
9	Pla2g1b	22.1467	7.52769	1.12274e-108	1.96278e-104
9	Reg2	22.1306	8.40749	1.60446e-108	2.80491e-104
9	Cel	21.9498	7.54572	8.7063e-107	1.52203e-102
9	Gm19951	21.6393	7.81425	7.66293e-104	1.33963e-99
9	Rpl32	21.5408	5.63436	6.45978e-103	1.1293e-98
9	Eef1a1	21.1853	4.79656	1.30435e-99	2.28026e-95
9	Rps7	20.9703	4.66624	1.2246e-97	2.14085e-93
9	Rpl10	20.7824	4.53683	6.2434e-96	1.09147e-91
9	Rps8	20.6883	4.73998	4.41558e-95	7.71932e-91
9	Rpl41	20.3686	5.22752	3.17951e-92	5.55841e-88
9	Rps18	20.3188	4.82106	8.76116e-92	1.53163e-87
9	Rplp1	20.1573	5.07672	2.32384e-90	4.06254e-86
9	Rps2	19.6007	4.12111	1.5245e-85	2.66514e-81
9	Rplp0	19.4769	4.14739	1.72312e-84	3.01236e-80
9	Rps29	19.2934	3.95656	6.10253e-83	1.06685e-78
9	Mt1	19.2904	5.05825	6.4706e-83	1.13119e-78
9	Rpl9	19.0923	4.03148	2.92818e-81	5.11905e-77
9	Rps23	18.9251	3.81511	7.08115e-80	1.23793e-75
9	Rpl13	18.9014	4.30815	1.10986e-79	1.94026e-75
9	Rps27a	18.7871	3.92557	9.63432e-79	1.68427e-74
9	mt-Nd2	18.5079	6.58078	1.78332e-76	3.1176e-72
9	Klk1	18.5012	5.57029	2.02087e-76	3.53289e-72
9	Nupr1	18.495	4.14057	2.26697e-76	3.96311e-72
9	Rps24	18.4546	4.48615	4.79185e-76	8.37712e-72
9	Rpl37	18.4462	3.68869	5.59647e-76	9.78375e-72
9	Pnliprp2	18.295	4.7329	9.06249e-75	1.5843e-70
9	Rps20	18.2785	3.80964	1.22715e-74	2.1453e-70
9	Rpl26	17.9861	3.92993	2.50273e-72	4.37528e-68
9	Rps4x	17.8471	3.68163	3.0429e-71	5.3196e-67
9	Rpl17	17.7846	3.85101	9.30335e-71	1.62641e-66
9	Rps14	17.5097	3.68347	1.20857e-68	2.11283e-64
9	Rpl8	17.4389	3.67334	4.1784e-68	7.30468e-64
9	Rpl27a	17.3588	3.63339	1.69217e-67	2.95825e-63
9	Rps10	17.1291	3.69206	9.00631e-66	1.57448e-61
9	Rpl30	16.9073	3.37404	3.97231e-64	6.94439e-60
9	Pdia2	16.8208	4.22778	1.71702e-63	3.00169e-59
9	Rpl39	16.7995	3.43469	2.45903e-63	4.29888e-59
9	Rpl19	16.5823	3.33021	9.35414e-62	1.63529e-57
9	Rps19	16.5713	3.42204	1.12281e-61	1.9629e-57
9	Cuzd1	16.5171	4.00436	2.76324e-61	4.8307e-57
9	Cdk8	16.3763	5.67866	2.82334e-60	4.93577e-56
9	Rps12	16.2366	3.15937	2.77783e-59	4.85619e-55
9	Rpl28	16.2343	3.34004	2.88411e-59	5.042e-55
9	mt-Nd4	16.1837	5.66985	6.56818e-59	1.14825e-54
9	Rpl35a	15.9837	3.22367	1.66117e-57	2.90406e-53
9	Rpl37a	15.9583	3.17623	2.49326e-57	4.35872e-53
9	Rpl34	15.8616	3.30446	1.16892e-56	2.0435e-52
9	Rps21	15.8183	3.07027	2.32853e-56	4.07074e-52
9	Rpl18a	15.7899	3.24984	3.6535e-56	6.38705e-52
9	Dmbt1	15.7715	3.75597	4.88987e-56	8.54848e-52
9	Prss3	15.382	5.12434	2.16041e-53	3.77682e-49
9	Rpl6	15.2318	3.09827	2.1765e-52	3.80495e-48
9	Rps6	14.97	3.00536	1.15272e-50	2.01518e-46
9	Rps26	14.9505	2.94468	1.54512e-50	2.70118e-46
9	Rps15a	14.8594	3.09407	6.04219e-50	1.0563e-45
9	Rack1	14.7487	3.11836	3.13848e-49	5.48669e-45
9	Rpl12	14.6771	2.93568	9.03748e-49	1.57993e-44
9	Gp2	14.3479	3.19541	1.09855e-46	1.92049e-42
9	Rpsa	14.3092	2.72524	1.91731e-46	3.35185e-42
9	Rps28	14.253	2.75187	4.29306e-46	7.50513e-42
9	Fth1	14.2443	2.85432	4.86264e-46	8.50086e-42
9	Rpl21	14.187	2.87411	1.10309e-45	1.92842e-41
9	Rps3	14.1465	3.26499	1.96231e-45	3.43051e-41
9	Rps5	14.0849	3.00293	4.70005e-45	8.21662e-41
9	Rpl15	14.0789	3.11883	5.11807e-45	8.94741e-41
9	Rpl11	14.0749	3.04181	5.41739e-45	9.47068e-41
9	Rps13	14.0643	3.01195	6.29181e-45	1.09993e-40
9	Rpl5	14.0636	2.59405	6.35701e-45	1.11133e-40
9	Rps3a1	13.9062	2.75005	5.80602e-44	1.01501e-39
9	Rpl7	13.6968	3.10468	1.06156e-42	1.85581e-38
9	Rpl35	13.6544	3.05389	1.90042e-42	3.32231e-38
9	Fau	13.6371	2.79054	2.41013e-42	4.2134e-38
9	mt-Nd1	12.5053	4.90124	6.98533e-36	1.22118e-31
9	Rps11	12.4005	2.38111	2.59739e-35	4.54075e-31
9	Eef1b2	12.2891	2.85946	1.03689e-34	1.81269e-30
9	Rpl24	12.229	2.65765	2.1771e-34	3.80601e-30
9	Rps16	12.2155	2.26803	2.56917e-34	4.49143e-30
9	Rpl10a	11.9744	2.7963	4.83793e-33	8.45768e-29
9	Rps9	11.9503	2.26764	6.46553e-33	1.1303e-28
9	Rpl13a	11.8318	2.11992	2.67349e-32	4.6738e-28
9	Rpl38	11.482	2.21167	1.62426e-30	2.83953e-26
9	Ppib	11.4743	2.98776	1.77623e-30	3.1052e-26
9	Rpl14	11.4155	2.24702	3.49838e-30	6.11587e-26
9	Try10	11.3168	2.79989	1.08301e-29	1.89331e-25
9	Rpl18	11.0164	2.44418	3.18399e-28	5.56626e-24
9	Rpl27	10.9958	2.43529	4.00409e-28	6.99995e-24
9	Ssr4	10.9627	3.01145	5.77785e-28	1.01008e-23
9	Ftl1	10.8013	2.09474	3.39283e-27	5.93134e-23
9	Rps25	10.7769	2.10794	4.42642e-27	7.73826e-23
9	Nme2	10.4313	2.35596	1.78473e-25	3.12006e-21
9	Rpl3	10.3968	1.91686	2.56311e-25	4.48083e-21
9	Rpl36	10.1117	1.90697	4.90312e-24	8.57163e-20
9	Rpl7a	9.40316	2.11672	5.29473e-21	9.25625e-17
9	Tmed6	9.23549	2.91878	2.57107e-20	4.49475e-16
9	Rpl22	9.14901	2.13741	5.74558e-20	1.00444e-15
9	Rpl22l1	8.98272	2.40762	2.64157e-19	4.618e-15
9	Pde4d	8.93692	3.41756	4.00182e-19	6.99598e-15
9	Malat1	8.70273	3.57983	3.24e-18	5.66417e-14
9	Rpl36a	8.69704	2.24537	3.40644e-18	5.95514e-14
9	Ubb	8.55043	2.73244	1.2263e-17	2.14382e-13
9	1810028F09Rik	8.28601	1.94973	1.17109e-16	2.04729e-12
9	Rpl36al	7.65437	1.99907	1.94256e-14	3.39598e-10
9	Reg3b	7.63997	2.38774	2.1728e-14	3.79849e-10
9	Gal	7.44852	3.00758	9.43949e-14	1.65021e-09
9	Rplp2	7.26633	1.1996	3.69396e-13	6.45779e-09
9	Serf2	7.08734	1.82149	1.36713e-12	2.39001e-08
9	Sec61b	6.63573	1.95504	3.229e-11	5.64494e-07
9	Naca	6.52516	1.99417	6.79289e-11	1.18753e-06
9	Fkbp11	6.47925	2.41303	9.21776e-11	1.61145e-06
9	Rps27l	6.32194	1.39288	2.58295e-10	4.51551e-06
9	Hspa5	5.74759	2.01484	9.05259e-09	0.000158257
9	Rps27	5.73476	1.67343	9.76479e-09	0.000170708
9	Ctrc	5.71266	1.94897	1.11222e-08	0.000194439
9	Rpl4	5.59267	1.56857	2.23607e-08	0.00039091
9	Reg3d	5.2891	1.99448	1.22921e-07	0.0021489
9	Cox6b1	-4.68122	0.806871	2.85167e-06	0.0498529
9	Stx18	-4.71325	0.738008	2.43798e-06	0.0426208
9	Slc39a5	-4.79132	0.559735	1.65688e-06	0.0289656
9	Ifi27	-4.82188	1.24755	1.42208e-06	0.0248608
9	Mecom	-4.84761	0.589795	1.24957e-06	0.0218449
9	Tvp23b	-4.87456	0.645435	1.09048e-06	0.0190638
9	Hsd17b13	-4.88	0.845639	1.06085e-06	0.0185458
9	Fxyd6	-4.95049	0.562022	7.40254e-07	0.0129411
9	Tmtc2	-4.99277	0.608188	5.95192e-07	0.0104051
9	Bzw2	-5.04441	0.567492	4.54912e-07	0.00795277
9	Phgdh	-5.05081	0.93782	4.39951e-07	0.00769122
9	Ssbp1	-5.0813	0.861277	3.74857e-07	0.00655324
9	Mrps26	-5.12457	0.622743	2.98219e-07	0.00521347
9	Pfdn5	-5.1729	0.51613	2.30487e-07	0.00402937
9	Txndc11	-5.17323	0.666289	2.3008e-07	0.00402225
9	Cox8a	-5.24866	0.538708	1.53213e-07	0.00267846
9	Ndufb8	-5.3836	0.907476	7.30091e-08	0.00127635
9	Mrps18c	-5.55512	0.883435	2.77421e-08	0.000484987
9	Atp5h	-5.57233	0.559667	2.51362e-08	0.000439431
9	Dld	-5.67657	0.545939	1.3742e-08	0.000240237
9	Atf6	-5.68225	1.04965	1.32937e-08	0.0002324
9	Ramp1	-5.71639	0.86712	1.08811e-08	0.000190223
9	Tmem258	-5.75164	0.966488	8.83791e-09	0.000154504
9	Mea1	-5.78542	0.544022	7.23321e-09	0.000126451
9	Ndufa6	-5.79694	0.646463	6.75365e-09	0.000118067
9	Asns	-5.8244	0.616102	5.73176e-09	0.000100203
9	Cox6c	-5.82585	0.608213	5.68231e-09	9.93381e-05
9	Polr2j	-5.96869	0.692524	2.39171e-09	4.18119e-05
9	Mettl26	-6.04115	0.851494	1.53017e-09	2.67504e-05
9	Ntn1	-6.07739	0.512541	1.22153e-09	2.13547e-05
9	Ndufs2	-6.1779	0.718103	6.49594e-10	1.13562e-05
9	Selenos	-6.211	0.682726	5.26476e-10	9.20386e-06
9	Pdcl3	-6.24105	0.565601	4.3465e-10	7.59856e-06
9	Atp5j	-6.24625	0.611704	4.20435e-10	7.35004e-06
9	Coa3	-6.27314	0.721734	3.53835e-10	6.18574e-06
9	Sem1	-6.33156	0.60746	2.42688e-10	4.24267e-06
9	Fam174b	-6.41791	0.557908	1.38155e-10	2.41523e-06
9	Mrpl57	-6.42005	0.557532	1.36225e-10	2.38149e-06
9	Rnaseh2c	-6.43722	0.537054	1.21682e-10	2.12724e-06
9	Rab25	-6.49665	0.507854	8.21255e-11	1.43572e-06
9	Hint1	-6.51472	0.531982	7.28269e-11	1.27316e-06
9	Uqcrb	-6.53706	0.67367	6.27389e-11	1.0968e-06
9	Samm50	-6.56865	0.667304	5.07745e-11	8.87639e-07
9	Gabarapl2	-6.58866	0.801367	4.43815e-11	7.75877e-07
9	Eif2ak3	-6.59133	0.703045	4.35908e-11	7.62055e-07
9	H2afz	-6.62024	0.574413	3.58619e-11	6.26938e-07
9	Gm11808	-6.64004	0.584285	3.13604e-11	5.48243e-07
9	Tmem208	-6.64147	0.577501	3.10576e-11	5.4295e-07
9	Atp5f1	-6.68217	0.619298	2.35421e-11	4.11564e-07
9	Aldh7a1	-6.70706	0.622032	1.9859e-11	3.47174e-07
[truncated: 703 more rows]
