# Supplementary material for: High-quality acinar cell isolation enables single-cell analysis of healthy and injured pancreas
Source: Cell Rep Methods. 2026 Apr 20;6(5):101415. doi: 10.1016/j.crmeth.2026.101415 (PMC13198085; doi:10.1016/j.crmeth.2026.101415)
Supplement: Table S4. Enrichr and pseudobulk DESeq2 results, related to Figures 2 and 3 [file mmc5.xlsx]

## Sheet: Rankgenes_Acinar-s_Acinar-i
Acinar-s vs Acinar-i						Acinar-i vs Acinar-s						Data input for Enrichr
names	scores	logfoldchanges	pvals	pvals_adj		names	scores	logfoldchanges	pvals	pvals_adj		Statistical test	Wilcoxon
Rnase1	31.2254	9.43886	4.82009e-214	7.14916e-210		Chrm3	28.8402	4.85201	6.72336e-183	9.97209e-179		Posthoc	Bonferroni
Rplp1	31.1076	6.24375	1.89958e-212	2.81745e-208		Magi1	28.3744	5.46481	4.18387e-177	6.20551e-173
Clps	31.0522	10.1999	1.06621e-211	1.58141e-207		Gm20275	28.1918	4.67695	7.3685e-175	1.0929e-170		Threshold	log2FC = 2
Tff2	30.9755	7.35255	1.15332e-210	1.71061e-206		Zbtb20	27.7853	5.0387	6.53551e-170	9.69347e-166			pvals_adj = 0.05
Cpb1	30.9595	8.35319	1.89036e-210	2.80379e-206		Eda	27.6661	5.45136	1.78523e-168	2.64785e-164		Score threshold
Rpl41	30.9571	6.14359	2.04028e-210	3.02614e-206		Ptprn2	27.6004	5.44674	1.10157e-167	1.63385e-163		Acinar-i	12
Reg1	30.9276	9.53848	5.08672e-210	7.54463e-206		Mecom	27.4725	4.12329	3.74515e-166	5.55481e-162		Acinar-s	20
2210010C04Rik	30.8806	10.0843	2.17731e-209	3.22938e-205		Maml3	27.0303	5.5933	6.50593e-161	9.6496e-157
Pla2g1b	30.8793	6.56384	2.26851e-209	3.36466e-205		Ank3	26.963	4.47095	4.01679e-160	5.9577e-156
Tpt1	30.872	6.86571	2.83943e-209	4.21144e-205		Plcb1	26.9417	4.68081	7.13329e-160	1.05801e-155
Cpa1	30.8533	8.47681	5.0554e-209	7.49817e-205		Lrrc7	26.7748	4.93668	6.34972e-158	9.41791e-154
Pnlip	30.7405	9.48774	1.63882e-207	2.43069e-203		Stard13	26.7186	4.36655	2.86423e-157	4.24823e-153
Cela1	30.7273	8.52648	2.45822e-207	3.64603e-203		Neat1	26.3418	3.80347	6.37643e-153	9.45752e-149
Zg16	30.696	8.57918	6.43144e-207	9.5391e-203		Ccser1	26.225	4.85471	1.37818e-151	2.04412e-147
Sycn	30.6619	8.65393	1.83292e-206	2.71859e-202		Shroom3	26.1967	5.01762	2.89759e-151	4.2977e-147
Cel	30.613	6.00046	8.22621e-206	1.22011e-201		Kcnq5	26.1465	5.1385	1.07991e-150	1.60173e-146
Cela3b	30.6112	9.63736	8.67194e-206	1.28622e-201		Nckap5	26.099	4.65201	3.74647e-150	5.55676e-146
Spink1	30.5714	6.49029	2.93875e-205	4.35875e-201		Malat1	26.0489	4.52424	1.38285e-149	2.05105e-145
Prss2	30.5179	10.4579	1.50627e-204	2.2341e-200		Atxn1	26.0324	4.33261	2.12898e-149	3.1577e-145
Ctrb1	30.5054	11.1604	2.20954e-204	3.27718e-200		Pbx1	25.9509	4.04691	1.77431e-148	2.63166e-144
Try4	30.4036	10.3989	4.92727e-203	7.30813e-199		Smg6	25.7699	5.12311	1.93088e-146	2.86388e-142
Ctrl	30.3934	8.33532	6.718e-203	9.96414e-199		Luc7l2	25.7247	3.51743	6.18311e-146	9.17079e-142
Rpl13	30.1166	5.30388	2.93687e-199	4.35597e-195		Ptprk	25.7245	4.67414	6.22e-146	9.2255e-142
Eef1a1	30.1131	5.18425	3.26291e-199	4.83954e-195		Myo16	25.6456	4.66465	4.73756e-145	7.02675e-141
Try5	30.0466	9.62162	2.41634e-198	3.58392e-194		Ptprm	25.6239	5.67539	8.26631e-145	1.22606e-140
Rps8	29.936	5.29882	6.68957e-197	9.92197e-193		Chka	25.5964	4.01607	1.67448e-144	2.48359e-140
Klk1	29.8812	6.10347	3.45565e-196	5.12541e-192		Rere	25.5322	4.63679	8.65186e-144	1.28324e-139
Pnliprp1	29.8629	6.5996	5.96737e-196	8.85081e-192		Nfia	25.4596	3.70757	5.53019e-143	8.20238e-139
Cpa2	29.6871	5.11484	1.12775e-193	1.67268e-189		Foxp2	25.4582	3.63456	5.72339e-143	8.48893e-139
Mt1	29.6633	5.12739	2.28508e-193	3.38923e-189		Macf1	25.4089	5.32578	2.00979e-142	2.98092e-138
Pnliprp2	29.6033	4.84524	1.35685e-192	2.01249e-188		Gm26917	25.397	4.00002	2.72372e-142	4.03983e-138
Rpsa	29.549	4.92496	6.76023e-192	1.00268e-187		Rap1gap2	25.1959	3.65075	4.44603e-140	6.59436e-136
Rps24	29.4362	5.50108	1.8924e-190	2.80681e-186		Pard3b	25.1822	5.34539	6.2723e-140	9.30308e-136
Rpl23	29.425	5.17943	2.62683e-190	3.89612e-186		Thrb	25.1701	4.04236	8.50627e-140	1.26165e-135
Rplp0	29.3821	5.04414	9.28553e-190	1.37723e-185		Rbm39	25.1179	3.142	3.16672e-139	4.69687e-135
Rps14	29.174	5.05442	4.14053e-187	6.14123e-183		Srrm2	25.1156	3.33816	3.36096e-139	4.98497e-135
Rps12	29.0585	4.83629	1.20066e-185	1.78082e-181		Lncpint	25.0004	5.80786	6.06001e-138	8.98821e-134
Dmbt1	29.0103	4.04807	4.87892e-185	7.23642e-181		Mir99ahg	24.947	4.98983	2.30159e-137	3.41371e-133
Rpl32	28.9923	5.57798	8.23465e-185	1.22136e-180		Immp2l	24.9208	4.68358	4.43144e-137	6.57271e-133
Rps23	28.9351	4.75612	4.32491e-184	6.4147e-180		Foxp1	24.7935	3.16593	1.05452e-135	1.56407e-131
Rpl37a	28.9123	4.8258	8.3741e-184	1.24205e-179		Mid1	24.7928	4.80091	1.07231e-135	1.59044e-131
Rps27a	28.8532	4.80348	4.61804e-183	6.84947e-179		Nbea	24.7912	5.22315	1.11515e-135	1.65399e-131
Gp2	28.7697	4.50566	5.1415e-182	7.62588e-178		Arhgap24	24.7473	4.40425	3.31735e-135	4.92029e-131
Cela2a	28.7507	8.98488	8.87062e-182	1.31569e-177		Tmtc2	24.7365	4.33408	4.33052e-135	6.42303e-131
Rpl18a	28.3404	4.70746	1.09902e-176	1.63006e-172		Dnajc1	24.7025	2.93725	1.00651e-134	1.49286e-130
Rps4x	28.2853	4.63744	5.2362e-176	7.76633e-172		Son	24.6179	4.03917	8.12982e-134	1.20582e-129
Rpl13a	28.2119	4.57631	4.1812e-175	6.20155e-171		Fut8	24.599	3.57101	1.29609e-133	1.92236e-129
Rps20	28.1419	4.70292	3.00883e-174	4.4627e-170		Sik3	24.598	5.08034	1.32592e-133	1.9666e-129
Rpl5	28.0537	4.49613	3.60283e-173	5.34371e-169		Ogt	24.4875	4.30811	2.00518e-132	2.97409e-128
Reg2	27.9068	6.68924	2.20856e-171	3.27574e-167		Fbxl17	24.4756	5.63128	2.68778e-132	3.98651e-128
Rps21	27.889	4.41329	3.62301e-171	5.37364e-167		Kmt2c	24.471	4.16045	3.00706e-132	4.46007e-128
Rpl28	27.7718	4.67763	9.51536e-170	1.41132e-165		Mbnl2	24.4525	3.04839	4.73473e-132	7.02255e-128
Rps7	27.7434	4.74164	2.09056e-169	3.10072e-165		Zfc3h1	24.4283	4.97556	8.56691e-132	1.27064e-127
Rps26	27.7208	4.55149	3.91842e-169	5.8118e-165		Nktr	24.4278	3.47453	8.66833e-132	1.28569e-127
Rps29	27.6781	4.51528	1.28177e-168	1.90111e-164		Zcchc7	24.3484	5.13087	6.02712e-131	8.93943e-127
Rpl10	27.6709	4.61153	1.56376e-168	2.31937e-164		Etl4	24.3389	4.84358	7.59193e-131	1.12603e-126
Rpl38	27.5891	4.48505	1.50259e-167	2.22864e-163		Vps13b	24.3058	4.84575	1.70014e-130	2.52165e-126
Rps2	27.5467	4.52194	4.84114e-167	7.18038e-163		Snrnp70	24.2495	3.29871	6.69639e-130	9.93209e-126
Rpl30	27.5048	4.40386	1.53728e-166	2.2801e-162		Pbx3	24.2158	3.83611	1.51838e-129	2.25206e-125
Rpl37	27.4383	4.43118	9.58891e-166	1.42223e-161		Stox2	24.1898	4.95423	2.84603e-129	4.22123e-125
Rps28	27.3814	4.38702	4.57084e-165	6.77947e-161		Mtus1	24.1801	3.17314	3.59964e-129	5.33898e-125
Rps10	27.3027	4.59019	3.94423e-164	5.85008e-160		Snd1	24.1322	2.86685	1.14946e-128	1.70488e-124
Rpl17	27.2624	4.57023	1.18593e-163	1.75896e-159		Meis2	24.1198	2.90663	1.54857e-128	2.29683e-124
Rplp2	27.2345	4.36333	2.53678e-163	3.76255e-159		Rsrp1	24.1106	4.02891	1.93693e-128	2.87286e-124
Fth1	27.19	4.31486	8.52898e-163	1.26502e-158		Foxn3	24.0888	3.48671	3.27299e-128	4.8545e-124
Rpl12	27.0377	4.44512	5.32525e-161	7.89841e-157		Exoc4	24.046	5.04751	9.19495e-128	1.3638e-123
Rps3a1	26.8394	4.35902	1.12004e-158	1.66125e-154		Rhobtb1	24.0188	4.11655	1.76794e-127	2.62222e-123
Rpl27a	26.732	4.40086	1.99798e-157	2.96341e-153		Cacnb2	24.0073	5.40873	2.33108e-127	3.45746e-123
Rpl3	26.6475	4.22961	1.91307e-156	2.83747e-152		Vti1a	24.0071	4.60688	2.34677e-127	3.48074e-123
Rps16	26.5889	4.27382	9.12058e-156	1.35276e-151		Setbp1	24.0001	5.60493	2.77652e-127	4.11814e-123
Rps18	26.4829	4.64921	1.52553e-154	2.26267e-150		Gm20629	23.9193	5.45214	1.92739e-126	2.85871e-122
Rps19	26.3936	4.3209	1.62216e-153	2.40598e-149		Pard3	23.9179	4.20165	1.99335e-126	2.95654e-122
Rpl26	26.3915	4.52078	1.71373e-153	2.54181e-149		Aopep	23.9013	3.70755	2.97229e-126	4.4085e-122
Rps25	26.3754	4.22354	2.6272e-153	3.89666e-149		Gbf1	23.8546	4.05888	9.07711e-126	1.34632e-121
Rpl9	26.2562	4.33209	6.07429e-152	9.00938e-148		Ankrd11	23.7921	4.24446	4.03653e-125	5.98698e-121
Rpl6	26.2481	4.17757	7.50819e-152	1.11361e-147		Fry	23.7915	4.08519	4.09338e-125	6.0713e-121
Rpl35a	26.1381	4.21165	1.34716e-150	1.99811e-146		Tcf12	23.7877	4.09214	4.48237e-125	6.64825e-121
Rpl21	25.92	4.17694	3.96182e-148	5.87617e-144		Wwox	23.7779	5.00055	5.65372e-125	8.3856e-121
Rps11	25.8782	4.04782	1.17173e-147	1.7379e-143		Zfp292	23.7586	5.17186	8.94493e-125	1.32671e-120
Cuzd1	25.8619	4.21248	1.78679e-147	2.65017e-143		Myo5c	23.741	3.28414	1.36103e-124	2.01868e-120
Rps6	25.7515	4.09851	3.10184e-146	4.60064e-142		Tanc2	23.7268	4.00313	1.90668e-124	2.82799e-120
Rpl11	25.6825	4.24276	1.83551e-145	2.72242e-141		Lrmda	23.7233	4.96933	2.07167e-124	3.0727e-120
Rpl34	25.6439	4.14259	4.93956e-145	7.32635e-141		Kansl1	23.7229	4.83774	2.0907e-124	3.10093e-120
Rpl19	25.6251	4.14849	8.01314e-145	1.18851e-140		Trappc9	23.6632	3.91623	8.6252e-124	1.27929e-119
Rpl36	25.2652	4.00129	7.71123e-141	1.14373e-136		Setd5	23.6502	4.12979	1.17415e-123	1.74151e-119
Rps9	25.2291	3.92407	1.92222e-140	2.85103e-136		Ankrd12	23.649	4.16876	1.20726e-123	1.79061e-119
Rps15a	25.1207	4.00979	2.95494e-139	4.38277e-135		Pik3c2g	23.5569	4.8037	1.06766e-122	1.58356e-118
Fau	25.0381	4.02	2.35384e-138	3.49121e-134		Akap9	23.5431	4.58341	1.47867e-122	2.19316e-118
Rpl14	25.001	4.00453	5.96731e-138	8.85071e-134		Phf21a	23.5136	4.63595	2.96201e-122	4.39325e-118
Rpl8	24.9954	4.02436	6.86194e-138	1.01776e-133		Prkn	23.4657	5.35995	9.13232e-122	1.35451e-117
Rpl15	24.9644	4.05514	1.48978e-137	2.20965e-133		Utrn	23.3963	3.68204	4.66245e-121	6.91535e-117
Pdia2	24.9546	3.43416	1.90302e-137	2.82256e-133		Ncoa2	23.3512	5.29979	1.34098e-120	1.98894e-116
Ftl1	24.8792	4.04445	1.25106e-136	1.85558e-132		Lrba	23.3447	5.05545	1.56057e-120	2.31464e-116
Rpl39	24.7696	3.9382	1.90646e-135	2.82766e-131		Arhgef26	23.3239	3.55174	2.5365e-120	3.76214e-116
Rps13	24.7226	4.06196	6.11478e-135	9.06945e-131		Gigyf2	23.3226	3.51557	2.6123e-120	3.87456e-116
Rack1	24.6826	3.87434	1.64509e-134	2.43999e-130		Ralgapa2	23.3029	4.70725	4.14323e-120	6.14523e-116
Rps15	24.6037	3.81473	1.15177e-133	1.70831e-129		Bmpr1b	23.2559	3.8267	1.24049e-119	1.83989e-115
Rps27l	24.4057	3.89475	1.48846e-131	2.20768e-127		Sugp1	23.1415	4.27164	1.77041e-118	2.62587e-114
Rps5	23.8571	3.8414	8.55047e-126	1.26821e-121		Ghr	23.1304	2.47794	2.29196e-118	3.39944e-114
Rpl35	23.6204	3.94292	2.37995e-123	3.52994e-119		Ncoa1	23.1274	3.94234	2.45758e-118	3.64509e-114
Lars2	23.4996	5.98564	4.11935e-122	6.10982e-118		Arid1b	23.0898	4.06607	5.85891e-118	8.68994e-114
Gphn	23.4791	5.42981	6.67155e-122	9.89524e-118		Srsf11	23.0455	3.79325	1.632e-117	2.42059e-113
Rpl7	23.3508	3.81297	1.3531e-120	2.00692e-116		Sntb1	23.0211	2.63662	2.86556e-117	4.2502e-113
Cmss1	23.3256	5.35506	2.43592e-120	3.61295e-116		Rbm25	23.015	3.65363	3.29684e-117	4.88988e-113
Nupr1	23.3133	2.72139	3.25e-120	4.82041e-116		Rabgap1l	23.0048	4.19035	4.17604e-117	6.1939e-113
Rpl24	23.2724	3.74884	8.4394e-120	1.25173e-115		Fryl	22.9765	4.87995	8.01616e-117	1.18896e-112
Rpl27	23.2153	3.73183	3.18861e-119	4.72935e-115		Itpr2	22.9628	4.03026	1.0982e-116	1.62884e-112
Rps3	23.1442	3.90913	1.66248e-118	2.4658e-114		Rbm6	22.9592	4.21165	1.19163e-116	1.76743e-112
Rpl7a	23.1237	3.67371	2.673e-118	3.96459e-114		Ptprj	22.9559	3.38752	1.28644e-116	1.90805e-112
Nme2	23.0388	3.8122	1.90394e-117	2.82392e-113		Cobll1	22.9134	4.27132	3.41887e-116	5.07087e-112
Rps17	22.7197	3.57326	2.85873e-114	4.24007e-110		Prdm16	22.89	4.63587	5.83773e-116	8.65852e-112
1810028F09Rik	22.7138	3.11654	3.27293e-114	4.85442e-110		Epb41	22.8887	3.57537	6.01685e-116	8.9242e-112
Sec61b	22.607	3.69966	3.69977e-113	5.48751e-109		Rev3l	22.8768	3.76242	7.911e-116	1.17336e-111
Eef1b2	22.5826	3.70072	6.43287e-113	9.54123e-109		Pcca	22.873	4.09794	8.6251e-116	1.27928e-111
Rpl18	22.574	3.62504	7.80591e-113	1.15777e-108		Nsd3	22.8241	3.09955	2.64346e-115	3.92078e-111
Try10	22.4771	3.66056	6.95504e-112	1.03157e-107		Bckdhb	22.8005	2.6646	4.53612e-115	6.72798e-111
Reg3b	22.164	4.45764	7.65239e-109	1.135e-104		Baiap2l1	22.7921	3.19223	5.48678e-115	8.138e-111
Gm42418	21.9278	8.30708	1.41156e-106	2.09362e-102		Plcl1	22.7531	5.73877	1.33816e-114	1.98476e-110
Serp1	21.8903	3.49053	3.21259e-106	4.76491e-102		Cacna1d	22.7507	4.80287	1.41264e-114	2.09522e-110
Serf2	21.6451	3.42187	6.76423e-104	1.00327e-99		Diaph2	22.7246	5.0217	2.55719e-114	3.79282e-110
Ssr4	21.5434	3.61874	6.10817e-103	9.05963e-99		Erc2	22.7236	4.54386	2.61553e-114	3.87935e-110
Rpl22l1	21.5053	3.60122	1.38835e-102	2.0592e-98		Tnrc6b	22.7168	3.87093	3.0555e-114	4.53191e-110
Rpl10a	21.4513	3.37876	4.43763e-102	6.58189e-98		Zfand3	22.6468	3.03725	1.49958e-113	2.22418e-109
Rpl36al	21.2651	3.43755	2.39188e-100	3.54763e-96		Ntn1	22.6388	2.74467	1.79815e-113	2.66702e-109
Ggh	21.2644	3.59113	2.42347e-100	3.59449e-96		Gata4	22.6112	2.92628	3.36517e-113	4.99123e-109
Rpl36a	20.5197	3.33184	1.43653e-93	2.13066e-89		Magi3	22.5971	5.6305	4.6254e-113	6.86039e-109
Uqcrq	20.3307	3.56185	6.8874e-92	1.02154e-87		Insr	22.5899	2.9449	5.44602e-113	8.07754e-109
Rpl23a	20.2992	3.14619	1.30615e-91	1.93729e-87		Aff1	22.5727	3.41479	8.03509e-113	1.19176e-108
Rpl4	20.0033	3.20543	5.15416e-89	7.64465e-85		Tshz2	22.5579	4.66463	1.12319e-112	1.66591e-108
						Nr6a1	22.5157	5.47147	2.91595e-112	4.32493e-108
						Pan3	22.491	4.89574	5.08291e-112	7.53898e-108
						Atf6	22.4845	2.92587	5.88755e-112	8.73241e-108
						Meis1	22.4835	4.94812	6.02175e-112	8.93146e-108
						Large1	22.4425	5.32449	1.51489e-111	2.24688e-107
						Mknk1	22.401	2.4616	3.85006e-111	5.71041e-107
						Trip11	22.3932	2.98316	4.58177e-111	6.79568e-107
						Tnrc6a	22.3648	3.99138	8.66485e-111	1.28517e-106
						9030622O22Rik	22.3431	5.03002	1.40915e-110	2.09006e-106
						Tmem131l	22.3385	3.97731	1.56058e-110	2.31466e-106
						Baz2b	22.3185	5.26184	2.44333e-110	3.62394e-106
						Fndc3b	22.2519	2.81289	1.08143e-109	1.60398e-105
						Srsf6	22.2516	2.42431	1.08841e-109	1.61433e-105
						Ankrd17	22.2142	3.97231	2.5014e-109	3.71008e-105
						Cmip	22.2107	4.07786	2.70646e-109	4.01422e-105
						Fat3	22.1817	4.54886	5.15877e-109	7.65148e-105
						Ash1l	22.1617	3.67729	8.04809e-109	1.19369e-104
						Nipbl	22.1386	3.45264	1.34434e-108	1.99393e-104
						Clk1	22.1283	4.44325	1.68872e-108	2.50471e-104
						Farp1	22.1243	5.18048	1.84461e-108	2.73593e-104
						Dlg1	22.0961	3.82496	3.44723e-108	5.11293e-104
						Myo1d	22.0769	4.3958	5.27253e-108	7.82022e-104
						Asxl2	22.0626	3.91933	7.23747e-108	1.07346e-103
						Ica1	22.0164	2.92667	2.0057e-107	2.97485e-103
						Msi2	22.0059	2.67104	2.52972e-107	3.75208e-103
						Dennd1a	21.968	4.77766	5.82585e-107	8.64089e-103
						Alcam	21.9662	2.44408	6.06501e-107	8.99563e-103
						Svil	21.95	4.89161	8.6586e-107	1.28424e-102
						Nfib	21.9352	3.61647	1.20027e-106	1.78024e-102
						Tead1	21.8948	3.62009	2.91046e-106	4.3168e-102
						Fto	21.844	4.11749	8.86988e-106	1.31558e-101
						Nbas	21.8305	4.42573	1.19174e-105	1.76758e-101
						Srek1	21.7544	4.61527	6.27294e-105	9.30402e-101
						Brwd1	21.747	3.47231	7.3813e-105	1.09479e-100
						Birc6	21.7423	4.00476	8.16604e-105	1.21119e-100
						Ubn2	21.7173	3.4973	1.40691e-104	2.08673e-100
						Ern1	21.6833	4.05857	2.95035e-104	4.37595e-100
						Mllt10	21.6746	4.68147	3.56013e-104	5.28039e-100
						Srsf5	21.6616	2.80428	4.72679e-104	7.01078e-100
						Adam10	21.6067	2.32212	1.55212e-103	2.30211e-99
						Apbb2	21.5785	4.76437	2.85924e-103	4.24083e-99
						Gnaq	21.5723	3.65893	3.27314e-103	4.85472e-99
						Rbm47	21.525	2.55271	9.08994e-103	1.34822e-98
						Arih1	21.5171	2.97207	1.07757e-102	1.59825e-98
						Hivep3	21.4982	4.78693	1.61851e-102	2.40057e-98
						Mycbp2	21.4868	4.02643	2.07107e-102	3.07181e-98
						Slc9a9	21.4526	5.76451	4.3217e-102	6.40995e-98
						Kif1b	21.4173	3.40733	9.21643e-102	1.36698e-97
						Atrnl1	21.4058	5.64166	1.17972e-101	1.74976e-97
						Eif2ak3	21.4054	2.19831	1.18925e-101	1.7639e-97
						Sox6	21.375	4.70044	2.28225e-101	3.38503e-97
						Pnisr	21.37	5.6554	2.54401e-101	3.77328e-97
						Golga4	21.3386	2.72203	4.97925e-101	7.38523e-97
						Ube2h	21.3338	2.51636	5.51748e-101	8.18352e-97
						Pclo	21.3128	5.38841	8.62995e-101	1.27999e-96
						Ankhd1	21.3046	4.62194	1.02807e-100	1.52483e-96
						9530026P05Rik	21.3008	5.99183	1.11677e-100	1.6564e-96
						Vwa8	21.2983	4.94166	1.17802e-100	1.74724e-96
						Dtnb	21.2847	2.87698	1.57213e-100	2.33179e-96
						Bcas3	21.2785	4.97321	1.79679e-100	2.66499e-96
						Nsd1	21.2368	3.41781	4.36309e-100	6.47134e-96
						Ddx17	21.2335	2.68105	4.68911e-100	6.95489e-96
						Scfd2	21.1868	4.07422	1.26467e-99	1.87575e-95
						Nr3c2	21.1761	5.51898	1.58771e-99	2.3549e-95
						Mcc	21.1162	5.19096	5.64039e-99	8.36582e-95
						Jmjd1c	21.1049	5.08625	7.17296e-99	1.06389e-94
						Sorbs2	21.0552	4.2996	2.04959e-98	3.03996e-94
						Pkhd1	21.0531	5.9634	2.14015e-98	3.17427e-94
						Sltm	21.0283	3.37471	3.61488e-98	5.36159e-94
						Cdkal1	20.9993	4.31127	6.65715e-98	9.87388e-94
						Cacna1a	20.9925	5.18689	7.67988e-98	1.13908e-93
						Nr3c1	20.9812	2.72598	9.73125e-98	1.44334e-93
						Dock1	20.9732	3.89715	1.15146e-97	1.70784e-93
						Arhgef28	20.9674	3.69237	1.30075e-97	1.92928e-93
						Adcy9	20.9651	4.05493	1.36762e-97	2.02846e-93
						Nipal2	20.8937	2.6722	6.11007e-97	9.06246e-93
						Pdzrn3	20.8835	5.11738	7.56262e-97	1.12169e-92
						Tcf4	20.8642	2.92238	1.13173e-96	1.67858e-92
						Iqgap2	20.8098	3.64394	3.52772e-96	5.23231e-92
						Map2	20.8028	3.09995	4.08407e-96	6.0575e-92
						Cdk17	20.7841	3.43297	6.03294e-96	8.94806e-92
						Dip2c	20.7225	5.11366	2.1725e-95	3.22225e-91
						Kat6b	20.7147	4.15468	2.55254e-95	3.78592e-91
						Tmcc1	20.6872	5.57979	4.51378e-95	6.69483e-91
						Nr5a2	20.6248	2.43926	1.64465e-94	2.43934e-90
						Tspan5	20.6118	3.02035	2.15009e-94	3.18902e-90
						Airn	20.5956	5.66643	3.00793e-94	4.46136e-90
						Gmds	20.5788	3.08641	4.24801e-94	6.30064e-90
						Prkce	20.5674	4.8674	5.3769e-94	7.97502e-90
						Mbd5	20.5505	5.60083	7.61568e-94	1.12956e-89
						Spag9	20.4923	4.49349	2.52075e-93	3.73878e-89
						Pik3r1	20.4909	2.8013	2.59761e-93	3.85277e-89
						Cspp1	20.4626	5.45636	4.63801e-93	6.8791e-89
						Faf1	20.4621	2.4794	4.6914e-93	6.95828e-89
						Edaradd	20.4384	3.4784	7.62632e-93	1.13114e-88
						Mtss1	20.4352	3.70652	8.13233e-93	1.20619e-88
						Tcf7l2	20.4135	4.35862	1.26815e-92	1.88093e-88
						Lpp	20.4089	3.24063	1.39435e-92	2.0681e-88
						Mkln1	20.4087	3.82362	1.40067e-92	2.07748e-88
						Mbtd1	20.4087	3.41607	1.40095e-92	2.07789e-88
						Cachd1	20.3876	3.66042	2.15439e-92	3.19539e-88
						Prpf4b	20.3788	3.05485	2.57886e-92	3.82496e-88
						Chd6	20.3605	4.74312	3.7447e-92	5.55414e-88
						Plxna2	20.3564	3.43711	4.07133e-92	6.0386e-88
						Fnip2	20.3493	4.38299	4.70954e-92	6.9852e-88
						Kif13b	20.3371	4.39103	6.04308e-92	8.96309e-88
						Atrx	20.3343	3.0992	6.40045e-92	9.49314e-88
						Stag1	20.3332	3.91436	6.54127e-92	9.70202e-88
						Plppr1	20.3278	4.74492	7.30316e-92	1.0832e-87
						Extl3	20.32	2.00267	8.56459e-92	1.2703e-87
						Lcor	20.3054	3.26318	1.15302e-91	1.71015e-87
						Ppm1h	20.2943	4.78103	1.44523e-91	2.14357e-87
						Lcorl	20.2866	3.54013	1.6878e-91	2.50335e-87
						Unc13b	20.2808	4.33112	1.90057e-91	2.81892e-87
						Adk	20.2605	2.03362	2.86742e-91	4.25296e-87
						Ppp3ca	20.2584	2.03351	2.99686e-91	4.44494e-87
						Fchsd2	20.2571	4.98337	3.07273e-91	4.55748e-87
						Strn3	20.2531	2.45205	3.33738e-91	4.95001e-87
						Rb1cc1	20.2469	2.43685	3.78312e-91	5.61112e-87
						Arhgef12	20.2376	2.79974	4.56547e-91	6.7715e-87
						Slc39a11	20.2171	2.23924	6.92778e-91	1.02753e-86
						Deptor	20.1967	2.13189	1.04651e-90	1.55218e-86
						AC149090.1	20.1633	4.3447	2.05629e-90	3.0499e-86
						Diaph1	20.161	3.56216	2.1562e-90	3.19807e-86
						Fam129a	20.1591	3.60443	2.23907e-90	3.32099e-86
						Usp34	20.1516	2.53681	2.60408e-90	3.86236e-86
						Tbc1d5	20.1489	6.05398	2.75075e-90	4.07991e-86
						Bicd1	20.1385	4.03183	3.39282e-90	5.03223e-86
						Cers6	20.1368	3.91773	3.51146e-90	5.2082e-86
						Iqsec1	20.1318	4.62273	3.8845e-90	5.7615e-86
						Rcan2	20.0918	2.88992	8.7041e-90	1.29099e-85
						Ubr2	20.0914	3.44009	8.77522e-90	1.30154e-85
						Jun	20.0758	3.196	1.20186e-89	1.7826e-85
						Cnot4	20.063	3.87413	1.55558e-89	2.30724e-85
						Fam193a	20.0472	4.82532	2.13495e-89	3.16656e-85
						Ric1	20.0361	3.03766	2.66736e-89	3.95623e-85
						Etv6	20.0357	4.27874	2.69169e-89	3.99232e-85
						Rev1	20.028	4.08802	3.14031e-89	4.65771e-85
						Mon2	20.0238	3.30765	3.4142e-89	5.06394e-85
						Tfdp2	20.0136	2.22087	4.19433e-89	6.22103e-85
						Nfat5	20.0122	4.36794	4.31253e-89	6.39634e-85
						Plcl2	20.0073	4.69633	4.75851e-89	7.05782e-85
						Brd4	20.0047	3.06315	5.01682e-89	7.44095e-85
						Kdm4c	20.0036	4.49559	5.12639e-89	7.60347e-85
						Appl2	19.9775	2.72995	8.64038e-89	1.28154e-84
						Stxbp5	19.9644	3.69419	1.12362e-88	1.66655e-84
						Gna14	19.9597	3.70803	1.23382e-88	1.83e-84
						Golgb1	19.954	3.7782	1.38457e-88	2.0536e-84
						Patj	19.9318	4.91536	2.15612e-88	3.19795e-84
						Igf1r	19.9256	3.21117	2.43925e-88	3.6179e-84
						Fam135a	19.9218	4.24213	2.63209e-88	3.90391e-84
						Nsmce2	19.8943	4.56568	4.56139e-88	6.76546e-84
						Zfp280d	19.8797	4.47941	6.09467e-88	9.03962e-84
						Fam172a	19.8766	4.7346	6.48895e-88	9.62441e-84
						Arglu1	19.8759	2.84984	6.58543e-88	9.76751e-84
						Psd3	19.8496	5.17069	1.11031e-87	1.64681e-83
						Lrrc8d	19.8259	3.75081	1.78101e-87	2.64159e-83
						Ccnl2	19.8165	2.81198	2.14589e-87	3.18278e-83
						Phf20l1	19.8136	3.54644	2.2725e-87	3.37057e-83
						Pds5a	19.7968	2.88871	3.16899e-87	4.70024e-83
						Thoc2	19.781	4.6271	4.34269e-87	6.44108e-83
						Ano6	19.7337	5.3387	1.10721e-86	1.64222e-82
						Aak1	19.7291	3.66721	1.21242e-86	1.79826e-82
						Ppp1r12a	19.7194	3.99752	1.46867e-86	2.17834e-82
						Stxbp6	19.6785	2.65132	3.29481e-86	4.88686e-82
						Cog5	19.6734	4.12486	3.64134e-86	5.40084e-82
						Phc3	19.6672	4.87029	4.11764e-86	6.10729e-82
						Xylt1	19.6426	4.22946	6.68577e-86	9.91633e-82
						Ambra1	19.6202	5.90794	1.0387e-85	1.5406e-81
						Rptor	19.6172	4.59297	1.10228e-85	1.63491e-81
						Btg2	19.6039	2.83239	1.43237e-85	2.1245e-81
						Arhgap5	19.5816	2.09066	2.21922e-85	3.29155e-81
						Tnrc6c	19.5676	3.83689	2.92131e-85	4.33288e-81
						Jarid2	19.567	4.13255	2.95792e-85	4.38719e-81
						Fgf14	19.5549	4.47919	3.74457e-85	5.55394e-81
						Agap1	19.5503	3.86478	4.10165e-85	6.08356e-81
						Atp8b1	19.5405	2.04973	4.97029e-85	7.37193e-81
						Crebbp	19.5209	3.27643	7.28806e-85	1.08097e-80
						Syne2	19.5125	5.10519	8.59294e-85	1.2745e-80
						Mob3b	19.4836	3.75309	1.5126e-84	2.24349e-80
						Arl15	19.4708	5.43014	1.94082e-84	2.87863e-80
						Ecpas	19.4449	2.54146	3.22199e-84	4.77886e-80
						Bclaf1	19.4354	3.21501	3.87699e-84	5.75035e-80
						Tcf20	19.4323	3.60813	4.11896e-84	6.10925e-80
						Nphs1	19.4223	3.8724	5.00329e-84	7.42088e-80
						Arid5b	19.4179	4.30193	5.44328e-84	8.07348e-80
						Fam13a	19.401	3.26012	7.57598e-84	1.12367e-79
						Tanc1	19.3942	4.79233	8.64574e-84	1.28234e-79
						Med13l	19.379	3.71074	1.16043e-83	1.72115e-79
						Dock4	19.3789	5.73343	1.16326e-83	1.72534e-79
						Zmym2	19.3755	4.1678	1.24166e-83	1.84163e-79
						Hipk2	19.3719	3.39137	1.33253e-83	1.97641e-79
						Fign	19.3596	4.67185	1.69243e-83	2.51021e-79
						Ralgps1	19.3554	5.07034	1.83459e-83	2.72106e-79
						Prrc2c	19.3524	3.51051	1.94389e-83	2.88317e-79
						Plekha5	19.3433	4.8324	2.3192e-83	3.43984e-79
						Chchd3	19.3286	2.16541	3.08735e-83	4.57915e-79
						Celsr1	19.2953	3.33645	5.88689e-83	8.73143e-79
						Atxn7	19.2796	4.22318	7.96626e-83	1.18156e-78
						Ppp6r3	19.2477	3.3003	1.47597e-82	2.18915e-78
						Cpeb3	19.2251	3.77262	2.2835e-82	3.38689e-78
						Smg1	19.2235	4.5499	2.35488e-82	3.49276e-78
						St5	19.2183	2.88747	2.60091e-82	3.85767e-78
						Cdk13	19.2169	3.89942	2.67127e-82	3.96202e-78
						Lgr4	19.2166	3.19432	2.68716e-82	3.98559e-78
						Ube2g1	19.2166	2.54706	2.69015e-82	3.99003e-78
						Tmem131	19.2141	2.43161	2.82348e-82	4.18778e-78
						Cux1	19.2085	2.40135	3.13976e-82	4.6569e-78
						Rreb1	19.2071	4.20985	3.23004e-82	4.79079e-78
						Ehbp1	19.2023	5.10763	3.5389e-82	5.2489e-78
						Sesn1	19.1716	4.18648	6.39712e-82	9.48821e-78
						Slc12a8	19.1528	2.91816	9.17134e-82	1.36029e-77
						Zfhx3	19.144	2.84572	1.086e-81	1.61075e-77
						Psme4	19.1386	2.16976	1.20562e-81	1.78818e-77
						Dmd	19.1371	4.12512	1.24039e-81	1.83975e-77
						Clip1	19.1211	3.14601	1.68585e-81	2.50045e-77
						Usp15	19.1179	2.84268	1.79197e-81	2.65784e-77
						Usp47	19.1081	3.39967	2.16191e-81	3.20654e-77
						Wwc1	19.1	2.38089	2.52709e-81	3.74818e-77
						Ubr3	19.0924	3.2574	2.92292e-81	4.33528e-77
						Celf2	19.0698	4.23505	4.49884e-81	6.67268e-77
						Pdss2	19.0517	4.66622	6.3588e-81	9.43137e-77
						Tacc1	19.0503	3.0948	6.53531e-81	9.69317e-77
						Myo10	19.0497	3.94945	6.61019e-81	9.80424e-77
						Atxn7l1	19.0471	5.15052	6.94384e-81	1.02991e-76
						Clcn3	19.0346	2.18412	8.82294e-81	1.30862e-76
						Ypel2	18.9997	3.16993	1.71587e-80	2.54498e-76
						Foxo3	18.9851	3.96522	2.26476e-80	3.3591e-76
						Rock1	18.9689	2.50346	3.08473e-80	4.57527e-76
						Med13	18.9651	2.79338	3.3147e-80	4.91636e-76
						Gm12082	18.9538	4.86777	4.10857e-80	6.09383e-76
						Huwe1	18.9377	3.28074	5.5749e-80	8.26869e-76
						Zfp148	18.9353	2.44313	5.83965e-80	8.66137e-76
						Vps13c	18.9283	4.73803	6.66755e-80	9.88932e-76
						Ube2e2	18.9264	4.5835	6.913e-80	1.02534e-75
						Ssh2	18.9253	5.06065	7.05323e-80	1.04613e-75
						Epc1	18.9116	4.58984	9.1547e-80	1.35782e-75
						Hdac8	18.9104	6.56998	9.35901e-80	1.38813e-75
						Kcnq1	18.9065	2.98478	1.00913e-79	1.49674e-75
						Aldh1l2	18.9051	2.36376	1.03541e-79	1.53572e-75
						Adamts9	18.8705	4.24136	1.99514e-79	2.95918e-75
						Map7	18.8621	2.46481	2.33826e-79	3.46811e-75
						Zfr	18.8607	3.2192	2.39946e-79	3.55888e-75
						Itch	18.8577	2.96226	2.5396e-79	3.76673e-75
						Bbx	18.8558	3.57662	2.63273e-79	3.90486e-75
						Arid4b	18.845	3.88307	3.23211e-79	4.79387e-75
						Dennd1b	18.8409	3.30186	3.48852e-79	5.17418e-75
						Zfp407	18.8219	5.23321	4.99407e-79	7.40721e-75
						Grb10	18.8038	3.67812	7.03618e-79	1.04361e-74
						Rgs11	18.8019	3.86546	7.28289e-79	1.0802e-74
						Dmxl1	18.7957	4.47513	8.18806e-79	1.21445e-74
						Elp4	18.7745	4.48284	1.22144e-78	1.81164e-74
						Trpm7	18.7697	3.5995	1.33623e-78	1.98189e-74
						Trp53inp1	18.7516	2.42561	1.87982e-78	2.78814e-74
						Rfx7	18.7287	4.48641	2.88738e-78	4.28256e-74
						Apc	18.7274	2.9845	2.95867e-78	4.3883e-74
						Ext1	18.7271	4.1266	2.97905e-78	4.41853e-74
						Dyrk1a	18.726	4.3383	3.03665e-78	4.50395e-74
						Tox	18.7195	5.61117	3.43099e-78	5.08885e-74
						Znrf3	18.7155	4.47729	3.69997e-78	5.4878e-74
						Abi1	18.7127	3.13982	3.90307e-78	5.78903e-74
						Fnip1	18.7101	3.19207	4.09652e-78	6.07596e-74
						Pik3ap1	18.6936	3.50541	5.57899e-78	8.27476e-74
						Ralgapa1	18.6887	4.25267	6.11857e-78	9.07506e-74
						Sgms1	18.671	3.93537	8.5226e-78	1.26407e-73
						Ptk2	18.6679	3.59439	9.02984e-78	1.33931e-73
						Zmiz1	18.6639	3.78635	9.72874e-78	1.44297e-73
						Dip2b	18.6597	4.4205	1.05307e-77	1.56192e-73
						Zfp638	18.6178	3.92993	2.30555e-77	3.4196e-73
						Sbf2	18.6144	4.81144	2.45689e-77	3.64406e-73
						Sos2	18.6018	3.61365	3.10714e-77	4.6085e-73
						Afdn	18.598	3.68457	3.33715e-77	4.94966e-73
						Sf3b1	18.5821	2.43838	4.48792e-77	6.65648e-73
						Tmem135	18.5787	2.9146	4.78364e-77	7.0951e-73
						Senp6	18.5732	2.46121	5.29336e-77	7.85112e-73
						Mtmr3	18.5317	4.10851	1.14588e-76	1.69957e-72
						Pkp4	18.4806	2.48798	2.9592e-76	4.38909e-72
						Ythdf3	18.4663	2.50423	3.8565e-76	5.71996e-72
						Mprip	18.4425	2.97419	5.99298e-76	8.88879e-72
						Kdm2a	18.4391	3.15957	6.37802e-76	9.45988e-72
						5430419D17Rik	18.3983	2.31514	1.3544e-75	2.00885e-71
						Kmt2e	18.3962	3.39293	1.40959e-75	2.0907e-71
						Clock	18.3846	2.65868	1.74405e-75	2.58677e-71
						Gramd3	18.3815	2.33606	1.84622e-75	2.73831e-71
						Kif16b	18.3509	3.01813	3.24684e-75	4.81572e-71
						Rapgef2	18.3484	5.27461	3.39678e-75	5.0381e-71
						Exoc6b	18.3446	5.27006	3.64729e-75	5.40966e-71
						Ccdc162	18.288	4.75496	1.03041e-74	1.52831e-70
						Kcnq1ot1	18.2571	6.92105	1.81846e-74	2.69714e-70
						Thrap3	18.2544	2.32383	1.9077e-74	2.8295e-70
						Desi2	18.2529	2.25644	1.9636e-74	2.91241e-70
						Kansl1l	18.2296	4.62225	3.00307e-74	4.45416e-70
						Fcho2	18.2221	3.95104	3.44881e-74	5.11527e-70
						Sh3pxd2a	18.1952	3.21176	5.62944e-74	8.34959e-70
						Gpatch8	18.1869	5.02031	6.55125e-74	9.71681e-70
						Fhit	18.1749	5.37204	8.16171e-74	1.21055e-69
						Xpo7	18.1387	3.13983	1.57707e-73	2.33911e-69
						Tlk1	18.1291	2.36273	1.87862e-73	2.78637e-69
						Phkb	18.117	3.09545	2.34044e-73	3.47134e-69
						Stx16	18.1145	4.19336	2.44883e-73	3.6321e-69
						Prickle1	18.1142	4.84476	2.4617e-73	3.6512e-69
						Bptf	18.1122	3.73866	2.55328e-73	3.78703e-69
						Scaper	18.1036	4.18511	2.98702e-73	4.43035e-69
						Unc79	18.0832	5.24863	4.32185e-73	6.41017e-69
						Ncor1	18.0294	2.05381	1.14594e-72	1.69965e-68
						Rbm26	18.0231	3.57935	1.28243e-72	1.9021e-68
						Tnpo1	18.0178	3.24168	1.41309e-72	2.0959e-68
						Gsk3b	18.0148	2.09307	1.49185e-72	2.21272e-68
						Rsrc1	17.994	2.98455	2.16966e-72	3.21804e-68
						Tia1	17.9369	4.33045	6.07769e-72	9.01442e-68
						Tasp1	17.932	3.61854	6.63158e-72	9.83596e-68
						Creb3l2	17.9312	2.9432	6.73333e-72	9.98687e-68
						Erbin	17.9293	2.65467	6.9704e-72	1.03385e-67
						Ivd	17.9227	2.30368	7.83772e-72	1.16249e-67
						Ctnnd1	17.9168	3.17308	8.71863e-72	1.29315e-67
						Ptprd	17.9105	4.36972	9.77225e-72	1.44942e-67
						Pip5k1b	17.8858	2.66315	1.52268e-71	2.25843e-67
						Sgms2	17.8825	2.41628	1.61497e-71	2.39532e-67
						Kmt2a	17.8713	4.71273	1.97307e-71	2.92646e-67
						R3hdm1	17.861	2.61168	2.37359e-71	3.5205e-67
						Ppm1l	17.8567	3.89028	2.56233e-71	3.80045e-67
						Ubr5	17.847	2.84894	3.04717e-71	4.51956e-67
						Ascc3	17.8412	3.15316	3.3858e-71	5.02182e-67
						Stk39	17.8224	2.20853	4.73895e-71	7.0288e-67
						Pdxdc1	17.8097	2.09005	5.94412e-71	8.81632e-67
						Hnrnpdl	17.8073	2.25304	6.20506e-71	9.20334e-67
						Map4k3	17.8022	4.43004	6.79544e-71	1.0079e-66
						Plpp3	17.7942	3.03364	7.83792e-71	1.16252e-66
						Sppl3	17.7871	3.94649	8.89203e-71	1.31887e-66
						Arid1a	17.7782	2.62217	1.04252e-70	1.54627e-66
						Rapgef5	17.7735	3.28814	1.13452e-70	1.68272e-66
						Jak1	17.7717	2.24283	1.17109e-70	1.73696e-66
						Entpd1	17.7714	2.29517	1.17794e-70	1.74712e-66
						Map3k5	17.7676	4.04074	1.25876e-70	1.86699e-66
						Slc1a5	17.7311	2.85691	2.41369e-70	3.57999e-66
						Tln2	17.7081	4.53949	3.6328e-70	5.38816e-66
						Ccdc141	17.6814	3.19404	5.83684e-70	8.6572e-66
						Pde3b	17.6684	3.49057	7.34441e-70	1.08932e-65
						Ahcyl2	17.6649	2.95042	7.81596e-70	1.15926e-65
						Smad3	17.6611	4.55654	8.36459e-70	1.24064e-65
						Pum1	17.6525	3.39744	9.73761e-70	1.44428e-65
						Gm47283	17.6286	3.06323	1.48502e-69	2.20257e-65
						Dmxl2	17.5888	4.43487	3.00046e-69	4.45029e-65
						Egfr	17.572	3.74107	4.03905e-69	5.99072e-65
						Tet3	17.5694	3.94751	4.2254e-69	6.26711e-65
						Tbc1d30	17.5599	3.90145	4.99236e-69	7.40468e-65
						Fam13b	17.552	4.18126	5.74713e-69	8.52415e-65
						Aig1	17.5497	2.14491	5.97645e-69	8.86427e-65
						Atp9b	17.5321	4.93658	8.15771e-69	1.20995e-64
						Pum2	17.515	2.1688	1.10174e-68	1.6341e-64
						Fbxw7	17.4901	3.08701	1.70609e-68	2.53048e-64
						Slc24a3	17.4809	5.00506	2.00173e-68	2.96896e-64
						Ttc14	17.4449	4.57914	3.76407e-68	5.58287e-64
						Phf3	17.4284	2.51115	5.02422e-68	7.45192e-64
						Gab1	17.4203	4.74619	5.78649e-68	8.58253e-64
						Fus	17.4055	3.04097	7.49695e-68	1.11195e-63
						Usp32	17.4038	4.24818	7.72319e-68	1.1455e-63
						Luc7l3	17.3826	2.65332	1.11696e-67	1.65667e-63
						Strbp	17.3803	2.33971	1.16343e-67	1.7256e-63
						Mpp7	17.3791	3.34437	1.18808e-67	1.76216e-63
						Txnip	17.3645	2.03738	1.53241e-67	2.27287e-63
						Arhgap32	17.3641	4.48805	1.54401e-67	2.29008e-63
						Ppp1r12b	17.318	5.53458	3.44201e-67	5.10519e-63
						Agmo	17.3175	5.0418	3.4738e-67	5.15234e-63
						Scaf8	17.3014	4.20692	4.59318e-67	6.81261e-63
						Dleu2	17.2965	4.35594	4.99976e-67	7.41564e-63
						Sil1	17.282	2.21576	6.42818e-67	9.53427e-63
						Rph3al	17.2723	3.10407	7.60731e-67	1.12832e-62
						Picalm	17.239	2.4566	1.35428e-66	2.00867e-62
						Ppp2r5e	17.21	3.4548	2.23558e-66	3.31581e-62
						Fars2	17.2098	2.78123	2.24376e-66	3.32795e-62
						Mnat1	17.185	2.867	3.44091e-66	5.10355e-62
						Mark2	17.178	2.92067	3.88243e-66	5.75842e-62
						Lurap1l	17.1655	2.47943	4.81192e-66	7.13704e-62
						Mrtfb	17.1155	4.38801	1.13728e-65	1.68681e-61
						Mctp2	17.0904	4.6086	1.7498e-65	2.5953e-61
						Ccny	17.0716	2.36781	2.4145e-65	3.58119e-61
						Wnk1	17.0643	2.50716	2.7361e-65	4.05819e-61
						Stim1	17.0458	3.57245	3.75814e-65	5.57407e-61
						Dock9	17.0396	4.3397	4.17332e-65	6.18988e-61
						Foxo1	17.0366	3.52007	4.39811e-65	6.52328e-61
						Trip12	17.031	2.8281	4.83659e-65	7.17362e-61
						Kdm6a	17.0281	3.78103	5.08191e-65	7.53748e-61
						Cyp39a1	17.0182	2.27182	6.02005e-65	8.92894e-61
						Myo1b	17.0081	2.0713	7.15767e-65	1.06162e-60
						Nckap1	16.9957	2.31028	8.83951e-65	1.31108e-60
						Nrp1	16.989	2.08179	9.90035e-65	1.46842e-60
						Cblb	16.9741	4.98096	1.27788e-64	1.89535e-60
						Glis3	16.9704	5.8395	1.35952e-64	2.01644e-60
						Arhgap12	16.9683	3.48481	1.40963e-64	2.09077e-60
						Slc39a14	16.965	2.91907	1.49206e-64	2.21303e-60
						Abl2	16.9606	3.78934	1.60799e-64	2.38498e-60
						Tmem245	16.9513	3.26277	1.8822e-64	2.79168e-60
						Taf15	16.9339	2.77398	2.53184e-64	3.75522e-60
						Hnrnph1	16.9304	2.5886	2.68528e-64	3.9828e-60
						Atxn2	16.927	3.17635	2.84612e-64	4.22137e-60
						Wnk2	16.9227	3.44702	3.06125e-64	4.54044e-60
						Pik3c2a	16.9217	3.08621	3.11166e-64	4.61522e-60
						Slc6a9	16.9202	2.13899	3.19405e-64	4.73742e-60
						Eml6	16.9145	5.21108	3.52056e-64	5.22169e-60
						Rbm5	16.8991	3.66809	4.5673e-64	6.77423e-60
						Reps1	16.8959	3.05041	4.82382e-64	7.15469e-60
						Arid2	16.8865	4.08689	5.65777e-64	8.3916e-60
						Qk	16.8686	4.6444	7.66411e-64	1.13674e-59
						Abtb2	16.8611	5.52246	8.69756e-64	1.29002e-59
						Naaladl2	16.858	5.72038	9.16999e-64	1.36009e-59
						Cadps2	16.8499	3.62687	1.05111e-63	1.55901e-59
						Esyt2	16.8448	3.49408	1.14648e-63	1.70046e-59
						Wdr33	16.8368	3.47897	1.3121e-63	1.9461e-59
						Btbd9	16.8251	4.25731	1.5987e-63	2.3712e-59
						Tenm2	16.8016	4.65783	2.37552e-63	3.52337e-59
						Nfasc	16.7943	2.84998	2.68534e-63	3.98289e-59
						Hectd4	16.7928	4.2941	2.7559e-63	4.08756e-59
						Cdk12	16.7653	3.48687	4.37764e-63	6.49292e-59
						Mical2	16.763	3.25708	4.54954e-63	6.74788e-59
						Mef2a	16.7573	3.863	5.01253e-63	7.43459e-59
						Tsc22d3	16.7496	2.51839	5.69937e-63	8.4533e-59
						Qtrt1	16.7482	2.68324	5.83362e-63	8.65243e-59
						Gatad2b	16.744	4.00367	6.26774e-63	9.29631e-59
						Hnf1aos1	16.7435	2.75258	6.31349e-63	9.36417e-59
						Ptprg	16.7289	4.66773	8.07223e-63	1.19727e-58
						Setd2	16.6917	4.46998	1.50557e-62	2.23306e-58
						Dym	16.6826	2.20353	1.75342e-62	2.60067e-58
						Wdr20	16.6787	3.66823	1.87129e-62	2.77549e-58
						Arhgap26	16.6602	2.18922	2.55326e-62	3.787e-58
						Cgnl1	16.6576	2.77136	2.66486e-62	3.95252e-58
						Dcaf8	16.6483	2.71151	3.11408e-62	4.61881e-58
						Hectd1	16.6376	2.32252	3.72446e-62	5.52412e-58
						Sybu	16.6366	4.6516	3.78659e-62	5.61627e-58
						4932438A13Rik	16.629	3.86657	4.29804e-62	6.37485e-58
						Luc7l	16.614	3.08336	5.51439e-62	8.17895e-58
						Ehmt1	16.6072	3.55261	6.18434e-62	9.17261e-58
						Nisch	16.6072	3.45599	6.18434e-62	9.17261e-58
						Rbm33	16.5933	3.80029	7.78716e-62	1.15499e-57
						Phlpp1	16.5785	5.05881	9.97607e-62	1.47965e-57
						Gtf2i	16.5627	2.47439	1.29751e-61	1.92447e-57
						Myo18a	16.5563	3.34563	1.44098e-61	2.13726e-57
						R3hdm2	16.5512	2.55844	1.56986e-61	2.32841e-57
						Herc1	16.5263	3.57924	2.37276e-61	3.51928e-57
						Eri3	16.5164	3.35318	2.7951e-61	4.14569e-57
						Mkx	16.5152	3.09429	2.85001e-61	4.22713e-57
						Clk4	16.5147	3.17784	2.8774e-61	4.26776e-57
						Ttc7b	16.5122	3.16772	2.99727e-61	4.44555e-57
						Ranbp3l	16.506	2.62967	3.32233e-61	4.92768e-57
						Zc3h7a	16.5059	3.06901	3.32657e-61	4.93397e-57
						Atp11b	16.5046	3.19632	3.40216e-61	5.04608e-57
						Pabpn1	16.4897	2.70426	4.34928e-61	6.45085e-57
						Hs2st1	16.4775	3.03524	5.32261e-61	7.89449e-57
						Ccnt2	16.4731	4.64948	5.72849e-61	8.49649e-57
						Aff4	16.4659	2.04411	6.44687e-61	9.562e-57
						St3gal3	16.4649	3.85243	6.55226e-61	9.71831e-57
						Zfp609	16.4478	4.7363	8.7008e-61	1.2905e-56
						Babam2	16.4459	3.19216	8.97871e-61	1.33172e-56
						Anks1	16.4443	4.62225	9.2185e-61	1.36729e-56
						Ints6	16.4423	3.4202	9.52799e-61	1.41319e-56
						Sh3rf1	16.4335	4.21508	1.10101e-60	1.63302e-56
						Xrn1	16.427	3.98824	1.22487e-60	1.81672e-56
						Mapkap1	16.4212	2.33983	1.34777e-60	1.99901e-56
						Gapvd1	16.4007	3.27297	1.8894e-60	2.80236e-56
						Rabgap1	16.3957	3.87193	2.05414e-60	3.0467e-56
						Sh3d19	16.394	3.78271	2.10917e-60	3.12831e-56
						Csnk1g1	16.3927	4.55967	2.1554e-60	3.19689e-56
						Rbfox2	16.3921	3.09978	2.17941e-60	3.23251e-56
						Sel1l3	16.3831	2.47094	2.5261e-60	3.74672e-56
						Fgfr2	16.3815	3.35821	2.59372e-60	3.847e-56
						Upf2	16.3758	2.38355	2.84556e-60	4.22054e-56
						Mllt3	16.3646	3.42845	3.42467e-60	5.07947e-56
						Mef2d	16.3621	2.7603	3.56433e-60	5.28661e-56
						Nav2	16.3535	4.98109	4.10876e-60	6.09411e-56
						Col4a3bp	16.3502	2.79135	4.33329e-60	6.42713e-56
						Cul1	16.3455	2.24758	4.68543e-60	6.94943e-56
						5730522E02Rik	16.3455	5.56044	4.68691e-60	6.95163e-56
						Dgkd	16.3441	2.96674	4.78859e-60	7.10244e-56
						Angpt1	16.343	2.9912	4.8809e-60	7.23936e-56
						Lrig1	16.3374	4.13191	5.3503e-60	7.93556e-56
						Tnfaip8	16.335	2.52558	5.56373e-60	8.25213e-56
						Tra2a	16.3118	3.48552	8.14084e-60	1.20745e-55
						Fbxo11	16.2999	4.05154	9.87876e-60	1.46522e-55
						Tlk2	16.2978	3.33655	1.02316e-59	1.51755e-55
						Pawr	16.2866	4.32785	1.22818e-59	1.82163e-55
						Ktn1	16.2751	3.36436	1.48199e-59	2.19809e-55
						Srcap	16.2629	3.77848	1.80949e-59	2.68384e-55
						Ranbp2	16.2538	2.98942	2.09919e-59	3.11352e-55
						Ints6l	16.2375	4.63678	2.74072e-59	4.06503e-55
						Srgap2	16.2337	4.65562	2.91169e-59	4.31861e-55
						Mbnl1	16.2064	2.07606	4.54273e-59	6.73777e-55
						Syn2	16.2046	3.74369	4.67835e-59	6.93893e-55
						Tank	16.194	2.38399	5.55845e-59	8.24429e-55
						Myo5b	16.1799	4.42028	6.9942e-59	1.03738e-54
						Slc12a6	16.1786	4.73799	7.13993e-59	1.05899e-54
						Nufip2	16.175	2.56544	7.5742e-59	1.12341e-54
						Asxl1	16.1562	4.05552	1.02739e-58	1.52382e-54
						Herc2	16.1489	4.01634	1.15614e-58	1.71479e-54
						Wac	16.1456	2.15808	1.22042e-58	1.81012e-54
						Pcm1	16.1411	3.5059	1.31155e-58	1.94529e-54
						Acvr2a	16.1334	3.23788	1.48544e-58	2.20321e-54
						Rsbn1l	16.1316	3.1388	1.52935e-58	2.26833e-54
						Tsc22d2	16.0891	4.35247	3.04322e-58	4.5137e-54
						Nf1	16.0522	4.7511	5.52077e-58	8.18841e-54
						Bmpr1a	16.0508	2.69108	5.64363e-58	8.37064e-54
						Gdpd5	16.0491	3.50888	5.8015e-58	8.60478e-54
						Rora	16.0062	2.74334	1.15699e-57	1.71605e-53
						Tmem39a	15.9756	2.86377	1.88883e-57	2.80151e-53
						Chd2	15.9595	4.47262	2.44812e-57	3.63105e-53
						Usp3	15.9534	2.82652	2.69686e-57	3.99998e-53
						Ppp1r9a	15.9453	5.24647	3.07267e-57	4.55738e-53
						Ikzf2	15.9415	3.85067	3.26634e-57	4.84464e-53
						Itsn2	15.9299	4.26632	3.92823e-57	5.82635e-53
						Prpf39	15.9142	5.07905	5.04947e-57	7.48937e-53
						Dixdc1	15.9074	2.78653	5.62718e-57	8.34624e-53
						Hivep2	15.903	4.69623	6.04009e-57	8.95866e-53
						Sh2d4a	15.8987	2.45623	6.46825e-57	9.59371e-53
						Tns3	15.8908	4.52894	7.33925e-57	1.08856e-52
						Btaf1	15.8812	4.57668	8.5588e-57	1.26944e-52
						Nrip1	15.8773	4.04978	9.10862e-57	1.35099e-52
						Atad2b	15.8767	4.05043	9.19421e-57	1.36369e-52
						Ablim1	15.8732	4.74361	9.7189e-57	1.44151e-52
						Vps13d	15.8719	5.19616	9.92668e-57	1.47233e-52
						Ggnbp2	15.8614	2.01828	1.17204e-56	1.73837e-52
						Slmap	15.8591	3.22518	1.21704e-56	1.80512e-52
						Pias2	15.8551	2.65273	1.29551e-56	1.9215e-52
						Map3k13	15.852	4.34542	1.36077e-56	2.0183e-52
						Ddhd2	15.8381	3.5657	1.69753e-56	2.51777e-52
						Itga1	15.8164	3.27692	2.3965e-56	3.55449e-52
						Scaf11	15.8123	2.64202	2.55996e-56	3.79693e-52
						Stim2	15.812	3.29483	2.57053e-56	3.81261e-52
						Fgd4	15.7984	4.8973	3.1888e-56	4.72963e-52
						Shb	15.797	3.92429	3.26362e-56	4.84059e-52
						Arl5b	15.7959	3.53575	3.31783e-56	4.92101e-52
						Arntl	15.7745	4.09261	4.66335e-56	6.91668e-52
						Dock7	15.7617	3.99505	5.70337e-56	8.45925e-52
						Gm37240	15.7546	4.89238	6.38813e-56	9.47487e-52
						Pik3ca	15.7396	2.63669	8.09493e-56	1.20064e-51
						Kidins220	15.7349	4.18729	8.72613e-56	1.29426e-51
						Nhsl1	15.7337	4.21277	8.89212e-56	1.31888e-51
						Ldlrad3	15.7103	3.998	1.28525e-55	1.90629e-51
						Rps6ka3	15.7038	2.97384	1.42405e-55	2.11216e-51
						Ppm1b	15.7023	2.31723	1.45748e-55	2.16174e-51
						Ythdc1	15.6943	3.12357	1.65369e-55	2.45275e-51
						Tns1	15.6921	3.71465	1.71391e-55	2.54208e-51
						Otud7b	15.686	3.50308	1.88445e-55	2.79502e-51
						Smoc1	15.6828	3.53632	1.98375e-55	2.9423e-51
						2010300C02Rik	15.6692	2.19408	2.45547e-55	3.64196e-51
						Rims1	15.6615	3.97793	2.77143e-55	4.11058e-51
						Cdc42bpa	15.6608	4.16812	2.80135e-55	4.15496e-51
						Manba	15.6519	4.94163	3.22387e-55	4.78164e-51
						Apba1	15.6454	4.84843	3.57067e-55	5.29602e-51
						Phf14	15.6352	3.41584	4.19455e-55	6.22136e-51
						Stat3	15.6305	2.81742	4.51052e-55	6.69001e-51
						Oga	15.6212	3.19015	5.22005e-55	7.74238e-51
						Mitf	15.6124	5.06314	5.99078e-55	8.88553e-51
						Lima1	15.6088	4.36207	6.33927e-55	9.40241e-51
						Helz	15.5939	2.91044	8.00593e-55	1.18744e-50
						Cep350	15.5933	4.21783	8.08347e-55	1.19894e-50
						Trim24	15.5804	2.33824	9.8963e-55	1.46782e-50
						Elf2	15.5518	2.94605	1.54669e-54	2.29406e-50
						Lmtk2	15.5428	3.96968	1.77932e-54	2.63908e-50
						Ube4b	15.5358	2.11736	1.98625e-54	2.94601e-50
						Tra2b	15.526	2.21355	2.31189e-54	3.42899e-50
						Ctnna1	15.5253	2.73865	2.34014e-54	3.4709e-50
						Slc22a23	15.5216	3.94278	2.47624e-54	3.67275e-50
						Galnt6os	15.5195	2.06328	2.55965e-54	3.79647e-50
						Dennd4c	15.5179	4.15724	2.62611e-54	3.89504e-50
						Clybl	15.512	2.64757	2.87749e-54	4.26789e-50
						E130308A19Rik	15.5114	4.08623	2.90435e-54	4.30772e-50
						Dcaf6	15.497	3.94957	3.63586e-54	5.39271e-50
						Smarca2	15.4969	2.55369	3.63967e-54	5.39836e-50
						Flnb	15.4932	4.89662	3.85441e-54	5.71686e-50
						Gpcpd1	15.49	3.55026	4.05194e-54	6.00984e-50
						Cnot2	15.4843	2.50724	4.43113e-54	6.57225e-50
						Tbc1d8	15.4813	4.5693	4.64279e-54	6.88618e-50
						Tmem164	15.4788	3.75196	4.82756e-54	7.16024e-50
						Stag2	15.451	2.3981	7.4306e-54	1.10211e-49
						Wdfy3	15.4499	5.71976	7.55584e-54	1.12068e-49
						Crebrf	15.4474	2.83066	7.85359e-54	1.16484e-49
						Leng8	15.4401	3.53862	8.79906e-54	1.30508e-49
						Khdc4	15.4353	4.05978	9.47455e-54	1.40527e-49
						Lnpep	15.433	3.35691	9.81824e-54	1.45624e-49
						Dennd4a	15.4319	4.00906	9.99545e-54	1.48253e-49
						Msra	15.4281	3.05616	1.05968e-53	1.57172e-49
						Actn1	15.4271	2.20146	1.07559e-53	1.59532e-49
						Glg1	15.4181	2.7715	1.23691e-53	1.83458e-49
						Fam49b	15.4056	3.16681	1.50103e-53	2.22632e-49
						Firre	15.3962	4.49839	1.73662e-53	2.57576e-49
						Arhgef38	15.3924	4.02023	1.84032e-53	2.72956e-49
						Glcci1	15.3716	4.06937	2.53676e-53	3.76253e-49
						Zzef1	15.3594	3.58671	3.06345e-53	4.54371e-49
						Rock2	15.3537	3.09524	3.34316e-53	4.95858e-49
						Rc3h1	15.3533	2.7608	3.36655e-53	4.99327e-49
						Qser1	15.3412	2.27048	4.0592e-53	6.0206e-49
						Slc1a3	15.3386	2.88484	4.22302e-53	6.26359e-49
						Erc1	15.3371	4.63667	4.32049e-53	6.40815e-49
						Pitpnc1	15.3371	4.35556	4.32369e-53	6.4129e-49
						Egr1	15.3367	2.78852	4.34617e-53	6.44624e-49
						Relch	15.3122	4.75003	6.33942e-53	9.40263e-49
						Akap8l	15.2956	4.04813	8.17976e-53	1.21322e-48
						Npepps	15.2956	3.06644	8.1846e-53	1.21394e-48
						Fbxl20	15.2949	4.46304	8.2648e-53	1.22584e-48
						Lnx2	15.2837	3.45308	9.82386e-53	1.45708e-48
						Wwc2	15.2673	3.08232	1.2625e-52	1.87254e-48
						Myo1e	15.2589	5.34493	1.43742e-52	2.13198e-48
						Sec24a	15.2552	2.48815	1.52045e-52	2.25513e-48
						Rictor	15.2347	4.652	2.08192e-52	3.0879e-48
						Arhgap18	15.2329	3.45261	2.13749e-52	3.17032e-48
						Zfp654	15.2319	3.96569	2.17109e-52	3.22016e-48
						Vps54	15.2254	2.00991	2.40023e-52	3.56002e-48
						Vps13a	15.2245	4.5095	2.43293e-52	3.60852e-48
						Tbc1d4	15.209	3.39494	3.07989e-52	4.56809e-48
						Iqgap1	15.2082	2.84047	3.11997e-52	4.62754e-48
						Btbd7	15.2022	4.60524	3.42148e-52	5.07473e-48
						Klc1	15.2011	3.12628	3.47771e-52	5.15814e-48
						Ncoa6	15.1984	4.17016	3.62102e-52	5.37069e-48
						Mgll	15.1933	2.15702	3.91918e-52	5.81293e-48
						Atf7	15.191	4.48182	4.05552e-52	6.01515e-48
						Zmym4	15.1889	4.1446	4.18675e-52	6.20978e-48
						Ccar1	15.1883	2.76331	4.23059e-52	6.27482e-48
						Slc25a36	15.1643	2.66486	6.09023e-52	9.03303e-48
						Eps8	15.1318	3.80885	9.99485e-52	1.48244e-47
						Srrm1	15.1276	2.18426	1.06557e-51	1.58045e-47
						Map2k5	15.1187	5.24494	1.21941e-51	1.80863e-47
						Plekha7	15.0952	4.2902	1.74283e-51	2.58497e-47
						Swt1	15.0949	2.84882	1.75047e-51	2.5963e-47
						Mlxip	15.0914	3.03495	1.84536e-51	2.73704e-47
						A330023F24Rik	15.0894	4.63868	1.90051e-51	2.81884e-47
						Farp2	15.0818	2.90797	2.13306e-51	3.16375e-47
						Rsrc2	15.0813	2.32394	2.14928e-51	3.18782e-47
						Arhgap28	15.0743	4.90414	2.38905e-51	3.54343e-47
						Lrch3	15.0742	5.48794	2.39532e-51	3.55273e-47
						Ap3b1	15.0625	2.6386	2.85837e-51	4.23954e-47
						Rbbp6	15.0599	3.37542	2.97464e-51	4.41199e-47
						Mga	15.0576	4.03142	3.07632e-51	4.56279e-47
						Yes1	15.0451	3.41981	3.71541e-51	5.5107e-47
						Mdm4	15.0115	4.00408	6.17611e-51	9.1604e-47
						St7l	14.9795	2.65228	1.00028e-50	1.48362e-46
						Uty	14.9754	5.28045	1.06373e-50	1.57773e-46
						Arhgef11	14.9743	5.54863	1.08158e-50	1.6042e-46
						Rras2	14.9593	2.00789	1.3547e-50	2.00929e-46
						A1cf	14.9553	3.81395	1.43927e-50	2.13472e-46
						Slc7a2	14.943	3.50947	1.7303e-50	2.56639e-46
						Rai1	14.9403	4.56048	1.80272e-50	2.6738e-46
						Oxr1	14.9252	2.63337	2.25876e-50	3.35019e-46
						Golga1	14.9223	2.899	2.35827e-50	3.49779e-46
						Zdhhc14	14.9097	4.62733	2.85162e-50	4.22952e-46
						Ier2	14.9091	2.13259	2.87471e-50	4.26378e-46
						Rnf169	14.9083	5.14865	2.90971e-50	4.31568e-46
						AU040320	14.8945	2.68889	3.58113e-50	5.31154e-46
						Brd1	14.8752	3.30537	4.77813e-50	7.08692e-46
						Vegfa	14.8623	2.19767	5.78837e-50	8.58531e-46
						Rap1gds1	14.8604	3.46652	5.95702e-50	8.83545e-46
						Wasf2	14.8502	2.58635	6.93501e-50	1.0286e-45
						Qrich1	14.8492	2.93192	7.04028e-50	1.04422e-45
						Acin1	14.8219	2.7939	1.05749e-49	1.56847e-45
						Fubp1	14.8177	3.27401	1.12595e-49	1.67e-45
						Kmt5b	14.8038	2.83104	1.38343e-49	2.05191e-45
						Tsc22d1	14.7981	2.27057	1.50675e-49	2.23481e-45
						Reps2	14.7892	2.95056	1.72e-49	2.55111e-45
						Nav1	14.788	4.59534	1.75125e-49	2.59746e-45
						Upf3b	14.7508	2.98596	3.03897e-49	4.5074e-45
						Slc10a7	14.7466	3.10441	3.23518e-49	4.79842e-45
						Nfkbiz	14.7464	4.18448	3.24303e-49	4.81006e-45
						Cask	14.7435	3.38555	3.38755e-49	5.02442e-45
						Col7a1	14.7251	2.20914	4.44499e-49	6.59281e-45
						Frk	14.7205	2.47523	4.76457e-49	7.06681e-45
						Eea1	14.7184	3.12048	4.91462e-49	7.28937e-45
						Gpatch2	14.7148	4.23792	5.17721e-49	7.67883e-45
						Mier1	14.7081	2.83764	5.72056e-49	8.48473e-45
						Cpeb4	14.7077	3.82782	5.75317e-49	8.5331e-45
						Tbc1d23	14.7019	3.41121	6.26699e-49	9.2952e-45
						Baz2a	14.6945	3.49439	6.98732e-49	1.03636e-44
						Rfx3	14.6904	5.32087	7.43249e-49	1.10239e-44
						Ubap2l	14.6902	2.49291	7.44939e-49	1.10489e-44
						Tnks	14.6863	3.79974	7.89018e-49	1.17027e-44
						Tacc2	14.6863	3.35675	7.89578e-49	1.1711e-44
						Ewsr1	14.6859	2.27474	7.93735e-49	1.17727e-44
						Hnrnpd	14.6845	2.31514	8.10352e-49	1.20191e-44
						Rnf216	14.6808	3.61615	8.55487e-49	1.26886e-44
						Prpf38b	14.6767	3.47195	9.08648e-49	1.34771e-44
						Mbp	14.6648	2.64397	1.08268e-48	1.60583e-44
						Tbc1d16	14.6629	2.72028	1.11364e-48	1.65176e-44
						Stk3	14.654	3.6393	1.27046e-48	1.88435e-44
						Dnmt3a	14.6471	3.33727	1.40561e-48	2.0848e-44
						Pbld1	14.6439	2.18757	1.47386e-48	2.18602e-44
						Jmy	14.6419	2.79931	1.5181e-48	2.25164e-44
						Tom1l2	14.629	3.37634	1.83593e-48	2.72305e-44
						Thada	14.6279	5.68639	1.86338e-48	2.76377e-44
						Supt3	14.6131	4.19563	2.31863e-48	3.43899e-44
						Slc38a9	14.6014	4.42946	2.75284e-48	4.08302e-44
						Dis3l2	14.6002	4.01231	2.79985e-48	4.15274e-44
						Lonp2	14.595	3.33056	3.02234e-48	4.48273e-44
						Umad1	14.589	2.89342	3.30035e-48	4.89507e-44
						Eif4g3	14.5777	3.48465	3.89365e-48	5.77507e-44
						Vgll4	14.5755	3.99553	4.02244e-48	5.96609e-44
						Prkca	14.5733	5.22421	4.15606e-48	6.16427e-44
						Atp2c1	14.5716	2.33265	4.25856e-48	6.3163e-44
						Tnks2	14.5673	2.10368	4.53649e-48	6.72852e-44
						Tbl1xr1	14.5494	3.49804	5.89435e-48	8.7425e-44
						N4bp2l2	14.5306	2.71029	7.7514e-48	1.14969e-43
						Ube4a	14.5194	2.6323	9.1248e-48	1.35339e-43
						Nrf1	14.5118	4.11029	1.01971e-47	1.51244e-43
						Braf	14.5118	2.83066	1.02057e-47	1.51371e-43
						Zfp652	14.5027	2.28122	1.16402e-47	1.72647e-43
						Kit	14.496	3.29042	1.28363e-47	1.90388e-43
						Asph	14.4934	3.14704	1.33386e-47	1.97838e-43
						Sipa1l3	14.4926	3.18591	1.35003e-47	2.00236e-43
						2011-09-01	14.4863	2.11433	1.47826e-47	2.19256e-43
						Ap1g1	14.4762	2.91676	1.7142e-47	2.5425e-43
						Adnp	14.4646	2.98936	2.02829e-47	3.00837e-43
						Arhgap10	14.4643	3.17476	2.03767e-47	3.02228e-43
						Slc16a7	14.4404	2.34988	2.88206e-47	4.27466e-43
						Ano1	14.4216	2.57099	3.78711e-47	5.61705e-43
						Sun1	14.4192	2.57416	3.9214e-47	5.81622e-43
						Errfi1	14.418	3.58715	3.98753e-47	5.91431e-43
						Ptpn3	14.4123	2.82554	4.32917e-47	6.42102e-43
						Nek7	14.4108	2.14631	4.42304e-47	6.56025e-43
						Rbbp8	14.4076	3.45341	4.63687e-47	6.87741e-43
						Mapk14	14.3945	2.99466	5.60478e-47	8.31301e-43
						Hnrnph3	14.3938	3.68669	5.662e-47	8.39787e-43
						Rsf1	14.3868	3.6489	6.26186e-47	9.2876e-43
						St7	14.3824	2.61976	6.67636e-47	9.90238e-43
						Tasor	14.3819	3.88598	6.72012e-47	9.96729e-43
						Numb	14.3786	5.05651	7.04925e-47	1.04554e-42
						Fer	14.3782	4.90827	7.09446e-47	1.05225e-42
						Susd6	14.3771	3.67701	7.20174e-47	1.06816e-42
						Ubac2	14.3655	2.83576	8.52224e-47	1.26402e-42
						Epb41l5	14.3608	2.34649	9.11709e-47	1.35225e-42
						Arhgef10l	14.3569	3.37394	9.64423e-47	1.43043e-42
						Fgfr1	14.3523	2.92888	1.03041e-46	1.52831e-42
						Arhgap17	14.3498	4.01234	1.06884e-46	1.58531e-42
						Nlk	14.3436	3.18797	1.16901e-46	1.73388e-42
						Zkscan3	14.3377	3.82391	1.27145e-46	1.88582e-42
						Focad	14.3051	4.52116	2.03342e-46	3.01596e-42
						Usp6nl	14.2981	3.84789	2.24995e-46	3.33713e-42
						1700110K17Rik	14.2953	5.23178	2.3426e-46	3.47455e-42
						Nsmaf	14.2904	4.35028	2.51327e-46	3.72768e-42
						Zfp644	14.279	2.39068	2.95964e-46	4.38974e-42
						Smyd3	14.2778	5.80314	3.0099e-46	4.46428e-42
						Stx18	14.2754	2.12086	3.11598e-46	4.62163e-42
						2006-03-01	14.2721	2.57007	3.26519e-46	4.84293e-42
						Cpeb2	14.2645	2.94586	3.64257e-46	5.40267e-42
						Asap1	14.2606	5.66399	3.85281e-46	5.71449e-42
						Rmnd5a	14.257	2.19772	4.05327e-46	6.01181e-42
						Ccbe1	14.2553	3.71133	4.15335e-46	6.16025e-42
						Mecp2	14.2513	4.33327	4.40321e-46	6.53084e-42
						Cyth3	14.2473	5.57104	4.66096e-46	6.91313e-42
						Ip6k1	14.2375	2.37601	5.3644e-46	7.95648e-42
						Zmynd11	14.2328	2.03285	5.73384e-46	8.50444e-42
						Fam193b	14.2318	3.2184	5.81487e-46	8.62462e-42
						Aatf	14.2262	3.32783	6.29777e-46	9.34085e-42
						Osbpl9	14.2242	3.38511	6.48763e-46	9.62246e-42
						Lin52	14.223	5.01848	6.59556e-46	9.78254e-42
						Trim33	14.2198	2.98783	6.90546e-46	1.02422e-41
						Metap1d	14.2183	3.11637	7.05125e-46	1.04584e-41
						Zc3h12b	14.2121	5.48644	7.70581e-46	1.14293e-41
						Kdm5c	14.1867	3.15994	1.10727e-45	1.64231e-41
						Grhl2	14.1726	4.44186	1.35315e-45	2.007e-41
						Lncppara	14.1718	5.94237	1.36938e-45	2.03106e-41
						Cep85	14.1706	3.3156	1.39379e-45	2.06728e-41
						Cbfa2t2	14.1655	4.73854	1.49832e-45	2.22231e-41
						Usp48	14.1479	2.70204	1.92368e-45	2.8532e-41
						Prickle2	14.1469	5.11377	1.9507e-45	2.89328e-41
						Xrn2	14.1449	3.07831	2.00863e-45	2.97921e-41
						Zfp871	14.1442	3.11605	2.0274e-45	3.00704e-41
						2007-03-01	14.1354	2.73305	2.2972e-45	3.4072e-41
						Creb1	14.1334	3.55813	2.36536e-45	3.5083e-41
						Ccnl1	14.1316	3.49125	2.42425e-45	3.59565e-41
						Ddx39b	14.1094	2.13595	3.32341e-45	4.92928e-41
						Nedd4l	14.0968	5.03156	3.97601e-45	5.89722e-41
						Lyst	14.094	5.04389	4.1329e-45	6.12991e-41
						Fos	14.0797	2.68903	5.06267e-45	7.50896e-41
						Osbpl8	14.0776	3.60116	5.21372e-45	7.73299e-41
						Zzz3	14.0712	2.9321	5.70981e-45	8.46879e-41
						Ddi2	14.0509	2.81112	7.60969e-45	1.12867e-40
						1810026B05Rik	14.043	2.3431	8.50492e-45	1.26145e-40
						Trim44	14.0278	2.01092	1.05443e-44	1.56392e-40
						Ptpn4	14.0214	3.99417	1.15376e-44	1.71126e-40
						Ccdc50	13.9919	2.27273	1.74731e-44	2.59162e-40
						Pnn	13.99	4.21721	1.7945e-44	2.66161e-40
						Mau2	13.9848	3.02918	1.92915e-44	2.86131e-40
						Cnot1	13.9811	2.39153	2.03331e-44	3.01581e-40
						Mccc2	13.9493	2.04774	3.17734e-44	4.71263e-40
						Fip1l1	13.9474	2.83843	3.2642e-44	4.84147e-40
						Smurf2	13.9432	2.78752	3.46231e-44	5.1353e-40
						Ptpn18	13.9269	2.64963	4.34881e-44	6.45016e-40
						Arnt	13.9199	2.85857	4.79789e-44	7.11623e-40
						Rasa1	13.9042	2.57546	5.97006e-44	8.8548e-40
						Zswim6	13.9	4.99352	6.33721e-44	9.39935e-40
						Pacs1	13.8998	4.40276	6.35427e-44	9.42465e-40
						Yap1	13.8795	2.65592	8.43587e-44	1.25121e-39
						Prrc2b	13.8715	2.3777	9.42449e-44	1.39784e-39
						Ndel1	13.8559	2.59995	1.17197e-43	1.73827e-39
						Usp24	13.8498	3.31557	1.27551e-43	1.89183e-39
						Zmym5	13.8452	2.53658	1.3609e-43	2.01849e-39
						Nr2c2	13.8424	4.24603	1.41326e-43	2.09614e-39
						Camk2d	13.8418	3.37254	1.42541e-43	2.11417e-39
						Tent4b	13.8385	2.99242	1.49297e-43	2.21437e-39
						Tcim	13.8356	2.16545	1.55411e-43	2.30506e-39
						Ago2	13.8161	2.68461	2.03919e-43	3.02453e-39
						Dapk1	13.8123	4.21492	2.14853e-43	3.18669e-39
						Rapgef6	13.7998	4.36309	2.55673e-43	3.79214e-39
						Zfp398	13.7995	4.3874	2.56699e-43	3.80735e-39
						Nfkb1	13.7965	4.27161	2.67396e-43	3.96601e-39
						Rai14	13.796	3.24809	2.69473e-43	3.99682e-39
						Cpsf6	13.7866	2.65647	3.06685e-43	4.54876e-39
						Pdlim5	13.7802	3.23859	3.35555e-43	4.97695e-39
						Mark3	13.7691	3.08723	3.91048e-43	5.80002e-39
						Slc30a7	13.7583	2.10313	4.54149e-43	6.73593e-39
						Pde4a	13.7579	2.22459	4.56329e-43	6.76827e-39
						Ttc39b	13.7541	3.24725	4.81459e-43	7.14099e-39
						Wbp1l	13.7521	2.40405	4.94699e-43	7.33738e-39
						Fam234a	13.7465	3.13282	5.34428e-43	7.92663e-39
						Ust	13.7284	4.43719	6.85859e-43	1.01727e-38
						Ptpn13	13.7233	4.7793	7.36627e-43	1.09256e-38
						Pkd2	13.7129	4.33396	8.4987e-43	1.26053e-38
						Ubn1	13.7122	2.83268	8.58023e-43	1.27262e-38
						Wdr7	13.7009	4.72347	1.00302e-42	1.48768e-38
						Arsg	13.6833	4.13441	1.27769e-42	1.89507e-38
						Myh9	13.6823	2.73206	1.29608e-42	1.92234e-38
						Ino80	13.6683	4.78595	1.57004e-42	2.32868e-38
						Bmpr2	13.6649	2.78267	1.64502e-42	2.4399e-38
						Rhbdd1	13.6642	3.11594	1.66053e-42	2.46289e-38
						Safb2	13.6589	3.73803	1.78544e-42	2.64817e-38
						Nhlrc2	13.6523	3.46385	1.95732e-42	2.9031e-38
						Nfx1	13.6516	2.42269	1.97498e-42	2.92928e-38
						Peli1	13.6427	2.46251	2.232e-42	3.3105e-38
						Srsf10	13.6352	2.19138	2.47255e-42	3.66729e-38
						Aass	13.6311	2.39512	2.61609e-42	3.88018e-38
						Appbp2	13.6175	2.01708	3.15101e-42	4.67357e-38
						Fam168a	13.6019	2.76166	3.90193e-42	5.78734e-38
						Neo1	13.6005	3.97827	3.97549e-42	5.89645e-38
						Irf2	13.5802	3.10213	5.24535e-42	7.7799e-38
						Casz1	13.5801	4.21898	5.25845e-42	7.79934e-38
						Trio	13.5778	5.16453	5.42398e-42	8.04484e-38
						Synj2	13.559	4.05004	7.01023e-42	1.03976e-37
						Smad4	13.5586	2.11422	7.0434e-42	1.04468e-37
						Myo6	13.5582	3.33334	7.08044e-42	1.05017e-37
						Kdm5a	13.5505	3.42868	7.8664e-42	1.16674e-37
						Top2b	13.5503	3.05352	7.89118e-42	1.17042e-37
						Taok1	13.5335	2.65631	9.91347e-42	1.47037e-37
						Stat5b	13.5154	4.03899	1.26822e-41	1.88102e-37
						Kcnd3	13.51	4.64467	1.36469e-41	2.02411e-37
						Mpped2	13.5083	4.0142	1.3968e-41	2.07174e-37
						Ppp2r2a	13.5077	2.94243	1.40927e-41	2.09022e-37
						BC005561	13.502	5.39305	1.52177e-41	2.25708e-37
						Lrrfip2	13.4985	2.42416	1.59542e-41	2.36633e-37
						Phf12	13.49	3.34079	1.79053e-41	2.65571e-37
						Chd7	13.4858	4.04761	1.89606e-41	2.81224e-37
						Arhgap21	13.4665	3.71805	2.46106e-41	3.65024e-37
						Klhl24	13.4649	2.50367	2.5155e-41	3.73099e-37
						Vps41	13.4591	2.44399	2.72344e-41	4.03941e-37
						Msl2	13.4559	2.5472	2.84113e-41	4.21396e-37
						Gmeb2	13.4542	4.05113	2.90733e-41	4.31215e-37
						Tom1	13.4427	2.54584	3.39759e-41	5.0393e-37
						Mtmr12	13.4388	4.25457	3.5808e-41	5.31104e-37
						Rif1	13.4177	4.00072	4.76081e-41	7.06123e-37
						Ppp1r13b	13.4174	3.58422	4.78373e-41	7.09522e-37
						Ubp1	13.4156	2.42405	4.89869e-41	7.26573e-37
						Map3k2	13.4058	2.9545	5.59238e-41	8.29462e-37
						Adgra3	13.4028	2.50895	5.82475e-41	8.63927e-37
						Zfp950	13.3967	4.04103	6.31869e-41	9.37187e-37
						Enox2	13.3938	4.13451	6.57594e-41	9.75344e-37
						Nsf	13.3779	2.88429	8.13793e-41	1.20702e-36
						Stk38	13.375	3.30845	8.47097e-41	1.25641e-36
						Hook3	13.3743	4.67942	8.54472e-41	1.26735e-36
						Chuk	13.3699	2.42597	9.06503e-41	1.34452e-36
						Ranbp9	13.3537	3.70348	1.12692e-40	1.67145e-36
						0610040J01Rik	13.3404	3.31963	1.34739e-40	1.99845e-36
						Ttll5	13.3347	5.36608	1.45433e-40	2.15707e-36
						Ccnd3	13.3311	2.36098	1.52699e-40	2.26483e-36
						Elf1	13.3158	2.56227	1.87378e-40	2.77919e-36
						Taf1d	13.3143	2.25696	1.91181e-40	2.8356e-36
						Cept1	13.311	2.76199	1.99789e-40	2.96327e-36
						Krit1	13.2877	4.25276	2.72865e-40	4.04714e-36
						Akap10	13.2866	5.14283	2.76929e-40	4.1074e-36
						Osbpl3	13.2718	4.53971	3.37332e-40	5.00331e-36
						Naa15	13.2693	2.89679	3.48602e-40	5.17047e-36
						Sfswap	13.2607	4.53657	3.91028e-40	5.79972e-36
						Gak	13.2581	2.03176	4.05275e-40	6.01103e-36
						Cradd	13.2331	3.7425	5.65212e-40	8.38323e-36
						Map2k4	13.2251	2.77599	6.28152e-40	9.31675e-36
						Dock5	13.2195	4.40795	6.77306e-40	1.00458e-35
						Ptbp2	13.2062	5.35666	8.0755e-40	1.19776e-35
						Akap13	13.2049	5.41101	8.22543e-40	1.22e-35
						Asb3	13.1986	3.93568	8.93627e-40	1.32543e-35
						Sgsm3	13.1871	2.92606	1.04086e-39	1.54381e-35
						Pde8b	13.1819	3.88397	1.11522e-39	1.6541e-35
						Usp33	13.1768	2.71659	1.19304e-39	1.76951e-35
						Cstf3	13.1753	3.70396	1.21715e-39	1.80528e-35
						Zfyve9	13.1737	2.67636	1.24334e-39	1.84412e-35
						Prdm2	13.152	3.56431	1.65818e-39	2.45942e-35
						Rbms1	13.1363	3.51715	2.03933e-39	3.02473e-35
						B3galnt2	13.1345	2.3577	2.08757e-39	3.09629e-35
						Dusp16	13.1194	3.29851	2.55048e-39	3.78287e-35
						Rab11fip3	13.1136	3.82241	2.7533e-39	4.0837e-35
						Gab2	13.0847	5.86416	4.02743e-39	5.97348e-35
						Pias1	13.0815	3.88402	4.20294e-39	6.23381e-35
						Ralgapb	13.0743	2.96662	4.62016e-39	6.85262e-35
						Washc4	13.0699	2.41904	4.89198e-39	7.25578e-35
						Slk	13.0695	3.5249	4.91616e-39	7.29165e-35
						Fermt2	13.0684	2.64942	4.99322e-39	7.40594e-35
						Nck1	13.0583	2.46882	5.69897e-39	8.45271e-35
						9930021J03Rik	13.031	3.26115	8.14962e-39	1.20875e-34
						Bod1l	13.0069	3.13571	1.11732e-38	1.65721e-34
						Gprin3	13.0042	3.22821	1.15856e-38	1.71837e-34
						Ctif	12.9771	4.80098	1.64997e-38	2.44724e-34
						Ddx46	12.9763	2.08704	1.66747e-38	2.47318e-34
						Kat6a	12.9737	3.16203	1.72452e-38	2.55781e-34
						Klf3	12.9589	2.4832	2.09104e-38	3.10143e-34
						2900026A02Rik	12.9565	2.34777	2.15979e-38	3.2034e-34
						Cwc27	12.9541	3.9473	2.22855e-38	3.30538e-34
						Fam214a	12.946	3.69584	2.47653e-38	3.67319e-34
						Rabep1	12.9436	2.64132	2.55435e-38	3.78861e-34
						Dcaf5	12.9367	3.65324	2.79218e-38	4.14137e-34
						Gabpb2	12.9204	4.1365	3.45215e-38	5.12023e-34
						U2surp	12.8954	2.11122	4.7761e-38	7.08391e-34
						Pcf11	12.8918	3.46937	5.00737e-38	7.42694e-34
						Ski	12.8866	2.37096	5.35491e-38	7.9424e-34
						Zranb1	12.8742	2.55774	6.29056e-38	9.33016e-34
						Dpp8	12.869	2.38385	6.72655e-38	9.97682e-34
						Ep400	12.8647	4.6037	7.10889e-38	1.05439e-33
						Trappc8	12.863	3.15628	7.26545e-38	1.07761e-33
						Rcor1	12.856	2.08844	7.95736e-38	1.18024e-33
						Spata13	12.844	4.24551	9.29786e-38	1.37906e-33
						Inpp5b	12.841	3.97614	9.65826e-38	1.43251e-33
						Gm49417	12.8398	5.32276	9.81554e-38	1.45584e-33
						Ago3	12.8337	4.47677	1.06146e-37	1.57435e-33
						Ppard	12.8336	2.49518	1.06251e-37	1.57592e-33
						Cflar	12.8295	2.48404	1.12079e-37	1.66235e-33
						Dync1h1	12.8247	3.38244	1.19315e-37	1.76968e-33
						Ntn4	12.8243	3.27303	1.19819e-37	1.77716e-33
						Senp7	12.8123	3.90814	1.39882e-37	2.07472e-33
						Fbxw11	12.8077	2.92829	1.48458e-37	2.20193e-33
						Lrp6	12.789	2.78057	1.88804e-37	2.80033e-33
						Hdac4	12.7699	3.57203	2.41459e-37	3.58132e-33
						Evi5	12.7469	2.18886	3.24584e-37	4.81423e-33
						Acaca	12.7426	4.88444	3.4294e-37	5.08648e-33
						Tnrc18	12.7407	2.80224	3.5107e-37	5.20707e-33
						Ankrd28	12.738	2.73364	3.63535e-37	5.39196e-33
						Shprh	12.7209	4.18472	4.52728e-37	6.71487e-33
						Synrg	12.7159	3.22948	4.82417e-37	7.1552e-33
						Pou2f1	12.7102	4.21084	5.18931e-37	7.69679e-33
						Hmbox1	12.7084	3.85221	5.31137e-37	7.87782e-33
						Uvrag	12.7011	4.56486	5.82735e-37	8.64313e-33
						Srsf7	12.6951	2.3123	6.29492e-37	9.33662e-33
						Il6st	12.6949	2.93806	6.31041e-37	9.35959e-33
						Mccc1	12.6939	2.44627	6.38842e-37	9.4753e-33
						Cnksr3	12.6807	3.20033	7.56997e-37	1.12278e-32
						Xiap	12.6782	2.11784	7.81348e-37	1.1589e-32
						Fbxw8	12.6731	3.05567	8.33227e-37	1.23584e-32
						Kazn	12.6653	2.44221	9.21026e-37	1.36607e-32
						Tdrd3	12.6628	3.7631	9.50851e-37	1.4103e-32
						Traf3ip2	12.6621	3.52802	9.58809e-37	1.4221e-32
						Prr14l	12.6607	3.77198	9.75998e-37	1.4476e-32
						Sdccag8	12.6598	4.3189	9.87305e-37	1.46437e-32
						Clasp2	12.658	4.42436	1.01019e-36	1.49831e-32
						Pik3c3	12.6564	2.58887	1.03119e-36	1.52947e-32
						Klf12	12.6544	5.55746	1.05806e-36	1.56932e-32
						Thsd4	12.6371	5.02064	1.31868e-36	1.95587e-32
						Rhot1	12.6314	2.53911	1.41769e-36	2.10271e-32
						Trim2	12.6293	2.31904	1.45598e-36	2.15951e-32
						Zbtb11	12.6164	3.29188	1.71539e-36	2.54427e-32
						Ccdc191	12.6096	4.2475	1.86935e-36	2.77261e-32
						Mysm1	12.6041	3.22545	2.00448e-36	2.97305e-32
						Rgmb	12.5902	2.62861	2.39069e-36	3.54586e-32
						BC052040	12.5832	4.25011	2.61241e-36	3.87473e-32
						Ppp1r10	12.5781	2.88544	2.7876e-36	4.13457e-32
						Junb	12.5724	3.31608	2.9937e-36	4.44026e-32
						Nup98	12.5712	4.17145	3.04144e-36	4.51106e-32
						Frs2	12.5656	4.26802	3.263e-36	4.83969e-32
						Tasor2	12.5542	2.80775	3.77186e-36	5.59442e-32
						Taf3	12.5482	3.56723	4.06547e-36	6.02991e-32
						Chd8	12.5468	3.0288	4.14022e-36	6.14077e-32
						Luzp1	12.5432	3.51428	4.32996e-36	6.42219e-32
						Herc4	12.5172	4.65192	6.01211e-36	8.91716e-32
						Tjp2	12.5153	3.54895	6.15734e-36	9.13256e-32
						Zfp445	12.5134	3.15894	6.3091e-36	9.35766e-32
						Ankib1	12.5125	2.42876	6.38212e-36	9.46597e-32
						Rnf20	12.5083	2.4084	6.7249e-36	9.97438e-32
						Acacb	12.5067	2.80386	6.86559e-36	1.0183e-31
						Pick1	12.4988	2.29002	7.57825e-36	1.12401e-31
						Gpt2	12.4947	2.18966	7.98289e-36	1.18402e-31
						Clasp1	12.491	4.56965	8.36437e-36	1.2406e-31
						Orc4	12.4863	2.78184	8.86626e-36	1.31504e-31
						Stk24	12.4849	3.02649	9.02629e-36	1.33878e-31
						Limk2	12.4662	3.46107	1.14108e-35	1.69244e-31
						Snx13	12.4627	2.87071	1.19245e-35	1.76865e-31
						Atf7ip	12.4593	4.26376	1.24478e-35	1.84626e-31
						Gpd2	12.4536	3.40739	1.33609e-35	1.98168e-31
						Atp2b1	12.4488	2.11767	1.42028e-35	2.10656e-31
						Kdm7a	12.4367	3.88783	1.65147e-35	2.44947e-31
						Ank	12.4271	3.55994	1.86157e-35	2.76108e-31
						Trps1	12.4243	4.37401	1.92974e-35	2.8622e-31
						Zhx3	12.4227	3.28573	1.96819e-35	2.91921e-31
						Gm20732	12.4193	5.90434	2.05254e-35	3.04433e-31
						Sorbs1	12.4114	5.49546	2.26705e-35	3.36249e-31
						Ankrd24	12.4087	3.71831	2.34433e-35	3.47711e-31
						Pcnx	12.4078	4.26333	2.37067e-35	3.51618e-31
						Arhgef18	12.4071	3.60335	2.39011e-35	3.54502e-31
						Mast3	12.4065	2.22801	2.41029e-35	3.57495e-31
						Pdpk1	12.387	2.09467	3.07229e-35	4.55682e-31
						Hmg20a	12.3869	4.46465	3.07671e-35	4.56338e-31
						Klf6	12.3624	2.12171	4.17456e-35	6.1917e-31
						Gm45083	12.3584	5.85684	4.38554e-35	6.50463e-31
						Tpp2	12.3551	2.61451	4.57033e-35	6.77872e-31
						Parva	12.3407	2.33112	5.46799e-35	8.11012e-31
						Ssbp2	12.3384	5.72071	5.62368e-35	8.34105e-31
						Trak1	12.321	3.56263	6.98256e-35	1.03565e-30
						Cdip1	12.32	2.57964	7.0731e-35	1.04908e-30
						Pag1	12.3182	4.88331	7.22488e-35	1.07159e-30
						Tbc1d1	12.3178	4.04363	7.26635e-35	1.07775e-30
						Ubr1	12.2961	4.31476	9.50293e-35	1.40947e-30
						Ino80d	12.2878	3.45247	1.05371e-34	1.56287e-30
						Mical3	12.2831	4.62623	1.11669e-34	1.65628e-30
						Snx29	12.2722	6.42628	1.27694e-34	1.89395e-30
						Zcchc14	12.2655	3.24122	1.38816e-34	2.05891e-30
						Txlng	12.2647	3.57922	1.40058e-34	2.07733e-30
						Ror2	12.2619	5.92414	1.45102e-34	2.15216e-30
						Marf1	12.2549	2.95006	1.58217e-34	2.34667e-30
						Plekha1	12.2451	2.56689	1.78459e-34	2.64691e-30
						Baiap2	12.2343	3.69244	2.03743e-34	3.02192e-30
						Brd3	12.2327	2.29893	2.07937e-34	3.08412e-30
						Tbccd1	12.2217	2.45418	2.38126e-34	3.53188e-30
						Ylpm1	12.2209	3.62509	2.40391e-34	3.56548e-30
						Snx9	12.216	2.92117	2.55192e-34	3.785e-30
						Msantd2	12.2158	4.25686	2.55978e-34	3.79666e-30
						Acvr1c	12.2052	2.94854	2.91463e-34	4.32299e-30
						Mgmt	12.1975	2.68031	3.2047e-34	4.75321e-30
						Akap1	12.1801	2.1317	3.96936e-34	5.88736e-30
						Cnot10	12.1756	2.13811	4.19162e-34	6.21701e-30
						Polr2a	12.1654	2.49629	4.75273e-34	7.04925e-30
						Ube3c	12.1553	3.2382	5.37826e-34	7.97704e-30
						Ankrd10	12.1362	3.24689	6.79182e-34	1.00736e-29
						Igsf5	12.1337	3.00996	7.00336e-34	1.03874e-29
						Map3k1	12.1325	3.23492	7.10865e-34	1.05435e-29
						Ccnt1	12.118	3.08174	8.47576e-34	1.25712e-29
						Scaf4	12.1096	3.97773	9.39531e-34	1.39351e-29
						4930402H24Rik	12.1081	4.22551	9.56652e-34	1.41891e-29
						D5Ertd579e	12.0926	3.54923	1.1561e-33	1.71473e-29
						Bach1	12.0747	2.65174	1.43656e-33	2.13071e-29
						Rab3gap1	12.0744	2.97122	1.44228e-33	2.13919e-29
						Sfxn5	12.0687	4.79186	1.54492e-33	2.29142e-29
						Arfgef2	12.0474	2.97057	2.00262e-33	2.97028e-29
						Map4k4	12.0343	2.02306	2.34488e-33	3.47793e-29
						Rab40c	12.0206	3.42916	2.76958e-33	4.10784e-29
						Traf3	12.0098	3.02426	3.1566e-33	4.68188e-29
						Mdfic	12.0078	3.76484	3.23315e-33	4.79541e-29

## Sheet: Enrichr_Acinar-i
Gene_set	Term	P-value	Adjusted P-value	Odds Ratio	Combined Score	Genes	Gene Count
WikiPathways_2024_Mouse	mRNA Processing WP310	6.61412e-11	8.3338e-09	2.74524	64.3463	RBM25;RBM26;CELF2;MSI2;SNRNP70;RBM5;DIS3L2;RBM33;RBM6;MBNL1;RBFOX2;PRPF4B;PTBP2;SRRM1;DDX39B;SLTM;EWSR1;HNRNPH1;XRN2;RBMS1;SRSF5;SREK1;SRSF6;SRSF7;RBM47;SFSWAP;CSTF3;AKAP1;ENOX2;BCLAF1;SCAF8;ATXN1;HNRNPDL;POLR2A;PABPN1;TRA2B;SAFB2;SRSF10;SF3B1;SRSF11;TTC14;RBM39;TIA1;TAF15;ZFP638;FUS;RSRC2;SYNJ2;PUM1;CLK4;U2SURP;PUM2;CNOT4;TNRC6C;CLK1;SON;HNRNPD;ACIN1;CPEB3;BRWD1;EIF4G3;CPEB4;SUGP1	63
WikiPathways_2024_Mouse	EGFR1 Signaling Pathway WP572	1.3555e-10	8.53968e-09	4.1014	93.1908	USP6NL;ERRFI1;CTNND1;CBLB;ASAP1;PIK3R1;FOXO1;EGFR;EPS8;RPS6KA3;GRB10;REPS2;MAP2K5;APPL2;NCK1;JAK1;REPS1;MAP3K2;STAT5B;JUN;SMAD3;MAP3K1;STAT3;GAB1;PRKCA;GAB2;FOS;MAPK14;ITCH;CREB1;PIK3CA;WNK1;RASA1;ABI1;SOS2	35
WikiPathways_2024_Mouse	Insulin Signaling WP65	7.05038e-10	2.96116e-08	4.12571	86.9401	GSK3B;CBLB;PIK3C2G;PIK3R1;FOXO3;PIK3C2A;FOXO1;IGF1R;CYTH3;RPS6KA3;GRB10;MAP2K5;MAP4K3;MAP3K5;MAP4K4;MAP3K2;MAP2K4;EGR1;JUN;MAP3K1;PDPK1;INSR;GAB1;PRKCA;FOS;SORBS1;MAPK14;PIK3CA;TBC1D4;PIK3C3;MAP3K13;SOS2	32
WikiPathways_2024_Mouse	Mechanisms Associated With Pluripotency WP1763	1.95609e-08	6.16169e-07	2.85977	50.7602	HDAC4;GSK3B;KDM5C;BMPR2;RIF1;ROCK1;ROCK2;EHMT1;NEDD4L;ZMYM2;ACVR1C;TRIM24;EP400;JARID2;MEF2D;JAK1;KDM6A;NCOA1;CREBBP;SMAD4;SMAD3;POU2F1;KDM4C;INSR;STAT3;DNMT3A;ATRX;GAB1;MITF;FOS;ELP4;SMARCA2;GATAD2B;PIAS2;NFKB1;NR5A2;CREB1;APC;EWSR1;IL6ST;OGT;TRIM33;FGFR1	43
WikiPathways_2024_Mouse	Regulation Of Actin Cytoskeleton WP523	4.5071e-08	9.95457e-07	3.74583	63.3608	CHRM3;NCKAP1;ROCK1;ROCK2;PIK3C2G;PIK3R1;IQGAP1;PIK3C2A;EGFR;PIP5K1B;WASF2;PPP1R12A;ACTN1;ITGA1;RRAS2;BRAF;SSH2;BAIAP2;PTK2;DIAPH1;FGF14;PIK3CA;APC;PIK3C3;SOS2;DOCK1;FGFR2;FGFR1	28
WikiPathways_2024_Mouse	MicroRNAs In Cardiomyocyte Hypertrophy WP1560	4.74027e-08	9.95457e-07	5.16162	87.0486	HDAC4;GSK3B;MAP2K4;CAMK2D;CHUK;ROCK1;PDPK1;ROCK2;STAT3;GATA4;PIK3R1;MAPK14;NFKB1;IGF1R;LRP6;PPP3CA;PIK3CA;IL6ST;MAP2K5;FGFR2	20
WikiPathways_2024_Mouse	IL 6 Signaling Pathway WP387	2.30566e-07	4.1502e-06	4.37774	66.9039	NCOA1;MAP2K4;STAT5B;GSK3B;CREBBP;JUN;STAT3;GAB1;PPP2R2A;PIK3R1;GAB2;FOS;NLK;FOXO3;MAPK14;FOXO1;NFKB1;PTK2;PPP2R5E;IL6ST;JAK1	21
WikiPathways_2024_Mouse	IL 2 Signaling Pathway WP450	2.98429e-05	0.000470026	3.98132	41.4836	STAT5B;CHUK;STAT3;GAB2;PIK3R1;NR3C1;SHB;FOXO3;MAPK14;NFKB1;CREB1;PIK3CA;MKNK1;PLCB1;JAK1	15
WikiPathways_2024_Mouse	ESC Pluripotency Pathways WP339	4.954e-05	0.00069356	3.14367	31.1623	GSK3B;JUN;SMAD4;BMPR2;STAT3;GAB1;BRAF;FOS;EGFR;LRP6;FGF14;APC;IL6ST;BMPR1B;MAP2K5;FGFR2;BMPR1A;FGFR1;JAK1	19
WikiPathways_2024_Mouse	Mapk Signaling Pathway WP493	5.58694e-05	0.000703954	2.74614	26.8916	MAP2K4;JUN;MAP3K1;BRAF;FOS;NLK;MAPK14;NFKB1;EGFR;STK3;RPS6KA3;PPP3CA;PPM1B;ACVR1C;RASA1;TAOK1;NF1;MAP3K13;SOS2;MAP2K5;MAP4K3;MAP3K5;MAP4K4	23
WikiPathways_2024_Mouse	Delta Notch Signaling Pathway WP265	7.52529e-05	0.000861987	3.62362	34.405	GSK3B;JUN;SMAD4;SMAD3;FBXW7;STAT3;CUL1;ADAM10;PIK3R1;EGFR;ITCH;NCOR1;NUMB;HIVEP3;MAML3	15
WikiPathways_2024_Mouse	Estrogen Signaling WP1244	0.000103168	0.00108327	3.71269	34.0793	HDAC4;CREBBP;JUN;CHUK;BRAF;FOS;HDAC8;MAPK14;NFKB1;CREB1;NCOR1;PIK3CA;POLR2A;MNAT1	14
WikiPathways_2024_Mouse	Mapk Cascade WP251	0.000148754	0.00144177	6.45146	56.8581	MAP3K2;MAP2K4;JUN;MAP3K1;MAP2;MBP;BRAF;MAPK14	8
WikiPathways_2024_Mouse	Wnt Signaling Pathway WP539	0.000553002	0.00481479	2.81355	21.102	GSK3B;JUN;SMAD4;CAMK2D;SMAD3;MAGI3;CUL1;PRKCA;NLK;LRP6;HIPK2;DLG1;APC;TCF4;ROR2;MARK2	16
WikiPathways_2024_Mouse	Apoptosis WP1254	0.000573189	0.00481479	3.23187	24.1236	MAP2K4;JUN;MAP3K1;CHUK;CRADD;SCAF11;XIAP;PIK3R1;CFLAR;NFKB1;IGF1R;TRAF3;IRF2	13
WikiPathways_2024_Mouse	TGF Beta Signaling Pathway WP113	0.000772165	0.0060808	3.84225	27.5348	SKI;CREBBP;JUN;SMAD4;SMAD3;ZFYVE9;STAT3;FOS;NFKB1;JAK1	10
WikiPathways_2024_Mouse	Adipogenesis Genes WP447	0.000852893	0.00632144	2.51148	17.7483	MEF2A;NCOA1;STAT5B;NCOA2;MBNL1;SMAD3;STAT3;RORA;GATA4;NR3C1;FOXO1;KLF6;NCOR1;CREB1;NRIP1;IL6ST;MEF2D;PPARD	18
WikiPathways_2024_Mouse	Wnt Signaling Pathway And Pluripotency WP723	0.00155009	0.0108506	2.72541	17.6319	GSK3B;CREBBP;JUN;PRKCE;CTNND1;PPP2R2A;PRKCA;NLK;LRP6;CCND3;APC;PPP2R5E;TCF4;PPARD	14
WikiPathways_2024_Mouse	IL 3 Signaling Pathway WP373	0.00188961	0.0125311	2.66099	16.6881	STAT5B;GSK3B;STAT3;GAB1;PRKCA;PIK3R1;GAB2;MAPK14;FOXO1;NFKB1;PTK2;CREB1;PIK3CA;JAK1	14
WikiPathways_2024_Mouse	White Fat Cell Differentiation WP2872	0.00217354	0.0136933	4.51095	27.6584	STAT5B;CREB1;MECOM;CTNNA1;RORA;NR3C1;FOXO1	7
WikiPathways_2024_Mouse	P38 Mapk Signaling Pathway WP350	0.00262104	0.0157262	4.33722	25.7812	MAP2K4;MAP3K1;CREB1;MKNK1;MAPK14;MEF2D;MAP3K5	7
WikiPathways_2024_Mouse	IL 7 Signaling Pathway WP297	0.0031737	0.0181767	3.68361	21.1913	GSK3B;STAT5B;STAT3;CBLB;PIK3R1;FOXO3;FOXO1;JAK1	8
WikiPathways_2024_Mouse	BMP Signaling Pathway In Eyelid Development WP3663	0.00510783	0.027379	5.36384	28.3049	JUN;SMAD4;MAP3K1;EGFR;FGFR2	5
WikiPathways_2024_Mouse	Kit Receptor Signaling Pathway WP407	0.00547006	0.027379	2.82887	14.7341	STAT5B;YES1;RASA1;KIT;STAT3;GRB10;CBLB;PRKCA;MITF;PIK3R1	10
WikiPathways_2024_Mouse	Mecp2 And Associated Rett Syndrome WP2910	0.00559613	0.027379	3.3051	17.1392	MECP2;FUT8;CREB1;NCOR1;ARHGEF26;HNRNPH1;NF1;MBP	8
WikiPathways_2024_Mouse	G Protein Signaling Pathways WP232	0.00572381	0.027379	2.51456	12.983	AKAP13;PPP3CA;GNA14;AKAP10;ADCY9;PRKCE;GNAQ;AKAP9;PDE4A;PRKCA;PDE8B;AKAP1	12
WikiPathways_2024_Mouse	G13 Signaling Pathway WP298	0.00599935	0.027379	3.6367	18.6058	DIAPH1;ROCK1;PIK3CA;ROCK2;IQGAP1;IQGAP2;SH3RF1	7
WikiPathways_2024_Mouse	IL 5 Signaling Pathway WP151	0.00608422	0.027379	2.77995	14.1835	GSK3B;STAT5B;CCND3;JUN;STAT3;PIK3R1;FOXO3;MAPK14;NFKB1;JAK1	10
WikiPathways_2024_Mouse	Ovarian Infertility WP273	0.00711173	0.0308993	4.0244	19.9047	EGR1;SMAD3;NCOR1;NRIP1;BMPR1B;SYNE2	6
WikiPathways_2024_Mouse	ID Signaling Pathway WP512	0.00818546	0.0343789	3.06853	14.7455	TCF7L2;SMAD4;BMPR2;SMAD3;TCF12;NFKB1;IGF1R;VEGFA	8
WikiPathways_2024_Mouse	Toll Like Receptor Signaling WP88	0.00982406	0.0399301	3.71444	17.1715	CHUK;TRAF3;ABI1;NR2C2;MAPK14;NFKB1	6
WikiPathways_2024_Mouse	Alzheimer 39 S Disease WP2075	0.0109698	0.0431935	2.51852	11.3651	ERN1;GSK3B;PPP3CA;GNAQ;EIF2AK3;ADAM10;ITPR2;CACNA1D;PLCB1;ATF6	10
WikiPathways_2024_Mouse	Focal Adhesion WP85	0.0126398	0.0482611	1.84916	8.08251	FARP2;GSK3B;JUN;PPP1R12A;ROCK1;PDPK1;ROCK2;ACTN1;BRAF;PIK3R1;ARHGAP5;PTK2;EGFR;VEGFA;DIAPH1;CCND3;PIK3CA;DOCK1;MAP2K5	19
KEGG_2019_Mouse	Adherens junction	9.40531e-12	2.20084e-09	7.65742	194.42	FARP2;TCF7L2;CREBBP;SMAD4;YES1;SMAD3;ACTN1;INSR;CTNND1;PTPRM;PTPRJ;IQGAP1;SORBS1;NLK;BAIAP2;EGFR;IGF1R;AFDN;FER;PARD3;CTNNA1;WASF2;FGFR1	23
KEGG_2019_Mouse	Ubiquitin mediated proteolysis	6.70151e-09	7.84077e-07	4.15713	78.2411	PRKN;UBE3C;CUL1;NEDD4L;XIAP;CBLB;RHOBTB1;HERC4;HERC2;HERC1;UBR5;UBE2H;MAP3K1;FBXW8;SMURF2;FBXW7;FBXW11;HUWE1;UBE4A;UBE2E2;UBE4B;UBE2G1;MID1;PIAS2;PIAS1;ITCH;BIRC6;TRIP12	28
KEGG_2019_Mouse	MAPK signaling pathway	2.3089e-07	1.80094e-05	2.65653	40.5954	CACNA1A;CACNA1D;NLK;DUSP16;EGFR;IGF1R;STK3;RPS6KA3;PPP3CA;MECOM;MKNK1;FLNB;MAP4K3;MAP2K5;MAP4K4;MAP3K5;MAP3K2;MAP2K4;JUN;MAP3K1;CHUK;ANGPT1;INSR;RRAS2;PRKCA;BRAF;FOS;MAPK14;NFKB1;VEGFA;CACNB2;PPM1B;TAOK1;RASA1;KIT;NF1;RAPGEF2;MAP3K13;SOS2;FGFR2;FGFR1	41
KEGG_2019_Mouse	Regulation of actin cytoskeleton	4.02512e-06	0.000219999	2.71799	33.7655	NCKAP1;CHRM3;ROCK1;ROCK2;PIK3R1;IQGAP1;IQGAP2;EGFR;PIP5K1B;WASF2;ARHGEF12;PPP1R12A;ACTN1;LIMK2;ITGA1;RRAS2;BRAF;SSH2;BAIAP2;PTK2;DIAPH1;DIAPH2;PIK3CA;APC;SPATA13;MYH9;PPP1R12B;SOS2;DOCK1;FGFR2;FGFR1	31
KEGG_2019_Mouse	Signaling pathways regulating pluripotency of stem cells	4.70084e-06	0.000219999	3.27995	40.2377	GSK3B;SMAD4;ZFHX3;SMAD3;BMPR2;RIF1;STAT3;PIK3R1;MAPK14;ACVR2A;IGF1R;MEIS1;ACVR1C;PIK3CA;APC;KAT6A;IL6ST;BMPR1B;JARID2;FGFR2;FGFR1;BMPR1A;JAK1	23
KEGG_2019_Mouse	Wnt signaling pathway	6.93823e-06	0.000270591	3.01244	35.7832	GSK3B;CAMK2D;ROCK2;CHD8;CUL1;PRICKLE2;PRICKLE1;NLK;LRP6;PPP3CA;CCND3;ZNRF3;TCF7L2;CREBBP;SMAD4;JUN;SMAD3;FBXW11;PRKCA;APC;TBL1XR1;ROR2;PLCB1;LGR4;PPARD	25
KEGG_2019_Mouse	Rap1 signaling pathway	1.43943e-05	0.000481181	2.62365	29.2502	DOCK4;CTNND1;PIK3R1;SIPA1L3;EGFR;IGF1R;KRIT1;FARP2;MAGI1;ANGPT1;INSR;MAGI3;PRKCA;BRAF;MAPK14;VEGFA;AFDN;ADCY9;PIK3CA;PARD3;GNAQ;KIT;RAPGEF2;TLN2;RAPGEF5;PLCB1;RAPGEF6;FGFR2;FGFR1	29
KEGG_2019_Mouse	ErbB signaling pathway	2.60466e-05	0.000761862	3.81144	40.2321	GSK3B;MAP2K4;STAT5B;CAMK2D;JUN;GAB1;CBLB;PRKCA;BRAF;PIK3R1;EGFR;PTK2;PIK3CA;ABL2;SOS2;NCK1	16
KEGG_2019_Mouse	mRNA surveillance pathway	3.94523e-05	0.000937682	3.48675	35.3571	UPF2;SMG1;CPSF6;CSTF3;UPF3B;PPP2R2A;MSI2;SMG6;SRRM1;WDR33;PNN;DDX39B;PABPN1;FIP1L1;PPP2R5E;PCF11;ACIN1	17
KEGG_2019_Mouse	Tight junction	4.32781e-05	0.000937682	2.72662	27.3967	MAGI1;PATJ;IGSF5;JUN;MAP3K1;ROCK1;ROCK2;ACTN1;PRKCE;NEDD4L;ARHGEF18;PPP2R2A;ARHGAP17;CACNA1D;GATA4;AFDN;DLG1;PARD3;RAPGEF2;MYH9;RAPGEF6;CGNL1;MAP3K5;TJP2	24
KEGG_2019_Mouse	Prostate cancer	4.52575e-05	0.000937682	3.44298	34.4406	GSK3B;TCF7L2;CREBBP;CHUK;PDPK1;BRAF;PIK3R1;FOXO1;NFKB1;EGFR;IGF1R;CREB1;PIK3CA;CREB3L2;SOS2;FGFR2;FGFR1	17
KEGG_2019_Mouse	Parathyroid hormone synthesis, secretion and action	4.80863e-05	0.000937682	3.27812	32.5927	MEF2A;ARHGEF11;EGR1;ITPR2;PRKCA;BRAF;FOS;EGFR;LRP6;AKAP13;ADCY9;CREB1;GNAQ;CREB3L2;PDE4A;PLCB1;MEF2D;FGFR1	18
KEGG_2019_Mouse	Transcriptional misregulation in cancer	7.09475e-05	0.00127705	2.57075	24.5599	CCNT2;CCNT1;KMT2A;JMJD1C;MLLT3;FOXO1;AFF1;IGF1R;FUT8;NFKBIZ;UTY;KDM6A;TAF15;FUS;PBX3;MITF;KLF3;NFKB1;PBX1;PTK2;ETV6;MEIS1;NCOR1;SUPT3;EWSR1	25
KEGG_2019_Mouse	Focal adhesion	0.00010893	0.00173168	2.44193	22.2822	GSK3B;ROCK1;ROCK2;XIAP;PIK3R1;ARHGAP5;EGFR;IGF1R;CCND3;FLNB;JUN;PPP1R12A;PDPK1;ACTN1;ITGA1;PRKCA;BRAF;PARVA;PTK2;VEGFA;DIAPH1;PIK3CA;TLN2;PPP1R12B;SOS2;DOCK1	26
KEGG_2019_Mouse	Sphingolipid signaling pathway	0.000111005	0.00173168	2.933	26.7077	CERS6;ROCK1;SGMS1;PDPK1;ROCK2;PRKCE;PPP2R2A;PRKCA;PIK3R1;GAB2;SGMS2;MAPK14;NFKB1;PIK3CA;PPP2R5E;GNAQ;PLCB1;MAP3K5;NSMAF	19
KEGG_2019_Mouse	Axon guidance	0.000143888	0.00208121	2.49766	22.0955	GSK3B;NRP1;CAMK2D;BMPR2;ARHGEF12;ROCK1;ROCK2;LIMK2;NTN4;PRKCA;PIK3R1;SSH2;NTN1;PTK2;PPP3CA;ABLIM1;PIK3CA;PARD3;RASA1;PLXNA2;SRGAP2;BMPR1B;NEO1;NCK1	24
KEGG_2019_Mouse	Proteoglycans in cancer	0.000151199	0.00208121	2.38624	20.9915	CAMK2D;ROCK1;ROCK2;ITPR2;PIK3R1;IQGAP1;EGFR;IGF1R;FLNB;ARHGEF12;PPP1R12A;PDPK1;STAT3;GAB1;RRAS2;FRS2;PRKCA;BRAF;ANK3;MAPK14;PTK2;VEGFA;PIK3CA;PPP1R12B;SOS2;FGFR1	26
KEGG_2019_Mouse	GnRH signaling pathway	0.000222786	0.00289622	3.23572	27.2101	MAP3K2;MAP2K4;EGR1;CAMK2D;JUN;MAP3K1;ITPR2;PRKCA;CACNA1D;MAPK14;EGFR;ADCY9;GNAQ;PLCB1;SOS2	15
KEGG_2019_Mouse	Neurotrophin signaling pathway	0.000243419	0.00298169	2.83043	23.5513	GSK3B;JUN;CAMK2D;MAP3K1;PDPK1;KIDINS220;GAB1;FRS2;BRAF;PIK3R1;FOXO3;MAPK14;NFKB1;RPS6KA3;PIK3CA;SOS2;MAP2K5;MAP3K5	18
KEGG_2019_Mouse	AGE-RAGE signaling pathway in diabetic complications	0.000255289	0.00298169	3.04639	25.2031	STAT5B;EGR1;SMAD4;JUN;SMAD3;PRKCE;STAT3;PRKCA;PIK3R1;MAPK14;FOXO1;NFKB1;VEGFA;DIAPH1;PIK3CA;PLCB1	16
KEGG_2019_Mouse	mTOR signaling pathway	0.000267588	0.00298169	2.55987	21.0576	GSK3B;CHUK;PDPK1;MAPKAP1;INSR;PRKCA;BRAF;PIK3R1;IGF1R;LRP6;RPTOR;RPS6KA3;CLIP1;DEPTOR;PIK3CA;GRB10;SLC38A9;RICTOR;FNIP1;SOS2;FNIP2	21
KEGG_2019_Mouse	Thyroid hormone signaling pathway	0.000386345	0.0041093	2.8079	22.0666	NCOA1;GSK3B;NCOA2;CREBBP;THRB;PDPK1;PRKCA;GATA4;PIK3R1;FOXO1;MED13L;MED13;NCOR1;PIK3CA;TBC1D4;RCAN2;PLCB1	17
KEGG_2019_Mouse	Endometrial cancer	0.000484066	0.00492485	3.77909	28.8469	GSK3B;TCF7L2;PIK3CA;APC;PDPK1;CTNNA1;BRAF;PIK3R1;FOXO3;SOS2;EGFR	11
KEGG_2019_Mouse	Lysine degradation	0.000563901	0.00543378	3.70016	27.6796	KMT2E;NSD3;SETD2;KMT2A;KMT2C;NSD1;EHMT1;PRDM2;KMT5B;ASH1L;AASS	11
KEGG_2019_Mouse	Hepatitis B	0.000580532	0.00543378	2.39647	17.8574	MAP2K4;STAT5B;CREBBP;SMAD4;JUN;SMAD3;MAP3K1;CHUK;STAT3;PRKCA;BRAF;PIK3R1;FOS;MAPK14;NFKB1;CREB1;PIK3CA;TRAF3;CREB3L2;SOS2;JAK1	21
KEGG_2019_Mouse	Insulin resistance	0.000679603	0.00611643	2.75339	20.0832	MLXIP;GSK3B;PDPK1;PRKCE;INSR;STAT3;PIK3R1;ACACB;FOXO1;NFKB1;RPS6KA3;CREB1;PIK3CA;TBC1D4;CREB3L2;OGT	16
KEGG_2019_Mouse	TGF-beta signaling pathway	0.000820464	0.00711068	2.93871	20.8815	CREBBP;SMAD4;BMPR2;SMAD3;ROCK1;SMURF2;ZFYVE9;CUL1;RGMB;ACVR2A;ACVR1C;BMPR1B;NEO1;BMPR1A	14
KEGG_2019_Mouse	Cholinergic synapse	0.00091548	0.0076508	2.66781	18.6641	CHRM3;CAMK2D;CACNA1A;ITPR2;PRKCA;CACNA1D;PIK3R1;FOS;ADCY9;CREB1;PIK3CA;KCNQ1;GNAQ;CREB3L2;KCNQ5;PLCB1	16
KEGG_2019_Mouse	Non-small cell lung cancer	0.0014875	0.0120026	3.22803	21.0166	STAT5B;PIK3CA;PDPK1;STAT3;PRKCA;BRAF;PIK3R1;FOXO3;SOS2;FHIT;EGFR	11
KEGG_2019_Mouse	Phosphatidylinositol signaling system	0.00171287	0.0133604	2.69282	17.1521	DGKD;MTMR3;ITPR2;PRKCA;PIK3C2G;PIK3R1;SYNJ2;PIK3C2A;INPP5B;PIK3CA;PIP5K1B;PIK3C3;IP6K1;PLCB1	14
KEGG_2019_Mouse	FoxO signaling pathway	0.00186894	0.0135888	2.39064	15.0189	CREBBP;SMAD4;SMAD3;CHUK;PDPK1;INSR;STAT3;BRAF;PIK3R1;FOXO3;NLK;MAPK14;FOXO1;EGFR;IGF1R;PIK3CA;SOS2	17
KEGG_2019_Mouse	Choline metabolism in cancer	0.00188961	0.0135888	2.66099	16.6881	JUN;DGKD;CHKA;PDPK1;PRKCA;PIK3R1;FOS;GPCPD1;EGFR;PIK3CA;PIP5K1B;PLPP3;SOS2;WASF2	14
KEGG_2019_Mouse	TNF signaling pathway	0.00191636	0.0135888	2.55179	15.9674	MAP2K4;JUN;CHUK;PIK3R1;FOS;CFLAR;MAPK14;NFKB1;ITCH;CREB1;PIK3CA;TRAF3;CREB3L2;JUNB;MAP3K5	15
KEGG_2019_Mouse	Acute myeloid leukemia	0.00215188	0.01481	3.06057	18.7963	STAT5B;TCF7L2;CHUK;PIK3CA;KIT;STAT3;BRAF;PIK3R1;SOS2;NFKB1;PPARD	11
KEGG_2019_Mouse	T cell receptor signaling pathway	0.0022886	0.0153009	2.59954	15.8047	GSK3B;JUN;CHUK;PDPK1;CBLB;PIK3R1;FOS;MAPK14;NFKB1;PPP3CA;DLG1;PIK3CA;SOS2;NCK1	14
KEGG_2019_Mouse	Dopaminergic synapse	0.00238199	0.0154829	2.32949	14.0697	GSK3B;CAMK2D;CACNA1A;ITPR2;PPP2R2A;PRKCA;CACNA1D;FOS;MAPK14;ARNTL;PPP3CA;CREB1;PPP2R5E;GNAQ;CREB3L2;PLCB1;CLOCK	17
KEGG_2019_Mouse	Longevity regulating pathway	0.00251275	0.0154884	2.56987	15.3842	INSR;EHMT1;PIK3R1;FOXO3;FOXO1;NFKB1;IGF1R;RPTOR;ADCY9;CREB1;PIK3CA;SESN1;RB1CC1;CREB3L2	14
KEGG_2019_Mouse	Hippo signaling pathway	0.00251522	0.0154884	2.19563	13.1417	YAP1;GSK3B;TCF7L2;PATJ;SMAD4;SMAD3;BMPR2;FBXW11;WWC1;PPP2R2A;STK3;CCND3;DLG1;APC;PARD3;CTNNA1;BMPR1B;TEAD1;BMPR1A	19
KEGG_2019_Mouse	Chagas disease (American trypanosomiasis)	0.00275467	0.016528	2.54086	14.977	MAP2K4;JUN;SMAD3;CHUK;PPP2R2A;PIK3R1;FOS;CFLAR;MAPK14;NFKB1;GNA14;PIK3CA;GNAQ;PLCB1	14
KEGG_2019_Mouse	HIF-1 signaling pathway	0.00301538	0.01764	2.51249	14.5826	CREBBP;CAMK2D;ANGPT1;INSR;STAT3;ARNT;PRKCA;PIK3R1;NFKB1;EGFR;IGF1R;VEGFA;PIK3CA;MKNK1	14
KEGG_2019_Mouse	Pathways in cancer	0.00383579	0.0218921	1.56713	8.71856	GSK3B;CAMK2D;ROCK1;ROCK2;CUL1;XIAP;PIK3R1;EGFR;FOXO1;LRP6;IGF1R;CCND3;MECOM;CTNNA1;JAK1;NCOA1;ARHGEF11;STAT5B;TCF7L2;CREBBP;JUN;SMAD4;SMAD3;ARHGEF12;CHUK;DAPK1;STAT3;ARNT;PRKCA;BRAF;MITF;FOS;NFKB1;PTK2;VEGFA;ADCY9;PIK3CA;APC;TRAF3;GNAQ;KIT;PLCB1;IL6ST;SOS2;FGFR2;PPARD;FGFR1	47
KEGG_2019_Mouse	Autophagy	0.00396266	0.0220777	2.26792	12.5435	UVRAG;MTMR3;DAPK1;PDPK1;EIF2AK3;RRAS2;PIK3R1;AMBRA1;CFLAR;IGF1R;ERN1;RPTOR;DEPTOR;PIK3CA;RB1CC1;PIK3C3	16
KEGG_2019_Mouse	Pancreatic cancer	0.00419846	0.0226201	2.77276	15.1754	SMAD4;SMAD3;CHUK;PIK3CA;STAT3;BRAF;PIK3R1;EGFR;NFKB1;JAK1;VEGFA	11
KEGG_2019_Mouse	Relaxin signaling pathway	0.00427467	0.0226201	2.24807	12.2634	MAP2K4;JUN;SMAD3;PRKCA;PIK3R1;FOS;MAPK14;NFKB1;EGFR;VEGFA;ADCY9;CREB1;PIK3CA;CREB3L2;PLCB1;SOS2	16
KEGG_2019_Mouse	Fluid shear stress and atherosclerosis	0.00435002	0.0226201	2.18065	11.8575	MEF2A;MAP2K4;JUN;BMPR2;CHUK;PIK3R1;FOS;MAPK14;NFKB1;PTK2;ACVR2A;VEGFA;PIK3CA;BMPR1B;MAP2K5;MAP3K5;BMPR1A	17
KEGG_2019_Mouse	Chronic myeloid leukemia	0.00465489	0.0236792	2.72996	14.6594	STAT5B;SMAD4;SMAD3;MECOM;CHUK;PIK3CA;BRAF;GAB2;PIK3R1;SOS2;NFKB1	11
KEGG_2019_Mouse	Colorectal cancer	0.00522375	0.0260076	2.54779	13.3874	GSK3B;TCF7L2;JUN;SMAD4;SMAD3;PIK3CA;APC;BRAF;FOS;PIK3R1;SOS2;EGFR	12
KEGG_2019_Mouse	cGMP-PKG signaling pathway	0.00598302	0.02865	2.00768	10.277	MEF2A;PPP1R12A;ROCK1;ROCK2;PRKCE;INSR;PDE3B;ITPR2;CACNA1D;GATA4;ATP2B1;PPP3CA;ADCY9;CREB1;GNAQ;CREB3L2;PLCB1;MEF2D;GTF2I	19
KEGG_2019_Mouse	Aldosterone-regulated sodium reabsorption	0.00599935	0.02865	3.6367	18.6058	PIK3CA;PDPK1;INSR;NEDD4L;PRKCA;PIK3R1;NR3C2	7
KEGG_2019_Mouse	Glucagon signaling pathway	0.00665888	0.0305525	2.35733	11.8145	CREBBP;CAMK2D;PDE3B;ITPR2;PHKB;ACACB;FOXO1;ACACA;PPP3CA;CREB1;GNAQ;CREB3L2;PLCB1	13
KEGG_2019_Mouse	Th17 cell differentiation	0.00665888	0.0305525	2.35733	11.8145	STAT5B;SMAD4;JUN;SMAD3;CHUK;STAT3;RORA;FOS;MAPK14;NFKB1;PPP3CA;IL6ST;JAK1	13
KEGG_2019_Mouse	AMPK signaling pathway	0.00703555	0.031399	2.1821	10.8162	PDPK1;INSR;PPP2R2A;PIK3R1;FOXO3;ACACB;FOXO1;ACACA;IGF1R;RPTOR;TBC1D1;CREB1;PIK3CA;PPP2R5E;CREB3L2	15
KEGG_2019_Mouse	Circadian rhythm	0.00711173	0.031399	4.0244	19.9047	CREB1;FBXW11;CUL1;RORA;CLOCK;ARNTL	6
KEGG_2019_Mouse	Insulin signaling pathway	0.00756307	0.0327733	2.10096	10.2621	GSK3B;PDPK1;INSR;PDE3B;CBLB;PHKB;BRAF;PIK3R1;SORBS1;ACACB;FOXO1;ACACA;RPTOR;PIK3CA;MKNK1;SOS2	16
KEGG_2019_Mouse	Human cytomegalovirus infection	0.00842058	0.0358257	1.75919	8.40376	GSK3B;ROCK1;ROCK2;ITPR2;PIK3R1;EGFR;PPP3CA;AKAP13;CREB3L2;JAK1;ARHGEF11;ARHGEF12;CHUK;STAT3;PRKCA;MAPK14;PTK2;NFKB1;VEGFA;ADCY9;CREB1;PIK3CA;GNAQ;PLCB1;SOS2	25
KEGG_2019_Mouse	Oxytocin signaling pathway	0.00905839	0.036686	2.00438	9.42875	JUN;CAMK2D;PPP1R12A;ROCK1;ROCK2;ITPR2;PRKCA;CACNA1D;FOS;EGFR;CACNB2;PPP3CA;ADCY9;GNAQ;PPP1R12B;PLCB1;MAP2K5	17
KEGG_2019_Mouse	B cell receptor signaling pathway	0.00909312	0.036686	2.60004	12.2208	GSK3B;PPP3CA;JUN;CHUK;PIK3CA;FOS;PIK3R1;PIK3AP1;SOS2;NFKB1	10
KEGG_2019_Mouse	Prolactin signaling pathway	0.00909312	0.036686	2.60004	12.2208	GSK3B;STAT5B;PIK3CA;STAT3;FOS;PIK3R1;FOXO3;MAPK14;SOS2;NFKB1	10
KEGG_2019_Mouse	Spliceosome	0.01065	0.0420808	2.06953	9.40022	PRPF38B;RBM25;DDX46;THOC2;U2SURP;DDX39B;SNRNP70;TRA2B;TRA2A;ACIN1;SRSF5;SRSF6;SRSF7;SF3B1;SRSF10	15
KEGG_2019_Mouse	Mitophagy	0.0108819	0.0420808	2.68555	12.1404	PRKN;USP15;JUN;RHOT1;EIF2AK3;RRAS2;MITF;AMBRA1;FOXO3	9
KEGG_2019_Mouse	Bacterial invasion of epithelial cells	0.0109698	0.0420808	2.51852	11.3651	ARHGAP10;SEPT11;PIK3CA;ARHGEF26;GAB1;CTNNA1;PIK3R1;DOCK1;WASF2;PTK2	10
KEGG_2019_Mouse	Hepatocellular carcinoma	0.0118106	0.0445755	1.90037	8.43527	GSK3B;TCF7L2;SMAD4;SMAD3;GAB1;PRKCA;BRAF;PIK3R1;ARID1A;SMARCA2;ARID1B;EGFR;IGF1R;LRP6;PIK3CA;APC;ARID2;SOS2	18
KEGG_2019_Mouse	Cushing syndrome	0.0122435	0.0454757	1.93329	8.51182	GSK3B;TCF7L2;CAMK2D;KMT2A;ITPR2;ARNT;CACNA1D;BRAF;PBX1;EGFR;ADCY9;CREB1;APC;GNAQ;CREB3L2;PDE8B;PLCB1	17
KEGG_2019_Mouse	Fc gamma R-mediated phagocytosis	0.0127151	0.0464897	2.33346	10.1855	PIK3CA;MYO10;PRKCE;LIMK2;PRKCA;ASAP1;PIP5K1B;GAB2;PIK3R1;PLPP3;WASF2	11

## Sheet: Enrichr_Acinar-s
Gene_set	Term	P-value	Adjusted P-value	Odds Ratio	Combined Score	Genes
WikiPathways_2024_Mouse	Cytoplasmic Ribosomal Proteins WP163	7.35896e-148	1.25102e-146	1903.15	644763	RPL4;RPL30;RPL3;RPL32;RPL34;RPLP1;RPLP0;RPL8;RPL10A;RPL9;RPL6;RPL7;RPS4X;RPS15;RPL7A;RPS14;RPS17;RPS16;RPS19;RPL18A;RPS18;RPL36;RPL35;RPL38;RPL37;RPS11;RPS10;RPL39;RPS13;RPS12;RPS7;RPL21;RPS8;RPS5;RPS6;RPL13A;RPSA;RPL37A;RPL24;RPL27;RPL26;RPL28;RPL10;RPL12;RPL11;RPL36A;RPS15A;RPS3;RPL13;RPS2;RPL15;RPL18;RPS27A;RPL17;RPL19;RPL41;RPL35A;RPL23A;RPS26;RPS25;RPS28;RPS29;RPS3A1;RPL27A;RPS20;FAU;RPS21;R…
WikiPathways_2024_Mouse	mRNA Processing WP310	1.01124e-14	8.59552e-14	10.0244	323.037	RPS9;RPS7;RPL32;RPL12;RPS6;RPL11;RPL8;RPL9;RPL7;RPS4X;RPS14;RPS28;RPS29;RPS20;RPL38;RPL26;RPL37;RPS11;RPL39;RPS24;RPS13;RPL19;RPS23
WikiPathways_2024_Mouse	Iron Homeostasis WP1596	0.00357063	0.0202336	26.0617	146.858	FTL1;FTH1
KEGG_2019_Mouse	Ribosome	1.53643e-132	7.37487e-131	314.91	95579	RPL4;RPL5;RPL30;RPL3;RPL32;RPL34;RPLP1;RPLP0;RPL8;RPL10A;RPL9;RPL6;RPL7;RPS15;RPS4X;RPS14;RPL7A;RPS17;RPS16;RPS19;RPL18A;RPL36AL;RPS18;RPL36;RPL35;RPLP2;RPL38;RPL37;RPS11;RPS10;RPL39;RPS13;RPS12;RPS9;RPL21;RPS7;RPS8;RPL23;RPS5;RPS6;RPL13A;RPSA;RPL37A;RPL24;RPL27;RPL26;RPL28;RPL10;RPL12;RPL11;RPL36A;RPS27L;RPS15A;RPL14;RPS3;RPL13;RPL15;RPS2;RPL18;RPS27A;RPL17;RPL19;RPL41;RPL35A;RPL23A;RPS26;RPS25;…
KEGG_2019_Mouse	Pancreatic secretion	1.98541e-19	4.76499e-18	34.1225	1469.43	PNLIPRP1;CPA2;PNLIPRP2;CPA1;CELA3B;CELA2A;CPB1;PLA2G1B;CTRB1;CEL;CTRL;TRY10;PRSS2;2210010C04RIK;TRY5;PNLIP;TRY4
KEGG_2019_Mouse	Protein digestion and absorption	5.50598e-13	8.80957e-12	26.0263	734.664	CPA2;CELA2A;CPA1;CELA3B;CPB1;CTRL;CTRB1;TRY10;PRSS2;2210010C04RIK;TRY5;TRY4
KEGG_2019_Mouse	Fat digestion and absorption	2.05386e-07	2.46463e-06	28.4605	438.246	PNLIPRP1;PNLIPRP2;CLPS;PLA2G1B;CEL;PNLIP
KEGG_2019_Mouse	Glycerolipid metabolism	0.000648656	0.0062271	11.1236	81.6543	PNLIPRP1;PNLIPRP2;CEL;PNLIP
KEGG_2019_Mouse	Mineral absorption	0.00286234	0.0228987	11.5157	67.4372	FTL1;FTH1;MT1
KEGG_2019_Mouse	Influenza A	0.00469773	0.032213	4.87532	26.135	TRY10;PRSS2;TRY5;2210010C04RIK;TRY4

## Sheet: DESeq2 ADM1 vs ADM3
GENES	baseMean	log2FoldChange	lfcSE	stat	pvalue	padj		Threshold		Aney et al 2024	genes		Common genes
Tmed11	55.1612	-4.28376	0.847876	-5.05235	4.36408e-07	0.000203546		baseMean > 36		ADM-early	Cmss1		Cmss1
Hamp2	64.8764	-4.11998	0.890783	-4.62512	3.74379e-06	0.000560085		padj = 0.05		ADM-early	Camk1d		Cdk8
Gm4744	391.53	-3.62749	0.794691	-4.56465	5.0032e-06	0.000650333		log2FoldChange > 1		ADM-early	Hsp90ab1		Dstn
Slc38a5	48.8098	-3.42774	0.855676	-4.00589	6.17847e-05	0.00264806				ADM-early	Hspa8		Arpc1b
Gnmt	37.7068	-3.39682	0.828597	-4.09948	4.14076e-05	0.00208458				ADM-early	Lars2		H2-K1
Fkbp11	240.362	-3.29905	0.678036	-4.86559	1.14114e-06	0.000301437				ADM-early	Actg1		Lgals3
Slc39a5	109.777	-3.23727	0.841866	-3.84535	0.000120381	0.00382424				ADM-early	Npm1		Pmm1
Vtn	47.1542	-3.14627	0.865469	-3.63533	0.000277624	0.00617471				ADM-early	Cdk8		Anxa2
Pnlip	64797.3	-3.10096	0.964031	-3.21666	0.00129694	0.0151261				ADM-early	Tmsb10		Arpc2
Gal	129.248	-3.09132	0.915573	-3.37638	0.00073447	0.0107696				ADM-early	Actb		S100a10
S100g	205.571	-3.07419	0.947914	-3.24311	0.00118234	0.0143455				ADM-early	Tmsb4x		Gm4744
Clps	45256.9	-3.07056	0.777115	-3.95123	7.77505e-05	0.00307032				ADM-early	S100a11		Actn1
Bhlha15	42.8788	-2.82951	1.00994	-2.80166	0.00508397	0.0349463				ADM-early	Serpinb6a		Hnrnpa1
Mat1a	93.2736	-2.81293	0.763476	-3.68438	0.00022926	0.00550591				ADM-early	Dstn		Bax
Serpini2	172.654	-2.80114	0.980094	-2.85804	0.00426272	0.031094				ADM-early	Tagln2		Hmgn1
Ctrl	18581.6	-2.76653	0.932321	-2.96735	0.00300376	0.0248982				ADM-early	Hspb1		Anxa3
Tff2	5483.22	-2.7538	0.760679	-3.62018	0.000294396	0.00640403				ADM-early	Arpc1b		Anxa5
Rcan1	152.654	-2.70607	0.846623	-3.19631	0.00139195	0.0157556				ADM-early	Clic1		Cd47
Pdia2	1347.55	-2.70353	0.914694	-2.95567	0.00311993	0.0254636				ADM-early	H2-K1		Pabpn1
Zg16	17243.2	-2.65797	0.888223	-2.99246	0.00276743	0.0237478				ADM-early	2410006H16Rik		Snrpf
Gpt	44.0319	-2.65204	0.81792	-3.24242	0.00118519	0.0143691				ADM-early	Lgals3		Tpm3
Errfi1	123.167	-2.64472	0.746473	-3.54296	0.000395667	0.00750599				ADM-early	Cstb		Psme1
Mia	37.8636	-2.62451	0.796636	-3.29449	0.000985997	0.0129689				ADM-early	Sh3bgrl3		Hnrnpc
Cel	10662.4	-2.56523	0.93735	-2.73669	0.00620608	0.0395881				ADM-early	Pmm1
Klk1b24	46.8399	-2.54397	0.831036	-3.0612	0.00220453	0.0206339				ADM-early	Cdc42
Ech1	158.614	-2.5314	0.663436	-3.8156	0.000135855	0.00418061				ADM-early	Anxa2
Ggt1	200.638	-2.50495	0.823579	-3.04154	0.00235374	0.0215506				ADM-early	H2-D1
Aqp12	160.453	-2.49065	0.823675	-3.02382	0.00249605	0.0223503				ADM-late	Tdh
Pla2g1b	7740.44	-2.46832	0.831793	-2.96746	0.00300268	0.0248982				ADM-early	Arpc2
Amy2a5	98.6462	-2.41241	0.8361	-2.88532	0.00391021	0.0293044				ADM-early	Gm15564
Cela2a	35418.5	-2.38188	0.63108	-3.77428	0.000160468	0.00460163				ADM-early	S100a10
Ctrc	287.466	-2.36942	0.761362	-3.11208	0.00185772	0.0185748				ADM-early	Sat1
Amy2a1	55.9478	-2.34193	0.749747	-3.12363	0.00178634	0.0181124				ADM-early	Tpm1
Try4	142502	-2.3262	0.922846	-2.52068	0.0117128	0.0493732				ADM-early	Gm4744
Gls2	59.0724	-2.28534	0.801961	-2.8497	0.0043761	0.0317603				ADM-early	Cdkn1a
Gm15441	38.551	-2.26098	0.819735	-2.75818	0.00581245	0.0379012				ADM-early	Actn1
Klk1b5	305.52	-2.23772	0.743993	-3.00772	0.00263219	0.0230251				ADM-early	Myl12a
Itpkc	38.3294	-2.23532	0.865359	-2.58312	0.00979125	0.0442095				ADM-early	Rtn4
Gstm2	103.156	-2.219	0.720471	-3.07993	0.00207048	0.0198391				ADM-early	Hexb
Hmgcs2	94.0207	-2.17539	0.788708	-2.75817	0.00581257	0.0379012				ADM-early	Zfas1
Gm15417	60.5176	-2.10732	0.708149	-2.97581	0.00292218	0.0245315				ADM-early	Epcam
Prdx4	190.086	-2.03826	0.788733	-2.58422	0.00976007	0.0442095				ADM-early	Dnaja1
Isg20	74.9564	-1.9954	0.779991	-2.55824	0.0105204	0.0455576				ADM-early	Sqstm1
Sycn	31383	-1.98216	0.737859	-2.68636	0.00722353	0.0439671				ADM-early	Cldn7
Dstn	1612.36	-1.87966	0.686428	-2.73832	0.00617536	0.0394556				ADM-early	Efhd2
Klk1b4	96.8275	-1.84345	0.718207	-2.56674	0.0102658	0.0446872				ADM-early	Hnrnpa1
Ssr4	982.266	-1.68755	0.607491	-2.7779	0.00547111	0.0364742				ADM-early	Bax
Fdx1	376.686	-1.5983	0.622067	-2.56934	0.0101893	0.0444272				ADM-early	1110038B12Rik
Ctsl	3295.94	1.79647	0.675655	2.65886	0.00784051	0.0442095				ADM-early	Ldha
Tma7	257.344	1.83144	0.727264	2.51826	0.0117938	0.0496221				ADM-early	Hmgn1
Hdgf	258.996	1.8349	0.702831	2.61072	0.00903507	0.0442095				ADM-early	Tspo
Gapdh	423.522	1.90689	0.698205	2.73113	0.00631177	0.0400689				ADM-early	Anxa3
Csde1	385.132	1.92669	0.690611	2.78983	0.00527354	0.0357231				ADM-early	Anxa5
Chchd2	725.431	1.94749	0.693055	2.81001	0.00495396	0.0344373				ADM-early	Pdcd6
Arpc1b	216.395	1.9991	0.770744	2.59373	0.0094942	0.0442095				ADM-early	Zyx
Set	404.137	2.01505	0.794561	2.53606	0.0112109	0.0477652				ADM-early	Cd47
Gpx1	217.419	2.02542	0.756032	2.67901	0.00738406	0.0442095				ADM-early	Hnrnpu
Pabpc1	494.3	2.02877	0.694018	2.92323	0.00346422	0.0272197				ADM-early	Snhg12
Vcp	376.616	2.05378	0.793009	2.58985	0.00960178	0.0442095				ADM-early	Ube2i
H2afz	471.741	2.07146	0.695228	2.97954	0.00288683	0.0244037				ADM-early	Tpm4
Atp1a1	173.759	2.10141	0.817275	2.57124	0.0101336	0.0442816				ADM-early	Tnfrsf12a
Smarca5	92.5843	2.1225	0.831052	2.554	0.0106494	0.0459657				ADM-early	Fxyd5
Arpc2	301.084	2.12973	0.709363	3.00231	0.00267936	0.0232366				ADM-early	Pabpn1
Wasf2	63.3785	2.13053	0.84478	2.52199	0.0116692	0.0492486				ADM-early	Snrpf
Wdr61	71.6137	2.13629	0.848028	2.51913	0.0117646	0.0495205				ADM-early	Cct8
Copz1	73.1678	2.13857	0.843253	2.5361	0.0112096	0.0477652				ADM-early	Cd9
Srp19	154.898	2.15769	0.826305	2.61125	0.0090212	0.0442095				ADM-early	Tpm3
Rbx1	263.597	2.16411	0.815213	2.65466	0.00793882	0.0442095				ADM-early	Cdh1
Plxnd1	73.1644	2.1661	0.849133	2.55095	0.0107428	0.0463151				ADM-early	Plp2
Sec13	67.1318	2.17126	0.852515	2.54688	0.0108689	0.0466847				ADM-early	Psme1
Vmp1	211.054	2.17351	0.810193	2.6827	0.00730303	0.0442095				ADM-early	Ywhah
Tcea1	155.442	2.17498	0.833853	2.60835	0.009098	0.0442095				ADM-early	Fdps
Xbp1	1011.87	2.18169	0.778064	2.804	0.00504735	0.0347701				ADM-early	Itgb1
Lonp1	144.951	2.18579	0.867333	2.52013	0.0117311	0.049424				ADM-early	Ucp2
Ssb	102.129	2.18581	0.832358	2.62605	0.00863819	0.0442095				ADM-early	Cnih4
Mcrip1	87.8612	2.18952	0.843791	2.59486	0.00946299	0.0442095				ADM-early	Cdc42ep5
Syngr2	73.2529	2.19629	0.84622	2.59541	0.0094478	0.0442095				ADM-early	Bzw1
Ptf1a	192.545	2.19737	0.819562	2.68115	0.00733689	0.0442095				ADM-early	Ethe1
Ybx1	629.701	2.19864	0.693517	3.17028	0.00152291	0.0165413				ADM-early	Sfn
Nr2f6	201.849	2.20054	0.764636	2.87789	0.00400346	0.0297362				ADM-early	2200002D01Rik
Taldo1	550.461	2.20103	0.799167	2.75416	0.00588436	0.0381304				ADM-early	Hnrnpc
Insig1	92.2817	2.20449	0.854246	2.58063	0.00986211	0.0442095				ADM-early	Acadl
Cisd2	89.9906	2.2088	0.846587	2.60906	0.00907907	0.0442095				ADM-early	Lrrfip2
Dnajb12	43.2624	2.21734	0.87482	2.53462	0.0112568	0.047921
Snrnp27	72.8318	2.22576	0.847721	2.62559	0.00865002	0.0442095
Prmt1	77.8456	2.22726	0.861907	2.58411	0.00976314	0.0442095
Oga	83.792	2.22968	0.847373	2.63128	0.0085064	0.0442095
Prss8	68.0566	2.23436	0.850367	2.62753	0.00860084	0.0442095
Bcap31	99.9042	2.23544	0.836864	2.67121	0.00755774	0.0442095
Mrps10	50.3867	2.23839	0.88242	2.53665	0.0111919	0.0477101
Arl8b	96.735	2.2406	0.846986	2.64538	0.00815999	0.0442095
Pin4	87.1558	2.2419	0.845378	2.65196	0.00800271	0.0442095
Mrpl34	116.414	2.24227	0.836147	2.68167	0.00732554	0.0442095
Pafah1b1	133.643	2.24254	0.826518	2.71324	0.00666295	0.0414683
Ube2e1	65.4129	2.24278	0.861333	2.60384	0.00921845	0.0442095
Fam104a	191.375	2.24325	0.822605	2.72701	0.00639119	0.0403469
Pi4k2b	57.3553	2.2491	0.868417	2.58989	0.00960066	0.0442095
Pdcd5	164.463	2.25091	0.827125	2.72136	0.00650141	0.040783
Ier2	123.193	2.25441	0.894937	2.51907	0.0117665	0.0495205
1810037I17Rik	88.2462	2.25537	0.843787	2.67291	0.00751956	0.0442095
Adipor2	44.2394	2.25832	0.873391	2.58569	0.0097183	0.0442095
Prrc2b	36.5878	2.26087	0.873577	2.58806	0.0096518	0.0442095
Cdk11b	55.2256	2.26437	0.855177	2.64783	0.00810094	0.0442095
Tmed10	250.337	2.27083	0.815051	2.78612	0.00533427	0.0359961
Ash2l	45.9543	2.27249	0.894257	2.5412	0.0110472	0.0472327
Bola1	58.8365	2.27933	0.890293	2.5602	0.0104612	0.0453387
Mat2b	66.7247	2.28387	0.874311	2.61219	0.00899643	0.0442095
Paip1	43.8073	2.28415	0.881407	2.59148	0.00955642	0.0442095
Arfgef1	123.983	2.29065	0.831835	2.75373	0.00589197	0.0381304
Tsc22d1	65.2344	2.29331	0.858207	2.67221	0.00753531	0.0442095
Rbm8a	160.195	2.30092	0.835839	2.75282	0.00590835	0.0381648
Uchl3	125.314	2.30297	0.891582	2.58302	0.00979403	0.0442095
Sfr1	146.796	2.30468	0.841516	2.73873	0.00616778	0.0394231
Acp1	84.4848	2.31468	0.846334	2.73495	0.00623894	0.0397338
Anp32a	124.156	2.31533	0.854853	2.70846	0.0067597	0.0419059
Senp6	78.2571	2.3183	0.838092	2.76617	0.00567193	0.037391
Tfb2m	38.574	2.32549	0.889946	2.61307	0.00897318	0.0442095
Vbp1	40.9539	2.32597	0.888935	2.61658	0.00888158	0.0442095
Tmco1	64.3881	2.33019	0.863671	2.698	0.00697574	0.0428985
Actr3	119.243	2.33124	0.828047	2.81535	0.00487245	0.0340534
Limd1	44.9498	2.33246	0.875238	2.66494	0.00770011	0.0442095
Mrpl32	63.1142	2.33468	0.872886	2.67467	0.00748036	0.0442095
Cdk4	66.9305	2.33548	0.872122	2.67793	0.0074079	0.0442095
Smap1	63.3568	2.33814	0.854472	2.73635	0.00621245	0.0396128
Matr3	74.7528	2.33914	0.84324	2.77399	0.00553736	0.0367874
Psmc4	86.4766	2.35036	0.845839	2.77874	0.0054571	0.0364527
Eif1b	60.5502	2.35134	0.8653	2.71737	0.00658037	0.0410912
Nono	118.606	2.35226	0.829482	2.83582	0.0045708	0.032591
Rbm17	86.4029	2.35369	0.847212	2.77815	0.00546689	0.0364742
Ebna1bp2	65.5685	2.35736	0.874024	2.69714	0.00699384	0.042971
Atg3	56.8756	2.36077	0.867683	2.72078	0.00651285	0.0408225
Dnttip2	45.0346	2.36195	0.886319	2.6649	0.0077012	0.0442095
Dync1i2	124.333	2.36339	0.867681	2.72381	0.00645344	0.0406267
Hnrnpk	297.176	2.36533	0.811024	2.91647	0.00354011	0.0276387
Tmem14c	64.2765	2.36621	0.879912	2.68914	0.0071637	0.0437583
Dnajc7	70.3141	2.36677	0.848627	2.78894	0.00528816	0.0357916
Timm23	154.627	2.36779	0.831467	2.84772	0.00440337	0.0318998
Snrpf	174.569	2.36788	0.824376	2.87234	0.0040745	0.0300808
Mia3	95.3439	2.37455	0.83431	2.84612	0.00442549	0.0320363
Psmb2	170.83	2.37817	0.824146	2.88562	0.00390643	0.0293039
Sel1l	307.281	2.37837	0.913346	2.60402	0.00921386	0.0442095
Fbxl5	42.3646	2.37997	0.879977	2.70458	0.00683903	0.0422655
Arpc5l	126.097	2.38407	0.913651	2.60939	0.00907048	0.0442095
Snd1	142.714	2.39129	0.831884	2.87455	0.00404601	0.0299355
Snx10	76.2671	2.39426	0.845939	2.8303	0.00465044	0.0329815
Ephx1	42.3808	2.39607	0.902192	2.65583	0.00791127	0.0442095
Fdft1	58.3223	2.39794	0.87488	2.74088	0.00612752	0.0392515
Trappc1	59.681	2.40539	0.878102	2.7393	0.00615696	0.0393698
Commd3	172.916	2.4103	0.832383	2.89566	0.00378357	0.0287244
Suds3	80.476	2.41216	0.85046	2.8363	0.00456396	0.0325868
Sdc1	83.0144	2.42326	0.860863	2.81492	0.00487889	0.0340835
Echdc2	41.7692	2.42473	0.891802	2.71892	0.00654963	0.0409882
Ube2q2	40.862	2.43657	0.890132	2.73732	0.00619427	0.0395446
Wbp2	39.8839	2.44578	0.894504	2.73423	0.0062526	0.0397888
Grb2	57.0397	2.44651	0.890893	2.74614	0.00603015	0.0388083
Ppp2r5c	72.9692	2.44657	0.852493	2.86991	0.00410593	0.0302705
Comt	39.7503	2.44714	0.916606	2.66979	0.00758998	0.0442095
Tbpl1	43.4911	2.44957	0.922823	2.65443	0.00794431	0.0442095
Ran	350.035	2.44969	0.808069	3.03154	0.00243309	0.0219977
Atox1	195.544	2.45066	0.825829	2.96752	0.00300213	0.0248982
Azin1	70.9497	2.4558	0.858026	2.86215	0.00420776	0.0308414
mt-Nd1	735.737	2.45736	0.885481	2.77516	0.00551739	0.0367008
Scamp2	38.1384	2.46046	0.896011	2.74601	0.00603244	0.0388083
Smarcc2	48.9519	2.46217	0.88011	2.79756	0.00514895	0.0351851
Ptrh2	42.8299	2.46389	0.920725	2.67604	0.0074498	0.0442095
Ik	40.2243	2.46667	0.908909	2.71389	0.00664991	0.0414196
Sar1b	70.7285	2.47097	0.858252	2.87908	0.00398841	0.0296662
Tgif1	79.0528	2.47523	0.891637	2.77605	0.00550236	0.0366162
Nop56	48.484	2.47671	0.879657	2.81554	0.00486947	0.0340476
Cacybp	109.039	2.47855	0.840108	2.95028	0.00317489	0.02574
Cops3	44.5939	2.47907	0.88928	2.78773	0.00530785	0.0358789
Ptges3	252.058	2.48372	0.813294	3.0539	0.00225884	0.0209478
Tspan31	88.232	2.48405	0.8443	2.94214	0.00325951	0.0261189
mt-Nd3	306.631	2.48425	0.920546	2.69867	0.00696178	0.042853
Psmd7	138.621	2.48493	0.829865	2.99438	0.00275007	0.0237014
Ube2n	57.907	2.48567	0.871534	2.85207	0.00434359	0.0316026
Gramd3	76.8008	2.49082	0.845527	2.94588	0.00322036	0.0259362
Tm9sf2	96.2065	2.49472	0.840259	2.96899	0.00298778	0.0248585
Txnl4a	54.7355	2.50001	0.889447	2.81075	0.00494262	0.0343923
Smoc1	53.2766	2.50066	0.858606	2.91247	0.00358581	0.0278744
Gsr	90.4816	2.50239	0.842514	2.97015	0.00297652	0.0248134
Anxa2	159.035	2.50931	0.859174	2.9206	0.00349356	0.0273585
Lypla2	51.4816	2.51177	0.87107	2.88355	0.00393225	0.029414
Utp18	43.8647	2.51431	0.905001	2.77823	0.00546552	0.0364742
Bnip3l	115.524	2.5156	0.836357	3.00781	0.00263137	0.0230251
Psmc6	160.129	2.52062	0.828844	3.04112	0.00235698	0.0215537
Otub1	65.5742	2.52214	0.859756	2.93356	0.00335102	0.0265304
Nfkb2	40.2743	2.52561	0.946932	2.66716	0.00764964	0.0442095
Spg21	84.113	2.52628	0.857384	2.9465	0.00321396	0.0259362
Nus1	58.6593	2.52634	0.872264	2.8963	0.00377593	0.0287136
Ntn1	80.7956	2.52773	0.85798	2.94613	0.00321772	0.0259362
Gspt1	116.496	2.53019	0.832826	3.03808	0.00238091	0.0216988
Cops5	51.8729	2.53277	0.888521	2.85054	0.0043645	0.0316906
Fbxw9	42.7093	2.53312	0.935943	2.70649	0.0067998	0.0420887
Hnrnpab	362.016	2.53348	0.80649	3.14137	0.00168159	0.0174504
Lsm10	43.0686	2.53589	0.932888	2.71832	0.00656142	0.0410256
Kif2a	36.5008	2.53605	0.908407	2.79176	0.00524222	0.035587
Dnajc2	94.8392	2.53686	0.851692	2.97861	0.00289555	0.0244373
Alyref	57.6775	2.53896	0.8746	2.903	0.00369604	0.0283285
Nsmce4a	55.014	2.54719	0.878728	2.89873	0.0037468	0.028607
Ipo7	109.412	2.54943	0.834923	3.05349	0.00226195	0.0209644
Slc7a8	63.8182	2.55372	0.957821	2.66618	0.00767197	0.0442095
Pdcd10	77.0927	2.55637	0.853965	2.99353	0.00275769	0.0237098
Lamp2	168.311	2.56103	0.824642	3.10563	0.00189876	0.0188309
Tmem131	82.5873	2.56213	0.845534	3.0302	0.00244393	0.0220519
Trappc4	60.8728	2.56511	0.881346	2.91044	0.00360919	0.0279892
Rnf7	117.715	2.56614	0.84381	3.04114	0.00235687	0.0215537
Lars	80.9057	2.56936	0.846509	3.03524	0.00240345	0.0217919
Mtpn	80.1604	2.57033	0.848935	3.02771	0.00246416	0.022144
Bcl2l1	68.7499	2.57188	0.888941	2.8932	0.00381338	0.0288652
Adk	125.466	2.57324	0.852118	3.01982	0.00252925	0.0225204
Psmd2	93.4257	2.5755	0.846527	3.04243	0.00234676	0.0215249
Rap1b	70.1624	2.57702	0.862965	2.98624	0.00282428	0.0240781
Sf3b2	98.5358	2.58286	0.837676	3.08337	0.0020467	0.0196945
Hdac2	48.3965	2.58312	0.889685	2.90341	0.00369124	0.0283285
Tent5c	59.1015	2.58413	0.968093	2.6693	0.00760093	0.0442095
Clptm1	41.8798	2.58656	0.920108	2.81115	0.00493651	0.0343923
Ptp4a3	211.257	2.58902	0.826726	3.13165	0.00173828	0.0177958
Zdhhc3	60.2285	2.58956	0.876371	2.95487	0.00312804	0.0254982
Ptp4a2	308.485	2.59265	0.812233	3.19201	0.00141287	0.0158791
BC031181	55.5414	2.59335	0.890287	2.91293	0.00358053	0.027847
Dbt	40.9782	2.59397	0.907256	2.85914	0.00424797	0.0310149
Syncrip	79.0878	2.59568	0.855277	3.0349	0.00240614	0.0218038
Tsen34	40.8502	2.59809	0.918015	2.83012	0.00465307	0.0329854
Ccdc58	41.275	2.60433	0.929898	2.80067	0.00509973	0.0350245
Eno1	52.818	2.60709	0.902364	2.88918	0.00386244	0.0291392
Myo18a	46.3495	2.60845	0.877288	2.97331	0.00294603	0.0247186
Ube2e3	50.7594	2.61136	0.89471	2.91866	0.00351537	0.0275021
Vps35	77.7788	2.61369	0.866471	3.01648	0.00255727	0.0226175
Me2	48.2839	2.61431	0.889796	2.9381	0.00330234	0.026263
Hspa1b	54.7211	2.61639	0.858068	3.04917	0.00229476	0.0211818
Man2a1	138.2	2.61748	0.895559	2.92273	0.00346975	0.0272258
Laptm4b	44.9821	2.6224	0.890441	2.94505	0.003229	0.0259795
Sdc4	68.5378	2.6224	0.856546	3.0616	0.0022016	0.0206339
Hikeshi	59.8567	2.62286	0.890248	2.94621	0.00321698	0.0259362
Ccnd2	143.438	2.6241	0.829514	3.16342	0.0015593	0.0167705
Atf1	65.1065	2.62825	0.865822	3.03556	0.00240091	0.0217919
Tfg	68.9384	2.62947	0.859151	3.06054	0.00220939	0.0206339
BC005624	37.1113	2.63072	0.945278	2.78301	0.00538565	0.0361838
Mgmt	42.4083	2.63994	0.925461	2.85257	0.00433674	0.0315903
Cyba	48.8413	2.64195	0.901264	2.93138	0.00337456	0.0266769
Mybbp1a	67.4115	2.64249	0.874107	3.02307	0.00250224	0.0223931
Ndufa4	402.499	2.64346	0.722856	3.65697	0.000255216	0.00586885
Pam	50.6309	2.64347	0.878728	3.00829	0.00262718	0.0230176
Cebpz	82.8959	2.64521	0.847556	3.12099	0.00180245	0.0182094
Psma4	160.599	2.64562	0.832726	3.17706	0.00148779	0.016367
Faf2	38.2402	2.64622	0.934562	2.83151	0.00463282	0.0329172
Rab1a	100.517	2.649	0.841289	3.14875	0.00163973	0.0171749
Btg2	259.163	2.65063	0.837468	3.16505	0.00155055	0.0166929
Knop1	48.1852	2.65248	0.918656	2.88735	0.00388508	0.0292576
Slc41a1	102.799	2.65577	0.857855	3.09582	0.00196268	0.0191634
Sec31a	71.3624	2.65876	0.851931	3.12087	0.0018032	0.0182094
Ifngr2	39.058	2.66499	0.967979	2.75315	0.00590247	0.0381579
Dynll2	139.132	2.66532	0.849457	3.13768	0.00170292	0.0175813
Tubb4b	130.713	2.66753	0.832388	3.20467	0.00135218	0.0154969
Gatm	250.338	2.66812	0.898993	2.9679	0.00299844	0.0248982
0610010K14Rik	36.229	2.669	0.976421	2.73345	0.00626749	0.0398676
Cacul1	44.3736	2.67424	0.88917	3.00756	0.0026335	0.0230251
Prdx1	657.075	2.67722	0.793135	3.37549	0.000736852	0.0107696
Vezt	37.4957	2.6811	0.916752	2.92456	0.00344945	0.0271909
Dctn3	96.5932	2.68239	0.85783	3.12694	0.00176633	0.0179645
Lmo4	77.4328	2.68262	0.860776	3.11652	0.00183002	0.0183907
Ccdc47	53.7171	2.68581	0.870862	3.08409	0.00204177	0.019659
Glyr1	55.905	2.6876	0.866344	3.10223	0.00192067	0.0189506
Cryab	147.351	2.68875	0.837343	3.21105	0.00132249	0.0152969
Tmpo	59.6562	2.68919	0.869412	3.09312	0.00198066	0.0192252
Metap2	336.821	2.68928	0.744882	3.61034	0.000305792	0.00657971
Calm1	403.634	2.6899	0.808117	3.3286	0.00087283	0.0119241
Strbp	73.6761	2.69274	0.848105	3.17501	0.00149831	0.0164144
Ube2f	119.99	2.69999	0.865535	3.11944	0.00181193	0.0182551
Brd2	83.8475	2.70163	0.856327	3.1549	0.00160552	0.0170239
2610507B11Rik	75.3533	2.70198	0.85348	3.16584	0.00154637	0.0166818
Prom1	55.149	2.70813	0.888704	3.04728	0.00230925	0.0212908
Polr2j	80.4789	2.70945	0.873952	3.10023	0.0019337	0.0190278
Emp2	44.2218	2.71247	1.00014	2.7121	0.00668583	0.0415454
Psap	60.3585	2.71897	0.866312	3.13856	0.00169782	0.0175401
Kras	62.7038	2.7198	0.867364	3.13571	0.0017144	0.017631
Scfd1	45.5452	2.72805	0.921495	2.96046	0.00307182	0.0252238
Wasl	39.3936	2.72819	0.904654	3.01573	0.00256362	0.0226484
Mapk3	51.5354	2.73617	0.923003	2.96442	0.0030325	0.0250469
Dync1h1	47.9917	2.73715	0.959827	2.85171	0.00434849	0.0316032
Rab5c	53.9434	2.73929	0.889889	3.07824	0.00208229	0.0198802
Stx3	37.9613	2.74492	0.923493	2.97232	0.00295555	0.0247259
Rab10	121.241	2.74888	0.836317	3.28689	0.00101302	0.0131596
Rhou	182.286	2.7528	0.850278	3.23753	0.00120571	0.0145121
Tspan1	157.36	2.75358	0.844031	3.26242	0.00110465	0.0137392
Ide	41.551	2.75436	0.901688	3.05467	0.00225305	0.0209185
Cmss1	711.435	2.75567	0.804646	3.42469	0.000615496	0.00974105
Man1a	63.1053	2.75883	0.863888	3.19351	0.00140556	0.0158418
Cdc5l	52.4463	2.764	0.889593	3.10704	0.00188972	0.0187734
Gclm	77.5127	2.76588	0.863427	3.20338	0.00135826	0.0155295
Nifk	38.1415	2.77845	0.944653	2.94125	0.00326896	0.0261363
Tial1	51.4998	2.77994	0.896184	3.10197	0.00192237	0.0189506
Lmbrd1	40.0657	2.78034	0.936815	2.96787	0.00299875	0.0248982
Desi2	92.9665	2.78157	0.854053	3.2569	0.00112634	0.0139217
Yme1l1	73.2501	2.78526	0.858783	3.24327	0.00118167	0.0143455
Sfpq	200.46	2.78643	0.826201	3.37259	0.000744654	0.0107972
Ergic2	105.864	2.78793	0.843662	3.30456	0.000951266	0.0126873
Snx2	44.667	2.78987	0.901272	3.09548	0.00196492	0.0191634
Shisa4	113.482	2.79034	0.858183	3.25145	0.00114818	0.0140928
Shtn1	72.4988	2.79861	0.873366	3.2044	0.00135346	0.0154969
Mgat4b	88.8137	2.80053	0.855362	3.27409	0.00106003	0.0134157
Atp6v1e1	84.9281	2.8038	0.871536	3.21708	0.00129501	0.0151261
Mtch2	81.5274	2.80438	0.859029	3.2646	0.00109619	0.0136985
Tceal8	60.8061	2.80793	0.889045	3.15837	0.00158654	0.0169309
Rnps1	40.4732	2.81024	0.941173	2.98589	0.00282756	0.0240813
Vps4b	46.2164	2.8103	0.910195	3.08758	0.00201795	0.0194859
Nras	45.1228	2.81829	0.925376	3.04556	0.00232249	0.0213756
Zmat3	57.267	2.83546	0.898502	3.15576	0.00160079	0.0170239
Fxr1	90.9728	2.83711	0.850794	3.33467	0.000854017	0.0118011
Txnip	273.316	2.83896	0.828418	3.42696	0.000610376	0.00969874
Pdcd4	179.677	2.84458	0.872617	3.25982	0.00111481	0.0138115
Wdr26	92.2399	2.84837	0.843967	3.37498	0.000738214	0.0107696
Xrn2	87.4825	2.84917	0.861586	3.30689	0.000943366	0.0126031
Ddx50	47.1292	2.84977	0.904178	3.15178	0.00162278	0.0170877
Pigp	40.4119	2.85012	0.975082	2.92296	0.00346726	0.0272197
Sarnp	76.7729	2.85263	0.876911	3.25304	0.00114176	0.0140357
Hsph1	66.6185	2.85822	0.984837	2.90223	0.00370519	0.028385
Dtnb	50.9491	2.86079	0.921274	3.10525	0.00190118	0.018843
Cfap20	45.0678	2.86086	0.959722	2.98092	0.00287382	0.0243446
Lbh	423.299	2.86267	0.819687	3.4924	0.000478706	0.00839748
Cdc26	66.2544	2.87774	0.8871	3.24398	0.00117872	0.0143401
Lasp1	88.3112	2.87775	0.854867	3.36631	0.000761805	0.0109427
Eif2a	63.1838	2.88309	0.879331	3.27873	0.00104276	0.0133571
Commd8	37.0921	2.88378	0.97373	2.96159	0.0030606	0.0251607
Sept7	61.7379	2.88855	0.892458	3.23663	0.00120952	0.0145121
Ica1	51.2029	2.8888	0.889764	3.24671	0.00116748	0.0142755
Lsm7	58.9141	2.89047	0.900151	3.2111	0.00132229	0.0152969
Lsm5	85.293	2.89246	0.879181	3.28995	0.00100205	0.0131002
Cab39	88.8284	2.89672	0.855102	3.38757	0.000705137	0.0105392
Tmx1	41.3522	2.8982	0.942329	3.07557	0.00210102	0.0199748
Ptpn2	44.6274	2.89912	0.935784	3.09807	0.00194788	0.0190794
Dars	75.2283	2.90406	0.864053	3.36097	0.000776689	0.0110841
Hipk2	67.3768	2.905	0.860553	3.37574	0.000736178	0.0107696
Znrf2	48.2414	2.91509	0.902126	3.23135	0.00123206	0.0146462
Becn1	65.5948	2.91635	0.878658	3.31909	0.000903106	0.0122338
H2-K1	504.361	2.9182	0.712363	4.0965	4.19436e-05	0.00209824
Snx6	90.2784	2.91848	0.865019	3.37389	0.000741145	0.0107925
Psma5	120.928	2.91941	0.848192	3.44193	0.00057759	0.00941566
Mob4	52.3951	2.92268	0.900473	3.24572	0.00117155	0.0142912
Lamtor1	70.4753	2.92691	0.887048	3.2996	0.000968221	0.0128164
Rpn1	76.0293	2.93387	0.881221	3.32932	0.000870569	0.0119241
Brix1	38.7601	2.93722	0.974811	3.01312	0.00258579	0.0228062
App	159.152	2.93894	0.829462	3.54319	0.000395325	0.00750599
Fbl	85.2033	2.95474	0.864896	3.41629	0.00063481	0.00990828
Rbpjl	74.7447	2.95821	0.940448	3.14553	0.00165787	0.0172964
Ywhab	97.6635	2.95949	0.851364	3.47618	0.000508616	0.00873849
Sub1	145.386	2.96047	0.841767	3.51698	0.000436494	0.00791982
Sec11a	103.903	2.96133	0.862167	3.43475	0.0005931	0.00955277
Vps36	103.528	2.9629	0.853682	3.47073	0.000519051	0.00881564
Smad4	66.9215	2.97049	0.869727	3.41543	0.000636825	0.00992996
Nploc4	36.8151	2.97377	0.943601	3.15151	0.0016243	0.0170923
Pabpn1	91.5882	2.97775	1.07382	2.77304	0.00555356	0.0368487
Fus	63.3934	2.9829	0.901103	3.31027	0.000932047	0.0124878
Ubl3	49.1384	2.98433	0.90631	3.29284	0.000991821	0.0130093
Col4a3bp	37.4211	2.98898	0.920628	3.24667	0.00116762	0.0142755
Zranb2	82.7139	2.99573	0.858954	3.48765	0.000487294	0.00849705
Cct6a	171.768	3.00962	0.831006	3.62166	0.000292719	0.00639114
Dnaja2	144.024	3.00964	0.840192	3.58209	0.000340858	0.00697586
Pdgfa	132.993	3.01519	0.836107	3.60623	0.00031068	0.00664881
Abhd17c	48.5835	3.01867	0.903106	3.34255	0.000830136	0.0115369
Rnf130	45.9148	3.0198	0.917953	3.28972	0.00100289	0.0131003
Dsg2	134.365	3.02927	0.835251	3.62678	0.000286982	0.00632079
Pkm	112.792	3.03043	0.853742	3.54959	0.000385838	0.00742821
Ganab	47.1513	3.03335	0.918742	3.30164	0.000961227	0.0127772
Gnl3	42.5639	3.03376	0.943283	3.21617	0.00129914	0.0151261
Yeats4	53.3468	3.04205	0.940712	3.23377	0.00122168	0.0145774
Tpm3	131.744	3.04462	0.845828	3.59958	0.000318735	0.00672778
Txnrd1	90.9438	3.05293	0.854172	3.57414	0.000351377	0.00706731
Atf6	43.7235	3.06591	0.986369	3.10828	0.00188181	0.0187734
Pepd	38.6432	3.06826	0.974028	3.15008	0.00163228	0.0171357
F11r	146.408	3.0689	0.857471	3.57901	0.000344901	0.00698621
Ern1	47.1764	3.07137	0.902202	3.4043	0.000663329	0.0101535
Pmm1	313.112	3.07829	0.831107	3.70384	0.000212362	0.00526194
Gkap1	40.5733	3.07968	0.984948	3.12675	0.00176752	0.0179645
Nt5c	82.4864	3.08001	0.912087	3.37688	0.000733138	0.0107696
Ciao2a	61.674	3.08051	0.920591	3.34623	0.000819183	0.0114513
Copb1	89.8369	3.08519	0.854449	3.61074	0.000305326	0.0065786
Ddx24	67.3992	3.08567	0.87816	3.51379	0.00044176	0.00796977
Anxa5	111.761	3.08934	0.874448	3.53291	0.000411018	0.00768623
Brd7	52.2655	3.09119	0.924589	3.34331	0.000827849	0.0115158
Hmg20b	66.3024	3.10006	0.900058	3.44429	0.000572558	0.00937977
Sfxn1	96.6881	3.10111	0.856379	3.62118	0.000293258	0.00639114
Pgd	59.4718	3.10431	0.903378	3.43633	0.000589651	0.00952208
Atp6v1h	37.7741	3.10483	0.976944	3.1781	0.00148243	0.0163252
Relb	65.0342	3.11346	0.939343	3.31451	0.000918044	0.0123585
Homer2	72.365	3.11363	0.907171	3.43224	0.000598627	0.00959018
Farp1	57.8935	3.11525	0.922767	3.37599	0.000735499	0.0107696
Laptm4a	145.411	3.11601	0.843133	3.69575	0.000219239	0.00535183
Zmat2	67.6633	3.11877	0.90283	3.45444	0.000551444	0.00914185
Kdm5b	36.539	3.12222	0.973334	3.20776	0.00133774	0.0154283
Utp11	43.1708	3.12451	0.983094	3.17825	0.00148169	0.0163252
Wapl	124.531	3.13269	0.958762	3.26744	0.00108527	0.0136156
Selenot	80.0073	3.13369	0.878339	3.56775	0.000360062	0.00716419
Gpbp1	69.0911	3.13617	0.88188	3.55624	0.000376205	0.00733182
Fndc3a	96.5467	3.1362	0.845752	3.70818	0.000208755	0.00524164
Mvp	97.9585	3.14127	0.884386	3.55192	0.000382428	0.00740482
Cpsf6	49.2652	3.14181	0.926088	3.39256	0.000692427	0.010401
Med28	66.6379	3.1458	0.91757	3.42841	0.000607132	0.00966656
Ccdc25	73.9291	3.14695	0.901879	3.48933	0.000484233	0.00847441
Fgfr1op2	93.4975	3.14946	0.874438	3.60169	0.000316152	0.00670258
Calr	121.505	3.1496	0.850329	3.70398	0.000212245	0.00526194
Hnrnpa3	423.495	3.15394	0.750893	4.20025	2.66621e-05	0.00170004
Mapk1	78.6335	3.15695	0.873017	3.61614	0.000299032	0.00647821
Tuba4a	78.9606	3.15861	0.952883	3.3148	0.000917093	0.0123562
Ccdc71l	56.0461	3.15969	0.964152	3.27717	0.00104853	0.0133721
Rab18	82.7762	3.16163	1.18006	2.67921	0.0073795	0.0442095
Copa	102.73	3.16661	0.844877	3.74801	0.00017824	0.00483996
Rbm7	63.6068	3.16663	0.917072	3.45298	0.000554429	0.00915847
2810004N23Rik	54.4335	3.17238	0.943984	3.36062	0.000777665	0.0110841
Cltc	98.7888	3.17265	0.849062	3.73666	0.000186482	0.00497714
Seh1l	50.615	3.17389	0.941097	3.37254	0.000744783	0.0107972
Rragc	37.4483	3.17838	0.976878	3.25361	0.00113949	0.0140296
Ube2q1	42.202	3.18127	0.972059	3.27272	0.00106519	0.0134704
Chmp5	61.9517	3.18289	0.917469	3.46921	0.000522001	0.00881564
Tra2b	101.922	3.18696	0.857742	3.71553	0.000202782	0.00519501
Stip1	37.787	3.1889	0.985466	3.23593	0.00121246	0.0145329
Fars2	39.7099	3.19338	0.944618	3.38061	0.000723259	0.0106792
Ddx18	49.3339	3.20686	0.946599	3.38777	0.000704626	0.0105392
Atp6v1d	42.4427	3.21561	0.974433	3.29998	0.000966921	0.0128164
Trim8	36.6916	3.21817	0.9744	3.30272	0.000957506	0.0127589
Csnk1a1	242.595	3.22236	0.826005	3.90114	9.57392e-05	0.00347422
Cul1	92.5411	3.22333	0.864093	3.73031	0.000191245	0.00502114
Lpgat1	63.7589	3.22545	0.890113	3.62364	0.000290486	0.00638024
Pdia3	115.725	3.23239	0.853552	3.78698	0.000152488	0.00444513
Rras	53.596	3.2328	1.0358	3.12108	0.00180192	0.0182094
Hnrnph2	39.0414	3.23522	0.983634	3.28905	0.00100526	0.0131097
Snrpg	234.172	3.23781	0.833227	3.88587	0.000101965	0.00357736
Atp13a3	72.5703	3.24678	0.870355	3.7304	0.000191172	0.00502114
Rab14	115.683	3.24961	0.851353	3.81699	0.000135089	0.00416779
Nmt1	76.3238	3.2503	0.889617	3.6536	0.00025859	0.00590882
Cyb5r1	37.191	3.25207	1.00788	3.22666	0.00125246	0.0147999
Smim10l1	73.2611	3.25219	0.915905	3.55079	0.000384079	0.00741816
Lsm6	90.0084	3.25273	0.890188	3.65398	0.000258203	0.00590849
Erg28	38.2077	3.25393	1.03434	3.1459	0.00165576	0.0172964
Ccdc50	50.1756	3.25927	0.92496	3.52369	0.000425585	0.00784447
Stag2	54.8323	3.25985	0.901367	3.61656	0.000298546	0.00647653
Capg	37.5656	3.2713	1.03956	3.14681	0.00165062	0.0172776
Cckar	368.575	3.27444	0.960219	3.4101	0.000649402	0.010047
Capza2	104.745	3.27896	0.86288	3.80002	0.000144682	0.00432086
Vcl	57.8906	3.2799	0.896897	3.65694	0.000255245	0.00586885
4933434E20Rik	46.9114	3.28075	0.978769	3.35191	0.000802551	0.0113234
Nab1	118.59	3.28595	0.847809	3.87582	0.000106267	0.00362941
Tsn	82.3741	3.29357	0.876942	3.75575	0.000172825	0.00474983
Dazap1	60.7516	3.29944	0.906271	3.64068	0.000271917	0.00611114
Caprin1	165.802	3.30137	0.835485	3.95145	7.76807e-05	0.00307032
Nfe2l1	75.7427	3.31068	0.881146	3.75725	0.000171793	0.00473791
Hmgb1	294.22	3.3172	0.824978	4.02095	5.79634e-05	0.00255573
Tap2	43.0184	3.31733	1.03673	3.19981	0.00137519	0.0156147
Msl3	48.2418	3.32316	1.04074	3.19309	0.0014076	0.0158423
Slc30a4	40.1878	3.32803	0.980221	3.39519	0.00068582	0.0103677
Mark2	48.3453	3.33886	0.931113	3.58588	0.000335943	0.00694575
Kat2b	39.1867	3.3444	0.981856	3.4062	0.00065874	0.0101105
Insig2	50.9201	3.35282	0.940711	3.56414	0.000365057	0.00722731
Timm8b	102.864	3.35284	0.88647	3.78223	0.000155427	0.00448955
Anxa4	108.397	3.35729	0.864808	3.88212	0.000103548	0.00359866
Oip5os1	52.2146	3.35807	0.94177	3.5657	0.000362881	0.00721124
Ube2k	147.775	3.35918	0.976796	3.43898	0.000583915	0.00945835
Tuba1c	89.9635	3.36849	0.8843	3.80921	0.00013941	0.00422871
Lypla1	68.2304	3.37568	1.3141	2.56881	0.0102048	0.0444826
Atp6v1b2	61.7441	3.38474	0.912993	3.7073	0.000209481	0.00524164
Hist1h1c	77.4559	3.38592	0.877399	3.85904	0.000113832	0.00372966
Vti1b	82.1632	3.38906	0.920693	3.68099	0.000232326	0.00552721
Elf1	49.897	3.39113	0.919329	3.6887	0.000225406	0.00544892
Zfand3	82.13	3.4019	0.88528	3.84274	0.00012167	0.00385018
Jund	446.831	3.40781	0.816895	4.17166	3.02393e-05	0.00176724
Ube2r2	164.1	3.41016	0.840165	4.05891	4.93022e-05	0.00231312
Fip1l1	41.9729	3.41098	0.973177	3.50499	0.000456623	0.00817283
Psme2	105.798	3.41473	1.18502	2.88158	0.00395683	0.0295421
Actr2	112.521	3.41695	0.858416	3.98053	6.87605e-05	0.00281032
Sec14l1	36.3677	3.42144	1.02181	3.34842	0.000812728	0.0114055
Arhgap12	39.1942	3.42159	0.988417	3.46168	0.00053681	0.00898917
Vegfa	36.2601	3.42217	0.990855	3.45375	0.000552846	0.00914185
Gapvd1	47.2179	3.42355	0.927165	3.6925	0.000222064	0.00540493
Kpna4	57.4937	3.42539	0.918239	3.73039	0.000191183	0.00502114
Smarce1	81.5153	3.43376	0.91495	3.75294	0.000174769	0.00478669
Hook1	38.8639	3.43467	0.97529	3.52169	0.000428803	0.00784447
Reg3g	1274	3.43955	0.795597	4.32323	1.53762e-05	0.00128335
Clu	17901.6	3.44456	0.692595	4.97341	6.57851e-07	0.000226787
Hibadh	48.3311	3.44712	0.972102	3.54604	0.000391062	0.00748066
Immt	61.1962	3.44884	0.918248	3.75589	0.000172724	0.00474983
H3f3a	428.575	3.46028	0.82388	4.19998	2.66938e-05	0.00170004
Fyttd1	66.7464	3.47017	0.91869	3.7773	0.000158536	0.00456273
Wwc1	55.1796	3.47109	0.92274	3.76173	0.000168745	0.00470325
Cpsf2	44.9366	3.47272	0.974613	3.56318	0.000366392	0.00723568
Tor1aip2	60.0537	3.47495	0.928322	3.74326	0.000181645	0.00489055
Wdr33	44.4075	3.47642	0.995241	3.49305	0.000477541	0.00839748
Ctnnb1	196.901	3.50304	0.844418	4.14846	3.34713e-05	0.00186242
Psmd11	129.826	3.50305	0.856653	4.08923	4.328e-05	0.00211831
Prr15l	132.35	3.50523	0.871752	4.0209	5.79771e-05	0.00255573
Ppp4r2	53.4728	3.50529	0.941115	3.72461	0.000195616	0.00510211
Ppfibp1	42.5134	3.50761	1.0104	3.47149	0.00051758	0.00881564
C1d	65.2903	3.52231	0.940194	3.74637	0.000179413	0.00485518
Coa5	44.6701	3.52333	1.02694	3.43089	0.000601599	0.00961709
Cnot7	49.2535	3.52416	0.973182	3.62127	0.000293158	0.00639114
Dcun1d1	48.3365	3.52555	0.973624	3.62106	0.000293401	0.00639114
Tjp1	56.6081	3.52697	0.959362	3.67637	0.000236572	0.00557439
Cyp3a13	38.5159	3.52852	1.03583	3.40647	0.000658082	0.0101105
Stmn1	100.655	3.53024	0.897211	3.93468	8.33076e-05	0.00316462
Arf3	76.694	3.53094	0.900081	3.92292	8.74831e-05	0.00324896
Azi2	47.1172	3.53146	0.979987	3.60358	0.000313867	0.00669723
Slc7a1	70.4044	3.53608	0.889659	3.97465	7.04834e-05	0.00286597
Suclg2	46.0059	3.54137	0.972126	3.64291	0.000269571	0.00610364
Atp8b1	53.7547	3.54179	0.95142	3.72263	0.000197155	0.00510314
Atp1b3	75.6602	3.55159	0.902237	3.93643	8.27017e-05	0.0031526
H3f3b	548.294	3.5577	0.745205	4.77412	1.80495e-06	0.000392094
Arhgef28	48.9728	3.56205	0.947031	3.76128	0.000169043	0.00470325
Ddit4	56.4545	3.56439	1.01929	3.49694	0.00047062	0.00832006
Tnpo3	51.4915	3.58621	0.950517	3.7729	0.00016136	0.00461052
Sumo1	108.977	3.5867	0.893679	4.01341	5.98472e-05	0.00257896
Copb2	118.585	3.58936	0.857579	4.18545	2.84599e-05	0.0017152
2900026A02Rik	53.5919	3.5913	0.968883	3.70664	0.000210031	0.00524164
Tab2	54.1189	3.5915	0.944691	3.80177	0.000143663	0.00429999
Nsmce1	40.719	3.60134	1.09636	3.28481	0.00102051	0.0132
Polr3k	40.682	3.603	1.09584	3.28788	0.00100944	0.0131427
Galnt2	72.1162	3.60637	0.929016	3.88192	0.000103634	0.00359866
Tapbp	140.512	3.60724	0.857148	4.20842	2.57159e-05	0.00168146
Gtf2i	38.0507	3.60823	1.02446	3.52207	0.000428197	0.00784447
Tm9sf3	186.437	3.61109	0.839963	4.29911	1.71488e-05	0.00136556
Yy1	79.2323	3.61363	0.90369	3.99875	6.36768e-05	0.00266435
Emc3	42.3939	3.61363	1.02565	3.52325	0.000426286	0.00784447
Cat	53.9911	3.61666	0.984413	3.67392	0.000238855	0.00561982
Gpr107	36.516	3.62257	1.02111	3.54767	0.000388651	0.00745251
Farsb	46.1945	3.6244	1.01896	3.55697	0.000375159	0.00733182
Hp1bp3	49.0965	3.6266	0.972453	3.72933	0.000191986	0.00502568
Ascc3	55.6332	3.63003	0.92728	3.9147	9.05162e-05	0.0033227
Abcc3	69.579	3.64116	0.986439	3.69122	0.000223178	0.00541156
Msmo1	43.3734	3.64172	1.03607	3.51494	0.000439848	0.00794449
Skp1a	90.1439	3.64473	0.901625	4.0424	5.29074e-05	0.0024507
Mak16	50.6752	3.64568	1.01756	3.58277	0.000339972	0.00697586
Washc5	38.0694	3.6527	1.01925	3.5837	0.000338765	0.00697586
Ahsa1	38.9986	3.65574	1.09081	3.35141	0.000804011	0.0113234
Iqgap1	104.445	3.65813	0.888586	4.1168	3.8417e-05	0.00203751
Shisa5	55.5591	3.67034	0.979416	3.74748	0.000178621	0.004842
U2af2	38.4898	3.67462	1.02978	3.56837	0.00035921	0.00715623
Kdelr2	108.77	3.67883	0.878845	4.18598	2.83932e-05	0.0017152
Clock	36.3727	3.67924	1.03341	3.56028	0.000370458	0.00727971
Csnk1d	52.8315	3.68792	0.990507	3.72327	0.000196662	0.00510314
Prr13	71.358	3.69302	0.939065	3.93265	8.40146e-05	0.00316462
Ppp4c	77.5077	3.69347	0.906272	4.07546	4.59245e-05	0.00219209
Pnrc2	55.6272	3.69502	0.971939	3.8017	0.000143707	0.00429999
Blmh	43.0391	3.70162	1.02914	3.59681	0.000322147	0.00677534
Stt3a	90.2663	3.70394	0.906404	4.08641	4.38101e-05	0.00213111
Ccdc12	67.383	3.70702	0.978158	3.7898	0.000150767	0.00441119
Naa35	41.6548	3.70946	1.01998	3.6368	0.000276049	0.00614829
Dnajb6	94.2083	3.71481	0.902939	4.11413	3.88638e-05	0.00204565
Ddit3	62.2414	3.72136	0.991741	3.75235	0.000175181	0.0047897
Hmgn1	231.637	3.72887	0.945916	3.94208	8.07782e-05	0.00311674
Cd81	162.208	3.73256	0.864839	4.31591	1.58949e-05	0.00130602
Snx5	78.3841	3.74168	0.920552	4.0646	4.81151e-05	0.00227086
Mrpl18	68.0979	3.75195	0.979402	3.83086	0.000127697	0.0040013
Psme1	116.624	3.75276	0.907657	4.13456	3.55633e-05	0.0019447
Mtln	45.6829	3.75504	1.1006	3.4118	0.000645346	0.0100038
Stk39	49.9304	3.75865	0.973711	3.86013	0.000113328	0.00372667
Socs2	55.6993	3.76071	1.03192	3.64437	0.000268044	0.00608104
Atp2a2	64.7134	3.76154	0.919706	4.08994	4.31494e-05	0.00211831
Papola	159.186	3.76274	0.852537	4.41357	1.01679e-05	0.0010015
Cul3	126.321	3.76416	0.86231	4.3652	1.27004e-05	0.00113787
Cdk9	45.5193	3.76483	1.02392	3.67687	0.000236112	0.00557439
Srpk1	78.0216	3.76823	1.31319	2.86952	0.00411092	0.0302899
Slc12a8	53.2802	3.79472	0.980235	3.87124	0.000108284	0.00366917
Zc3h14	52.5181	3.79606	1.01988	3.72208	0.000197587	0.00510314
Tmed5	68.3319	3.80325	0.941799	4.03828	5.38452e-05	0.0024822
Extl3	45.235	3.82139	1.05401	3.62556	0.000288336	0.0063418
Mier1	42.1797	3.8427	1.01883	3.77169	0.000162145	0.00461786
Nudt5	42.5362	3.85593	1.08868	3.54183	0.000397358	0.00752843
Hnrnpul1	48.0486	3.8572	1.0188	3.78603	0.000153076	0.00444593
Tmem64	52.6446	3.8576	1.05616	3.65247	0.000259726	0.00592104
Acbd3	53.5381	3.865	0.974079	3.96785	7.2524e-05	0.00291161
Acsl5	36.4606	3.87276	1.09896	3.52403	0.000425035	0.00784447
Cct3	100.444	3.88379	0.903248	4.2998	1.70949e-05	0.00136556
Rab6a	44.6876	3.88977	1.01829	3.81989	0.000133509	0.00412707
Ei24	75.9809	3.88986	0.973675	3.99503	6.4687e-05	0.00267137
Shoc2	36.1969	3.89063	1.09475	3.55389	0.000379575	0.00736756
Nedd4	251.169	3.89106	0.833608	4.66774	3.04535e-06	0.000503054
Tmem30a	49.4228	3.89458	1.02091	3.81481	0.00013629	0.00418061
Rnpep	61.8752	3.91354	0.973659	4.01942	5.83426e-05	0.00255573
Gfpt1	48.496	3.92131	1.01965	3.84574	0.000120191	0.00382424
Sephs2	88.1746	3.92421	0.956204	4.10395	4.06161e-05	0.00207771
Mfsd6	53.5135	3.92603	0.97409	4.03046	5.56673e-05	0.00253543
Cyb5a	136.849	3.93305	0.898785	4.37596	1.20898e-05	0.00108932
Ssrp1	76.4002	3.94054	0.942347	4.18162	2.89435e-05	0.00171642
Atxn7l3b	76.1774	3.94841	0.941791	4.19244	2.75966e-05	0.0017152
Siva1	72.581	3.95133	1.04863	3.76807	0.000164512	0.00464419
Ptbp3	139.084	3.95339	0.859639	4.5989	4.24734e-06	0.000581172
Ptma	1331.7	3.95901	0.79804	4.96092	7.01609e-07	0.000236726
Aopep	51.8497	3.98003	0.976339	4.07648	4.57225e-05	0.00219117
Wtap	40.7703	3.98491	1.09048	3.65427	0.000257911	0.00590849
Brd4	96.5941	3.99082	0.898179	4.44324	8.86156e-06	0.00091275
Acbd5	40.7822	3.99504	1.09064	3.66301	0.00024927	0.00578759
Clcn3	78.4752	3.99541	0.917894	4.3528	1.34411e-05	0.00118219
Slc22a23	41.8031	4.00589	1.03861	3.85696	0.000114806	0.00374723
Maco1	49.4559	4.02839	1.02089	3.94595	7.94834e-05	0.0031031
Lpin2	52.5595	4.02858	0.984814	4.0907	4.3007e-05	0.00211803
Otulin	47.3408	4.04429	1.09278	3.70091	0.000214824	0.00529905
Luc7l3	89.2769	4.04672	0.917599	4.41012	1.03315e-05	0.0010051
Rasa1	39.2243	4.05728	1.10295	3.67858	0.000234534	0.00555941
Tm2d3	74.9236	4.07088	1.03594	3.92963	8.50756e-05	0.00318208
Atp6v1c1	48.2354	4.08452	1.0881	3.75382	0.000174161	0.00477827
Zc3hav1	39.9659	4.08534	1.09549	3.72925	0.000192052	0.00502568
Clint1	74.3617	4.0905	0.939461	4.3541	1.33617e-05	0.00118219
Aco2	49.1245	4.09164	1.02169	4.00477	6.20767e-05	0.0026534
Larp1	238.967	4.09411	0.859715	4.76217	1.9152e-06	0.000399621
Prpf38b	37.5359	4.09427	1.08956	3.75775	0.000171449	0.00473791
Tmed7	47.7803	4.10274	1.09166	3.75826	0.000171096	0.00473791
Cux1	56.6903	4.10356	0.977369	4.19858	2.68596e-05	0.00170358
Tbl1x	117.981	4.10831	0.881582	4.66015	3.15974e-06	0.000511297
Stx8	68.3264	4.10926	1.0231	4.01648	5.90726e-05	0.00255573
Nudcd2	85.2258	4.11626	0.973446	4.22854	2.35209e-05	0.00160083
Nucks1	109.541	4.12478	0.918832	4.48916	7.15062e-06	0.0008217
Pak2	82.7131	4.12571	0.948556	4.34946	1.36471e-05	0.00118219
Fam20b	44.7663	4.12927	1.09574	3.76846	0.000164255	0.00464419
Psma1	96.8151	4.13447	0.940913	4.39411	1.11227e-05	0.00103337
Bax	227.183	4.13499	0.872048	4.7417	2.11927e-06	0.00042506
Ewsr1	42.0068	4.13555	1.0902	3.7934	0.000148596	0.00438835
Egfr	44.9987	4.14385	1.07273	3.8629	0.00011205	0.00370184
Tox	83.0693	4.14544	0.904437	4.58345	4.57376e-06	0.000609624
Sdhaf1	40.5624	4.14702	1.2114	3.42333	0.000618593	0.00974146
Fam120a	65.5406	4.1487	0.971582	4.27005	1.95433e-05	0.00146382
Babam1	81.037	4.14987	0.973901	4.26108	2.03441e-05	0.00148847
Zmynd11	56.6349	4.15848	1.01822	4.08407	4.42535e-05	0.00213955
Ywhaz	323.531	4.16141	0.831367	5.00551	5.57154e-07	0.000220095
Hdac3	36.9981	4.1677	1.21208	3.43848	0.000584992	0.00946612
Itga6	64.0158	4.17411	0.982507	4.24843	2.15277e-05	0.00153778
Ankrd11	64.6837	4.18691	0.97623	4.28885	1.79597e-05	0.00138341
Impad1	56.9293	4.18747	1.02318	4.09261	4.26545e-05	0.00210721
Ccng1	215.019	4.19607	0.867311	4.83802	1.31137e-06	0.000332375
Washc4	42.0052	4.19711	1.0911	3.84666	0.000119737	0.00382424
Tor1aip1	44.1915	4.19784	1.08915	3.85424	0.000116088	0.00377237
BC003965	36.1255	4.20456	1.21038	3.47376	0.000513227	0.00877967
Cbx1	63.6842	4.22195	1.01987	4.13969	3.47776e-05	0.00190831
Cxcl16	68.4039	4.2255	1.02893	4.1067	4.0135e-05	0.00206643
Ibtk	44.8533	4.23474	1.09201	3.87794	0.000105344	0.00362376
Nckap1	97.6481	4.23728	0.919229	4.6096	4.03441e-06	0.000581172
Snw1	48.5669	4.24246	1.09855	3.86189	0.000112515	0.0037095
Pcna	39.3375	4.253	1.21709	3.49439	0.000475139	0.00837195
Hpf1	40.3293	4.25547	1.20673	3.52643	0.0004212	0.00782521
Mib1	71.0877	4.25685	0.978435	4.35067	1.35723e-05	0.00118219
Smad1	43.7809	4.26099	1.09283	3.89903	9.65795e-05	0.00348874
Dusp16	41.8095	4.28266	1.15239	3.71634	0.000202127	0.00519456
Erh	49.8202	4.29774	1.22257	3.51534	0.000439193	0.00794449
Ppp4r3a	44.5714	4.30315	1.09397	3.93352	8.37113e-05	0.00316462
Ubr5	69.6231	4.30885	0.980384	4.39506	1.10741e-05	0.00103337
Psmd14	66.3808	4.31028	1.02123	4.22066	2.43585e-05	0.00162551
Cdk8	132.04	4.3255	0.883316	4.89689	9.73666e-07	0.000280735
Zfand5	104.728	4.33807	0.978846	4.43182	9.34421e-06	0.000933315
Gnai2	98.731	4.35805	0.947387	4.60007	4.22349e-06	0.000581172
Dnajc5	64.9222	4.36289	1.01729	4.28872	1.79709e-05	0.00138341
Mob1a	39.1118	4.37049	1.22151	3.57793	0.000346332	0.00698744
Ccnl2	45.5459	4.37326	1.09978	3.97649	6.99395e-05	0.00285116
Galnt1	86.4579	4.3778	0.987573	4.43289	9.29775e-06	0.000933315
Dazap2	86.6525	4.38016	0.977434	4.48128	7.4196e-06	0.000822797
Ap1s1	57.1284	4.382	1.09301	4.00912	6.09453e-05	0.00261916
Mapk1ip1l	51.9788	4.38328	1.08997	4.02147	5.78366e-05	0.00255573
Srsf3	142.116	4.39775	0.902769	4.8714	1.10811e-06	0.000297837
Wls	36.122	4.39988	1.2087	3.64017	0.000272454	0.00611114
Slain2	37.4632	4.40155	1.21	3.63763	0.000275155	0.00614829
Lgals9	43.1991	4.40686	1.20979	3.64268	0.00026981	0.00610364
Smc6	55.0143	4.42026	1.09584	4.03365	5.49161e-05	0.00251694
Cd47	182.428	4.42413	0.887852	4.98296	6.26202e-07	0.000220673
Gtf2h1	37.9467	4.42667	1.20787	3.66485	0.000247482	0.00576295
Morf4l2	152.983	4.43082	0.888189	4.9886	6.0818e-07	0.000220673
Ddx3x	164.303	4.45086	0.880232	5.05646	4.27109e-07	0.000203546
Myl12b	270.363	4.46713	0.877713	5.08951	3.58988e-07	0.00018364
Usp3	55.7833	4.47177	1.09241	4.0935	4.2491e-05	0.00210721
Ergic1	60.6192	4.47517	1.09137	4.10049	4.12271e-05	0.00208369
Abhd6	38.2199	4.47756	1.20921	3.70289	0.000213161	0.00527348
Hnrnpc	120.838	4.49094	0.916838	4.8983	9.66708e-07	0.000280735
Usp14	42.4014	4.4958	1.20759	3.72295	0.000196912	0.00510314
Psmd1	102.723	4.49641	0.944082	4.76274	1.90986e-06	0.000399621
Mapkap1	36.878	4.4995	1.22386	3.67647	0.00023648	0.00557439
Npepps	61.8555	4.5004	1.02033	4.41071	1.03031e-05	0.0010051
Ccar1	52.8489	4.51432	1.08902	4.14532	3.3934e-05	0.00186849
Esf1	39.3673	4.51617	1.21755	3.70923	0.000207892	0.00524164
Golga4	61.3988	4.52695	1.02154	4.4315	9.35786e-06	0.000933315
Tspan5	63.7479	4.53073	1.02049	4.43978	9.00511e-06	0.000915404
Itprid2	144.718	4.53359	0.943082	4.80721	1.53051e-06	0.00036064
Ccny	36.1528	4.53475	1.21062	3.7458	0.00017982	0.0048579
Brd3	39.2681	4.54477	1.20888	3.7595	0.000170255	0.00472838
Fubp1	91.5616	4.55389	0.973879	4.67603	2.92486e-06	0.000503054
Ppfia1	36.2327	4.55513	1.20774	3.77161	0.000162199	0.00461786
Smco4	54.5096	4.55704	1.22162	3.73032	0.000191237	0.00502114
Rassf3	54.7348	4.55802	1.08896	4.18566	2.84344e-05	0.0017152
Chchd3	55.6679	4.56087	1.10352	4.13303	3.58011e-05	0.00194732
Car9	42.0838	4.56336	1.2292	3.71247	0.000205248	0.00521606
Arhgap5	123.728	4.56795	0.91607	4.98646	6.14952e-07	0.000220673
Sept11	56.1393	4.56928	1.08852	4.1977	2.69642e-05	0.00170358
Hif1a	52.8527	4.57167	1.09603	4.17111	3.0312e-05	0.00176724
Pnrc1	122.436	4.57561	0.939208	4.87177	1.10601e-06	0.000297837
Gpbp1l1	37.7303	4.58079	1.22213	3.7482	0.000178111	0.00483996
Efr3a	42.5479	4.58996	1.20679	3.80344	0.0001427	0.00429999
Znrf1	36.5304	4.59649	1.22047	3.76617	0.000165773	0.00466103
Dnm2	37.4665	4.60139	1.22697	3.75022	0.000176681	0.0048141
Synj2bp	45.3524	4.60156	1.20701	3.81237	0.00013764	0.0042002
Rab21	47.5824	4.6017	1.20709	3.81221	0.000137729	0.0042002
Chordc1	45.223	4.60327	1.21646	3.78415	0.000154235	0.00446325
Nek7	74.7904	4.61529	1.0203	4.52344	6.08415e-06	0.000747926
Cxxc5	56.0578	4.61602	1.09265	4.22461	2.39359e-05	0.00160837
Pdzd8	38.7044	4.61612	1.21694	3.79322	0.000148706	0.00438835
Ube2h	67.3017	4.61667	1.03122	4.47688	7.57401e-06	0.000834088
Sltm	69.3092	4.62293	1.01803	4.54107	5.59685e-06	0.000703482
Anxa3	108.653	4.62387	1.03086	4.48546	7.27558e-06	0.000822797
Srsf10	73.277	4.63278	1.09475	4.23183	2.31796e-05	0.00159818
Slmap	36.9448	4.65265	1.21565	3.8273	0.000129554	0.00404423
Tubb5	292.084	4.65755	0.887468	5.24813	1.53652e-07	0.000110755
Pum3	47.6387	4.65997	1.21581	3.8328	0.000126695	0.00397846
Mef2a	51.4326	4.66008	1.09247	4.26563	1.99335e-05	0.00148407
Rhoq	78.0158	4.66621	1.01807	4.5834	4.57468e-06	0.000609624
Klf6	142.425	4.66829	0.997793	4.67861	2.88826e-06	0.000503054
Ythdc1	39.9754	4.67147	1.20788	3.86748	0.000109966	0.00368673
Ecpas	56.1661	4.67667	1.08966	4.29188	1.77166e-05	0.00138234
Arap2	39.5329	4.68683	1.21979	3.84231	0.000121881	0.00385018
Chtop	46.5791	4.69136	1.2072	3.88615	0.000101847	0.00357736
Nfix	42.972	4.70099	1.20716	3.89427	9.84957e-05	0.00352583
Phlda3	89.0727	4.70246	1.10326	4.26232	2.02311e-05	0.00148847
G3bp1	103.448	4.70532	0.974514	4.82838	1.37651e-06	0.000335826
Pkn2	60.4344	4.70768	1.09268	4.30837	1.64463e-05	0.00133746
Diaph1	46.9235	4.70939	1.10297	4.26975	1.95692e-05	0.00146382
Vezf1	44.1374	4.72177	1.20657	3.91337	9.10185e-05	0.00332574
Zfp91	85.3554	4.72401	1.01951	4.63362	3.59319e-06	0.000542675
Fgfr1	36.6562	4.72917	1.21864	3.88069	0.000104161	0.00359866
Arglu1	67.3621	4.73914	1.09058	4.34554	1.38935e-05	0.00119094
Lgals3	48.1838	4.74393	1.28843	3.68195	0.000231458	0.00552188
Mob1b	46.9851	4.74518	1.2089	3.9252	8.66587e-05	0.0032259
Hnrnpm	107.513	4.7587	0.978666	4.86243	1.15952e-06	0.000301437
Ppp2r2a	43.1947	4.77164	1.20687	3.95372	7.69452e-05	0.00305814
Srsf5	80.2405	4.78317	1.02992	4.6442	3.41401e-06	0.000525625
Usp9x	78.3191	4.78929	1.01827	4.70334	2.55939e-06	0.000477492
Abi1	83.1327	4.80453	1.02893	4.66944	3.02026e-06	0.000503054
Hnrnpl	94.1668	4.81878	1.02535	4.69963	2.60633e-06	0.000480596
Abcd3	46.66	4.83158	1.20747	4.00142	6.29624e-05	0.00266435
Trim44	48.5417	4.83278	1.20707	4.00373	6.23513e-05	0.00265798
S100a10	37.4735	4.84076	1.5577	3.10763	0.00188595	0.0187734
Ube2g1	42.8257	4.84382	1.22139	3.96582	7.31431e-05	0.00292402
Top2b	48.9472	4.85106	1.22112	3.97265	7.10789e-05	0.00287543
Polr2a	43.0032	4.85365	1.21318	4.00075	6.31409e-05	0.00266435
Bub3	36.959	4.85604	1.43399	3.38637	0.000708233	0.0105556
Ptger3	136.445	4.87319	0.993229	4.90641	9.27596e-07	0.000280735
Pcmtd1	73.0092	4.87733	1.11182	4.3868	1.15031e-05	0.00104238
Csnk2a1	102.223	4.89584	1.01964	4.80153	1.57454e-06	0.00036064
Aplp2	70.2581	4.90134	1.08987	4.4972	6.88558e-06	0.000802879
Hnrnpd	50.7455	4.91763	1.21128	4.05985	4.91047e-05	0.00231069
Ddx39b	100.761	4.91962	1.01717	4.83659	1.32084e-06	0.000332375
Grpel2	36.0858	4.93306	1.43569	3.43603	0.000590308	0.00952299
Hnrnpa1	227.811	4.9379	0.910629	5.42252	5.87663e-08	6.65654e-05
Srsf11	45.6272	4.94141	1.20913	4.08674	4.37474e-05	0.00213111
Dnajc1	105.305	4.94815	0.986	5.01841	5.21013e-07	0.000217427
Actl6a	36.4026	4.95232	1.43663	3.44717	0.000566487	0.00929954
Aftph	49.9141	4.9754	1.21071	4.10948	3.96559e-05	0.00205511
Ssbp3	73.3942	4.97604	1.09473	4.54543	5.48229e-06	0.000697069
Bckdhb	36.7009	4.98347	1.43596	3.47047	0.000519539	0.00881564
Klhl24	51.2703	4.9933	1.20881	4.13076	3.61559e-05	0.00195298
Ogdh	47.7693	4.99902	1.21635	4.10984	3.95928e-05	0.00205511
Tmem33	58.6824	5.00085	1.21933	4.10131	4.10813e-05	0.00208369
Klhdc10	54.4808	5.00722	1.20598	4.15201	3.29569e-05	0.0018533
Rock1	48.0337	5.01239	1.21685	4.11916	3.8025e-05	0.00202349
Kif5b	156.432	5.02285	0.947095	5.30343	1.13644e-07	9.01085e-05
H2afv	76.4442	5.0279	1.20856	4.16025	3.17898e-05	0.00180202
Lsm2	72.5909	5.02901	1.2084	4.16173	3.1585e-05	0.00180202
Irf2bp2	55.5665	5.03664	1.21013	4.16205	3.15398e-05	0.00180202
Myo1d	60.7353	5.04079	1.10172	4.57539	4.75344e-06	0.000628167
Stat3	49.077	5.04655	1.21062	4.16857	3.06523e-05	0.00178053
Usp8	37.5664	5.05091	1.4337	3.52298	0.000426723	0.00784447
Pgap2	40.1996	5.05313	1.43754	3.51513	0.000439543	0.00794449
Eif4ebp2	59.0768	5.05637	1.20764	4.18697	2.82704e-05	0.0017152
Fnbp1l	55.159	5.0587	1.23969	4.08062	4.49154e-05	0.00216495
Parva	37.1438	5.06572	1.43845	3.52164	0.000428879	0.00784447
Srsf7	70.2281	5.07319	1.21009	4.19239	2.76026e-05	0.0017152
Cop1	56.6862	5.08076	1.20741	4.20799	2.57658e-05	0.00168146
Clip1	44.7717	5.08083	1.21285	4.18915	2.79997e-05	0.0017152
Itgav	51.9644	5.09125	1.20975	4.20851	2.5706e-05	0.00168146
Wwp1	37.8215	5.09598	1.43523	3.55065	0.000384282	0.00741816
Cdc123	44.6216	5.10722	1.43275	3.56463	0.000364364	0.0072226
Phf3	55.502	5.10836	1.21088	4.21873	2.45683e-05	0.00163014
Sppl2a	61.2977	5.11629	1.20826	4.23442	2.29138e-05	0.00158916
Atg5	39.8324	5.1252	1.43838	3.56318	0.000366391	0.00723568
Mbd2	98.822	5.1311	1.10561	4.64098	3.46757e-06	0.000528738
Ube2w	37.8815	5.13393	1.43483	3.57808	0.000346122	0.00698744
Tmc5	59.5661	5.14584	1.21688	4.22873	2.35011e-05	0.00160083
Dek	39.9215	5.15781	1.43865	3.58517	0.000336862	0.00695568
Tnip1	60.744	5.15909	1.24351	4.1488	3.34226e-05	0.00186242
Kcnj15	38.298	5.15953	1.4373	3.58973	0.000331023	0.0069016
Mfge8	41.068	5.16621	1.46838	3.51831	0.000434309	0.00789501
Srsf6	205.581	5.17698	1.23688	4.18552	2.84512e-05	0.0017152
Stx4a	42.6636	5.1775	1.43483	3.60845	0.000308029	0.00660992
Sox9	38.4328	5.18854	1.48337	3.49782	0.00046908	0.00831137
Cald1	36.8791	5.19321	1.44716	3.58856	0.000332511	0.00690179
Clpx	39.6266	5.19412	1.4421	3.60176	0.000316064	0.00670258
Ralgps2	118.008	5.21551	1.03758	5.02663	4.99187e-07	0.000217399
Khsrp	36.4727	5.21858	1.43485	3.63702	0.000275812	0.00614829
Trp53	44.0304	5.22588	1.43905	3.63148	0.000281798	0.00623257
Taf15	84.0871	5.22846	1.10881	4.71539	2.41242e-06	0.000455431
Srsf2	94.7304	5.23303	1.0881	4.80931	1.51452e-06	0.00036064
Mtx2	82.3326	5.24042	1.20639	4.34389	1.39982e-05	0.00119346
Foxa2	41.2928	5.2411	1.45484	3.60253	0.00031514	0.00670192
Scaf11	61.7304	5.24525	1.21083	4.33193	1.47808e-05	0.00124677
Myo5c	60.3836	5.24986	1.20732	4.34834	1.37169e-05	0.00118219
Mrpl45	45.1793	5.25393	1.43262	3.66736	0.000245071	0.00573206
Tmed9	41.7892	5.25846	1.44589	3.63683	0.000276016	0.00614829
Exoc5	39.3369	5.26439	1.4332	3.67317	0.000239564	0.00562815
Ly6a	53.5828	5.27823	1.48047	3.56523	0.000363532	0.00721513
Suz12	38.2189	5.28039	1.43322	3.68428	0.000229349	0.00550591
Ctcf	39.348	5.28743	1.43542	3.68353	0.000230023	0.00551013
Tpp2	40.3917	5.29748	1.43881	3.68184	0.000231558	0.00552188
Lsm8	53.9671	5.30057	1.43641	3.69015	0.000224122	0.00542615
Nsmce2	38.005	5.30298	1.44029	3.68187	0.00023153	0.00552188
Usp15	38.0752	5.30583	1.43571	3.69562	0.000219354	0.00535183
Ier3	43.2287	5.30925	1.56856	3.3848	0.000712302	0.0105765
Arih1	82.8054	5.31391	1.08989	4.87562	1.08466e-06	0.000297837
Ppp6r3	36.4686	5.31609	1.4343	3.70641	0.000210221	0.00524164
Mdm2	40.0395	5.32762	1.43735	3.70656	0.000210094	0.00524164
Ptpn3	36.8329	5.32898	1.43571	3.71174	0.000205837	0.00522005
Rnf6	37.522	5.32929	1.43519	3.71331	0.000204568	0.00521002
Uri1	70.8444	5.33889	1.21096	4.4088	1.03945e-05	0.0010051
Adnp	37.6187	5.34176	1.43926	3.71146	0.000206063	0.00522005
Id2	43.1965	5.34909	1.43491	3.72783	0.000193133	0.00504565
Bptf	36.65	5.35723	1.43504	3.73317	0.000189087	0.00501428
Cnot6l	38.0162	5.35943	1.44228	3.71596	0.000202436	0.00519456
Rsrc1	40.2486	5.35985	1.44827	3.70087	0.000214862	0.00529905
Dhx9	39.5649	5.36339	1.43638	3.73397	0.000188488	0.00501428
Ranbp2	38.9031	5.36935	1.44824	3.70751	0.00020931	0.00524164
Nufip2	38.6539	5.36989	1.43862	3.73267	0.000189459	0.00501472
Aff4	62.679	5.3706	1.20791	4.44621	8.73993e-06	0.000911828
H2afy	44.3208	5.37218	1.43783	3.7363	0.000186745	0.00497714
Glg1	36.8933	5.37909	1.43771	3.74144	0.000182968	0.0049178
Snx24	37.7302	5.38428	1.44684	3.7214	0.000198119	0.00510858
Ppp2r5e	38.0577	5.39569	1.45491	3.70861	0.000208397	0.00524164
Mllt3	36.0792	5.40338	1.4342	3.76751	0.000164881	0.00464419
Cnot4	37.2239	5.40859	1.43797	3.76127	0.000169054	0.00470325
Sh3bgrl	52.3237	5.41245	1.43754	3.76507	0.000166501	0.00467324
Serpinb6b	86.451	5.41826	1.21478	4.46028	8.1852e-06	0.000882999
Mon2	37.7591	5.42403	1.43676	3.77519	0.000159886	0.00459325
Mbp	40.1788	5.42723	1.43818	3.77368	0.000160856	0.00460444
Pura	44.6829	5.43171	1.43506	3.78501	0.000153701	0.00445593
Tardbp	73.9395	5.43357	1.21186	4.48365	7.33768e-06	0.000822797
Jak1	97.1182	5.43766	1.09085	4.98477	6.2036e-07	0.000220673
Kitl	46.2437	5.44542	1.43584	3.79249	0.000149145	0.00438835
Bok	60.7355	5.44893	1.43329	3.80169	0.000143712	0.00429999
Gata4	37.955	5.45225	1.43748	3.79291	0.000148889	0.00438835
Fam135a	38.0844	5.46528	1.43728	3.80251	0.000143236	0.00429999
Itch	41.3647	5.47958	1.4371	3.81293	0.000137328	0.0042002
Acly	44.6007	5.48001	1.43363	3.82247	0.00013212	0.00409212
Myc	42.6411	5.48017	1.44739	3.78625	0.000152941	0.00444593
Lrrc8d	38.4177	5.48119	1.44354	3.79705	0.00014643	0.00436483
Vps54	41.6147	5.4824	1.43352	3.82444	0.000131069	0.00407552
Cnot2	45.7837	5.48363	1.44574	3.79295	0.000148866	0.00438835
Utrn	36.7477	5.48398	1.4649	3.74358	0.00018142	0.00489055
Ankrd17	59.2507	5.48627	1.23247	4.45145	8.52904e-06	0.00090169
Ugdh	47.821	5.49577	1.44279	3.80912	0.000139464	0.00422871
Btbd9	36.693	5.49696	1.43767	3.82351	0.000131563	0.00408282
Nsd3	41.6579	5.50207	1.43866	3.82444	0.00013107	0.00407552
Apobec3	51.4512	5.5043	1.43358	3.83955	0.000123258	0.00388594
Actn1	425.852	5.5077	0.894412	6.1579	7.37167e-10	2.338e-06
Pik3c2a	39.1423	5.51937	1.435	3.84624	0.000119944	0.00382424
U2surp	49.6708	5.52249	1.4342	3.85057	0.000117843	0.00379828
Ptk2	39.251	5.52314	1.45096	3.80654	0.000140924	0.00426485
Plxna2	36.3934	5.53413	1.43693	3.85136	0.000117463	0.00379492
Capza1	47.2053	5.5352	1.43269	3.86351	0.000111769	0.00370027
Appbp2	47.5972	5.53846	1.43808	3.85129	0.000117499	0.00379492
Larp4b	72.1537	5.53864	1.22005	4.53968	5.63389e-06	0.000703482
Mgst1	62.0226	5.5387	1.43273	3.86582	0.000110715	0.00368848
Plaa	75.8148	5.54432	1.20563	4.59871	4.25123e-06	0.000581172
Larp4	73.5316	5.55244	1.2069	4.60059	4.21298e-06	0.000581172
Tlk1	43.1698	5.55342	1.43536	3.86901	0.00010928	0.00368207
Nbeal1	43.3837	5.55463	1.43643	3.86697	0.000110197	0.00368673
Cnot1	42.3195	5.55474	1.43428	3.87283	0.000107578	0.00366088
Rcan2	45.3353	5.55493	1.43336	3.87546	0.000106424	0.00362941
Kmt2e	39.3726	5.55629	1.43522	3.87138	0.000108222	0.00366917
Sbno1	44.1309	5.5597	1.43705	3.86882	0.000109362	0.00368207
Cdc73	47.8048	5.56182	1.43443	3.87736	0.000105594	0.00362448
Kpna3	51.8201	5.56392	1.43359	3.88111	0.000103981	0.00359866
Csnk1g1	36.8014	5.56915	1.44395	3.85688	0.000114841	0.00374723
Cyb5b	88.888	5.56958	1.20931	4.60559	4.11298e-06	0.000581172
Ttc3	45.3061	5.57048	1.44698	3.84973	0.000118247	0.00380356
Rsrc2	45.6078	5.57528	1.43372	3.88867	0.000100794	0.00357566
Mkln1	40.6099	5.57603	1.44638	3.85516	0.000115656	0.00376607
Tcim	78.9201	5.57806	1.23942	4.50053	6.77828e-06	0.000796222
Supt16	47.4524	5.58127	1.44216	3.87007	0.000108803	0.0036789
Nfic	49.6498	5.58774	1.4326	3.9004	9.60322e-05	0.00347689
Taok1	43.2306	5.58869	1.45079	3.85216	0.000117081	0.00379492
Arhgef26	43.3288	5.59022	1.44044	3.88092	0.00010406	0.00359866
Cmip	37.4546	5.59093	1.43794	3.88814	0.000101015	0.00357566
Ddx17	69.4601	5.59208	1.21154	4.61566	3.91843e-06	0.000575356
Tnrc6b	39.2162	5.59315	1.43613	3.8946	9.83591e-05	0.00352583
Cited2	50.8236	5.59455	1.43728	3.89245	9.9237e-05	0.00354028
Ubap2l	45.0356	5.59905	1.43662	3.89737	9.72427e-05	0.00350471
Celf1	104.5	5.59989	1.08754	5.14916	2.61661e-07	0.000154884
Tra2a	47.286	5.60503	1.44458	3.88003	0.000104443	0.00360055
Bmpr1a	43.9834	5.60544	1.43413	3.9086	9.28335e-05	0.00338426
G3bp2	83.3485	5.60682	1.20692	4.64558	3.39123e-06	0.000525625
Baz2b	36.4942	5.61368	1.4528	3.86404	0.000111528	0.00370027
Sorbs2	38.6624	5.61549	1.44556	3.88465	0.000102479	0.00358743
Galnt7	77.954	5.6166	1.2071	4.65297	3.27185e-06	0.000518851
Nr3c1	43.6982	5.62189	1.43421	3.91985	8.86039e-05	0.0032829
Stxbp6	48.1375	5.62309	1.44653	3.88728	0.000101372	0.00357636
Diaph2	36.5545	5.62385	1.4434	3.89626	9.76903e-05	0.00351286
Rock2	74.3394	5.6239	1.20588	4.66372	3.10546e-06	0.000507694
Epb41	41.8354	5.62499	1.44534	3.89182	9.94942e-05	0.00354028
Babam2	46.7553	5.62533	1.43614	3.91697	8.96698e-05	0.00330155
Junb	109.17	5.63418	1.09642	5.13872	2.76614e-07	0.000156662
Jmjd1c	36.9223	5.63804	1.45438	3.87661	0.000105923	0.00362792
Ppp3cb	55.4327	5.64194	1.43419	3.93389	8.35812e-05	0.00316462
9530026P05Rik	39.7212	5.64228	1.44053	3.9168	8.97319e-05	0.00330155
R3hdm1	52.0201	5.64608	1.43291	3.94028	8.13852e-05	0.00313254
Cyfip1	45.9348	5.6473	1.43378	3.93873	8.19124e-05	0.00314186
Huwe1	103.069	5.65501	1.09855	5.14769	2.63708e-07	0.000154884
Rc3h1	45.1698	5.65657	1.43411	3.9443	8.00337e-05	0.00310856
Lcor	44.5506	5.6599	1.43453	3.94548	7.96418e-05	0.0031031
Ppp1r12a	43.0699	5.66192	1.46446	3.86622	0.000110535	0.00368848
Tnpo1	46.0671	5.66732	1.44221	3.92962	8.50803e-05	0.00318208
Ap3b1	48.2044	5.67415	1.43732	3.94773	7.88941e-05	0.00309679
Afdn	73.8544	5.67806	1.21132	4.68749	2.76571e-06	0.000492793
Atxn1	37.0022	5.68001	1.44486	3.93119	8.45258e-05	0.00317633
Phf21a	38.7135	5.68053	1.45408	3.9066	9.36032e-05	0.00340449
Nktr	39.7287	5.68247	1.43825	3.95098	7.78326e-05	0.00307032
Rev3l	40.5086	5.69305	1.44116	3.95031	7.80501e-05	0.00307126
Birc6	39.8238	5.69992	1.43733	3.96563	7.32019e-05	0.00292402
Macf1	39.3284	5.70051	1.46481	3.89164	9.9569e-05	0.00354028
Pan3	40.3942	5.70197	1.44778	3.93841	8.20237e-05	0.00314186
Myo1b	81.4688	5.70877	1.22172	4.67275	2.97191e-06	0.000503054
Exoc6b	40.4683	5.71236	1.45792	3.91814	8.92338e-05	0.00329853
Rbbp4	59.2182	5.7163	1.44291	3.96166	7.44298e-05	0.0029656
Aak1	42.0288	5.7173	1.43568	3.98229	6.82555e-05	0.00279689
Ythdf2	54.0405	5.7202	1.43351	3.99035	6.59765e-05	0.00271755
Ptprm	40.1279	5.73046	1.47661	3.88081	0.000104108	0.00359866
Ryk	60.3481	5.73304	1.43247	4.00222	6.2752e-05	0.00266435
Kdm2a	47.2502	5.73467	1.44395	3.97152	7.14168e-05	0.00288175
Ccz1	67.0544	5.73554	1.43493	3.99709	6.41249e-05	0.00266833
Pbx3	40.9058	5.74433	1.43644	3.99901	6.3607e-05	0.00266435
Cpne8	54.5327	5.7449	1.43787	3.99542	6.45783e-05	0.00267137
Nsd1	44.9591	5.74684	1.43677	3.99985	6.33833e-05	0.00266435
Tuba1a	91.9164	5.74886	1.2311	4.66969	3.01651e-06	0.000503054
Kif1b	43.4222	5.75863	1.44091	3.99653	6.42768e-05	0.00266833
Psme4	83.8255	5.7639	1.20549	4.78136	1.74112e-06	0.000383483
Stox2	39.7662	5.76447	1.45057	3.97394	7.0693e-05	0.00286713
Esyt2	44.043	5.76628	1.44611	3.98743	6.67939e-05	0.00274409
Etv6	43.9491	5.76787	1.46814	3.92869	8.54083e-05	0.00318684
Setd5	44.8747	5.77037	1.46192	3.94712	7.90983e-05	0.00309714
Ppp4r3b	57.3201	5.77094	1.43692	4.01619	5.91471e-05	0.00255573
Ythdf3	51.0002	5.77441	1.43723	4.01774	5.87579e-05	0.00255573
Ube2e2	48.3727	5.7767	1.46709	3.93751	8.23309e-05	0.00314603
Trip11	45.5122	5.77813	1.43561	4.02487	5.70058e-05	0.00255573
Rere	70.2871	5.78462	1.21554	4.75888	1.94672e-06	0.000400924
Il6st	53.1017	5.78757	1.44673	4.00044	6.32239e-05	0.00266435
2900097C17Rik	56.1937	5.79491	1.4355	4.03687	5.41695e-05	0.00248991
Hes1	57.3202	5.79633	1.43404	4.04196	5.30073e-05	0.0024507
Rbm39	151.515	5.79722	1.01801	5.69464	1.23631e-08	1.96053e-05
Spag9	43.0171	5.79791	1.442	4.02073	5.80181e-05	0.00255573
Hnrnph1	51.0891	5.79923	1.44283	4.01934	5.83611e-05	0.00255573
Nfe2l2	60.3694	5.80184	1.43963	4.0301	5.57522e-05	0.00253543
Dock1	46.9467	5.80453	1.44125	4.02741	5.63941e-05	0.00254785
Zmiz1	47.2784	5.80489	1.44515	4.01681	5.89908e-05	0.00255573
Gnaq	45.5343	5.80507	1.4445	4.01874	5.85092e-05	0.00255573
Arid1a	46.8205	5.80576	1.43365	4.04963	5.12983e-05	0.0023856
Tnrc6a	42.894	5.81846	1.43627	4.05111	5.0976e-05	0.0023846
Srsf1	62.4624	5.82443	1.43276	4.06517	4.7997e-05	0.00227086
Rbm6	47.782	5.82663	1.44703	4.02662	5.65848e-05	0.00254921
Lncpint	41.6957	5.82912	1.44989	4.0204	5.80993e-05	0.00255573
Hmgcs1	53.4273	5.83866	1.47127	3.96845	7.23405e-05	0.00291161
Sf3b1	55.4552	5.85584	1.43705	4.07491	4.60313e-05	0.00219209
Ptprk	77.6854	5.858	1.23332	4.7498	2.03621e-06	0.000413978
Acin1	55.8337	5.85881	1.4341	4.08534	4.40114e-05	0.00213435
Arid1b	45.403	5.8607	1.43943	4.07155	4.67018e-05	0.00221736
Btg1	151.019	5.87362	1.10696	5.3061	1.11996e-07	9.01085e-05
Tpr	92.8262	5.87412	1.21529	4.83352	1.34141e-06	0.000332375
Zcchc7	45.3735	5.88308	1.46022	4.02889	5.604e-05	0.00253909
Ubn2	47.1376	5.88787	1.46443	4.02058	5.80545e-05	0.00255573
Fam91a1	58.1138	5.891	1.43403	4.108	3.99098e-05	0.00206153
Bclaf1	55.7029	5.89353	1.43297	4.11282	3.90863e-05	0.00204565
Nr6a1	43.2638	5.89431	1.46264	4.02991	5.57992e-05	0.00253543
Ankrd10	50.9699	5.89511	1.44022	4.09319	4.25475e-05	0.00210721
Erbin	55.6145	5.89943	1.43877	4.10032	4.12585e-05	0.00208369
Crebbp	48.463	5.90095	1.43452	4.11354	3.89635e-05	0.00204565
Zfp148	52.8565	5.90755	1.43405	4.11949	3.79705e-05	0.00202349
Pum1	50.4826	5.91103	1.43664	4.11448	3.88054e-05	0.00204565
Srrm1	67.3625	5.9142	1.43362	4.12535	3.70167e-05	0.00198315
Nfkbiz	44.3885	5.91615	1.44532	4.0933	4.25271e-05	0.00210721
Rbfox2	54.2533	5.9338	1.4481	4.09764	4.17378e-05	0.00209455
Nedd9	52.3787	5.93679	1.44378	4.11198	3.92289e-05	0.00204635
Syne2	51.6915	5.9389	1.48554	3.99781	6.39301e-05	0.00266791
Idh1	74.2713	5.94735	1.44016	4.12966	3.63305e-05	0.00195298
Dram2	69.5271	5.96236	1.43294	4.16092	3.16962e-05	0.00180202
Rbm25	52.7635	5.9663	1.43784	4.14948	3.33238e-05	0.00186242
Cbx3	77.7065	5.96878	1.44513	4.13027	3.62334e-05	0.00195298
Zfr	61.6008	5.96962	1.43499	4.16005	3.18177e-05	0.00180202
Tead1	52.7165	5.97084	1.43974	4.14717	3.36607e-05	0.0018664
Rhob	56.5793	5.98068	1.45668	4.1057	4.03088e-05	0.00206866
Wnk1	53.1932	5.98495	1.44369	4.14558	3.38953e-05	0.00186849
Wac	60.9226	5.99098	1.43286	4.18112	2.90074e-05	0.00171642
Rbms1	54.3999	5.99169	1.44983	4.13267	3.58567e-05	0.00194732
Arid5b	54.1564	5.99296	1.47963	4.05029	5.11534e-05	0.0023856
Agap1	54.809	6.00273	1.47255	4.07641	4.57358e-05	0.00219117
Smarcc1	61.5379	6.00635	1.43502	4.18554	2.84492e-05	0.0017152
Arhgef12	55.2169	6.01169	1.43702	4.18344	2.8713e-05	0.00171642
Mbnl1	61.0605	6.01467	1.4373	4.1847	2.85542e-05	0.0017152
Vti1a	55.1083	6.02124	1.44847	4.15697	3.22501e-05	0.00182001
Fut8	56.5508	6.02366	1.43679	4.19244	2.75971e-05	0.0017152
Thrap3	67.9654	6.02576	1.4325	4.20646	2.59406e-05	0.0016845
Stag1	52.7186	6.03729	1.44967	4.16459	3.11914e-05	0.00180163
Pds5a	60.4176	6.03859	1.4462	4.1755	2.97331e-05	0.00174905
Rap1gap2	54.6908	6.04706	1.446	4.18193	2.8904e-05	0.00171642
BC005537	108.236	6.05608	1.20554	5.02356	5.07236e-07	0.000217399
Prpf40a	70.1221	6.06017	1.43876	4.2121	2.53012e-05	0.00167178
Nfkbia	62.0428	6.06031	1.44161	4.20386	2.62404e-05	0.00169155
Ash1l	54.9159	6.06759	1.43413	4.23085	2.32805e-05	0.00159819
Prrc2c	55.6814	6.07236	1.43415	4.23411	2.29459e-05	0.00158916
Rsrp1	55.3324	6.07395	1.43683	4.22732	2.36494e-05	0.0016027
Dag1	62.4262	6.07509	1.4331	4.23914	2.24382e-05	0.00158144
Pum2	64.1784	6.07804	1.43266	4.24247	2.21073e-05	0.00156508
Spop	67.3821	6.07875	1.44035	4.22032	2.43959e-05	0.00162551
Immp2l	50.3048	6.08418	1.4507	4.19396	2.74125e-05	0.0017152
Apc	55.2438	6.08824	1.43494	4.24286	2.2069e-05	0.00156508
Sh3d19	61.1568	6.08922	1.44108	4.22547	2.38447e-05	0.00160837
Mtus1	105.413	6.09231	1.20734	5.04606	4.5102e-07	0.000204351
Khdrbs1	71.8693	6.09554	1.43859	4.23716	2.26362e-05	0.00158834
Pitpnc1	54.1482	6.09669	1.44962	4.20572	2.60249e-05	0.0016845
Serpinb9	180.3	6.10188	1.11023	5.49604	3.88424e-08	4.73818e-05
Yipf5	71.1881	6.10351	1.43298	4.2593	2.05067e-05	0.00148847
Insr	58.2068	6.10978	1.43562	4.25585	2.08253e-05	0.00150112
Ank3	51.41	6.11507	1.45503	4.20272	2.63724e-05	0.00169317
Nfib	56.7699	6.12365	1.43789	4.25877	2.05558e-05	0.00148847
Zfhx3	56.6811	6.12683	1.43397	4.27265	1.93162e-05	0.00146149
Tnks2	65.6808	6.1284	1.43848	4.26034	2.04112e-05	0.00148847
Gsn	68.4735	6.13299	1.44187	4.25349	2.10462e-05	0.00151018
Tuba1b	76.4563	6.14948	1.43875	4.27417	1.9185e-05	0.00146149
Trip12	68.0774	6.15494	1.43437	4.29105	1.77827e-05	0.00138234
Cdk17	59.9137	6.15979	1.43456	4.29387	1.75587e-05	0.00138234
Rb1cc1	67.4358	6.1599	1.43315	4.29816	1.72223e-05	0.00136556
Strn3	59.8222	6.17147	1.43329	4.3058	1.66382e-05	0.00134617
Msi2	102.459	6.17279	1.20667	5.11558	3.12784e-07	0.000165338
Lrrc58	73.3755	6.17952	1.4364	4.30209	1.69198e-05	0.001362
Fndc3b	60.1155	6.18177	1.43994	4.29306	1.76225e-05	0.00138234
Gm26917	53.0218	6.18617	1.45073	4.26416	2.00653e-05	0.0014869
Dlg1	68.9726	6.2039	1.48591	4.17515	2.97795e-05	0.00174905
Svil	57.0246	6.2064	1.45273	4.27222	1.93538e-05	0.00146149
Stard13	56.8682	6.21962	1.43938	4.32105	1.5529e-05	0.00128932
Ube3a	73.0071	6.21979	1.43308	4.34014	1.42392e-05	0.00120752
Ghr	62.9121	6.22295	1.43778	4.32816	1.50361e-05	0.0012616
Ivns1abp	86.1585	6.23486	1.43282	4.35146	1.35231e-05	0.00118219
Rbm47	68.2032	6.24836	1.44821	4.31454	1.59937e-05	0.00130736
Tnfaip8	75.0965	6.25311	1.44812	4.3181	1.57381e-05	0.00129987
Slc38a2	113.696	6.25521	1.20742	5.18066	2.21108e-07	0.000140253
Ctdspl	72.0466	6.27204	1.43919	4.35803	1.31237e-05	0.00116919
Kansl1	60.6866	6.28709	1.50979	4.16421	3.12428e-05	0.00180163
Pard3	67.6201	6.30238	1.50458	4.18879	2.80442e-05	0.0017152
Ddx6	76.6169	6.30572	1.436	4.39118	1.12738e-05	0.00103801
Mtdh	138.434	6.30893	1.20856	5.22021	1.78717e-07	0.000123221
Gsk3b	73.38	6.31316	1.4389	4.38749	1.14665e-05	0.00104238
Hectd1	73.4913	6.31491	1.43602	4.39751	1.09502e-05	0.00103337
Foxn3	67.1767	6.33625	1.4404	4.39895	1.08778e-05	0.00103293
Lrmda	58.5187	6.3373	1.44057	4.39917	1.08664e-05	0.00103293
Son	67.5408	6.33918	1.43972	4.40306	1.06734e-05	0.00102581
Usp34	71.805	6.34607	1.43401	4.42541	9.62578e-06	0.000954035
Tanc2	62.6355	6.3472	1.44461	4.39371	1.1143e-05	0.00103337
Pten	85.7695	6.35783	1.43187	4.44022	8.98649e-06	0.000915404
Maml3	59.9872	6.37163	1.45133	4.39021	1.1324e-05	0.00103801
Atrx	72.7448	6.38094	1.43612	4.44318	8.86388e-06	0.00091275
Snrnp70	74.2093	6.38216	1.43275	4.45448	8.40955e-06	0.000895025
Klf9	84.2566	6.3898	1.43384	4.45643	8.33341e-06	0.000892914
Top1	90.7199	6.40025	1.43259	4.4676	7.91018e-06	0.000859176
Ogt	62.3332	6.43285	1.43979	4.46792	7.8985e-06	0.000859176
Lrrc7	62.5585	6.43469	1.44605	4.44985	8.59318e-06	0.000902455
Nrp1	135.361	6.46232	1.20613	5.35792	8.4186e-08	7.85307e-05
Pard3b	63.4631	6.46796	1.44216	4.48492	7.29399e-06	0.000822797
Nipbl	74.1681	6.4694	1.44006	4.49246	7.04053e-06	0.000814954
Pbrm1	135.241	6.48475	1.20524	5.38047	7.42906e-08	7.36313e-05
Deptor	89.877	6.50234	1.43297	4.53768	5.68769e-06	0.000704651
Ralgapa2	74.564	6.52723	1.44435	4.51915	6.20896e-06	0.000757398
Igf1r	76.161	6.52996	1.44836	4.50851	6.52844e-06	0.000778406
Gm47283	82.1233	6.54403	1.45005	4.51296	6.393e-06	0.000773895
Luc7l2	82.0197	6.54535	1.43273	4.56845	4.91344e-06	0.000643945
Aff1	77.8879	6.58666	1.43563	4.58798	4.47551e-06	0.000606604
Sprr1a	72.2801	6.60011	1.46313	4.51096	6.45335e-06	0.000775282
Chd4	94.1161	6.63482	1.4357	4.62132	3.81308e-06	0.000565119
Tcf12	85.5955	6.66907	1.46736	4.54496	5.49461e-06	0.000697069
Ncor1	94.4972	6.68497	1.43199	4.6683	3.03698e-06	0.000503054
Ptprn2	75.8413	6.69651	1.4561	4.59894	4.24647e-06	0.000581172
Fam129a	89.0987	6.71097	1.47129	4.56129	5.08414e-06	0.000655483
Scd2	95.6217	6.71263	1.44136	4.65717	3.20587e-06	0.000513521
Ctnnd1	90.6617	6.71782	1.44479	4.64968	3.32456e-06	0.000521989
Gclc	180.242	6.74269	1.2068	5.58723	2.30719e-08	3.04895e-05
Nr5a2	97.9671	6.78026	1.4329	4.73186	2.22474e-06	0.00042506
Sntb1	87.4828	6.79966	1.43594	4.73535	2.18678e-06	0.00042506
Ptprj	86.9313	6.8134	1.43769	4.73912	2.14646e-06	0.00042506
Foxp1	90.2047	6.83411	1.44394	4.73295	2.21278e-06	0.00042506
Cd2ap	269.682	6.83963	1.09894	6.22385	4.85086e-10	2.338e-06
Mbnl2	95.9289	6.84964	1.43672	4.76754	1.86486e-06	0.000399621
Exoc4	89.2592	6.85127	1.46149	4.68787	2.7606e-06	0.000492793
Fos	89.5503	6.85945	1.46183	4.69236	2.70075e-06	0.000492281
Mat2a	127.409	6.89416	1.43612	4.80054	1.58239e-06	0.00036064
Shroom3	88.8055	6.89892	1.43747	4.79934	1.59193e-06	0.00036064
Alcam	245.73	6.92334	1.1191	6.18651	6.15094e-10	2.338e-06
Nfia	101.209	6.98382	1.43351	4.87183	1.10571e-06	0.000297837
Srrm2	116.975	7.04049	1.43291	4.91341	8.95075e-07	0.000278316
Jun	110.25	7.05634	1.47316	4.78994	1.66835e-06	0.000372629
Meis2	110.347	7.06029	1.43312	4.9265	8.37142e-07	0.000270926
Mid1	103.73	7.06894	1.53279	4.61183	3.99148e-06	0.000580705
Ppp3ca	203.979	7.10377	1.2047	5.89669	3.70857e-09	8.4015e-06
Pbx1	110.459	7.13201	1.45486	4.90219	9.47722e-07	0.000280735
Lpp	123.804	7.13328	1.44639	4.93176	8.14901e-07	0.000269223
Egr1	180.318	7.14762	1.26093	5.66854	1.44018e-08	2.07621e-05
Magi1	107.736	7.18417	1.46062	4.91859	8.71701e-07	0.000276469
Gm20275	121.137	7.26685	1.45295	5.00144	5.69045e-07	0.000220095
Sox4	227.507	7.27834	1.21027	6.01383	1.81196e-09	4.789e-06
Zbtb20	123.364	7.31505	1.46138	5.00559	5.56911e-07	0.000220095
Tob1	176.522	7.33774	1.44977	5.06132	4.16372e-07	0.000203546
Chrm3	120.317	7.37725	1.4392	5.12595	2.96036e-07	0.00016188
Hnrnpa2b1	193.627	7.45634	1.43173	5.20794	1.90947e-07	0.000126168
Kirrel3	138.005	7.57084	1.44015	5.25697	1.46446e-07	0.000110587
Adam10	177.609	7.59752	1.43198	5.30562	1.12292e-07	9.01085e-05
Mecom	155.905	7.75619	1.43532	5.4038	6.52449e-08	6.89769e-05
Malat1	1701.2	7.92968	1.0617	7.46882	8.09199e-14	6.41614e-10
Marcks	675.595	8.27047	1.08866	7.59694	3.03214e-14	4.80836e-10
Zfp36l1	330.168	8.48673	1.452	5.84487	5.06956e-09	1.00491e-05
Neat1	293.483	8.59124	1.4837	5.79042	7.02109e-09	1.23712e-05
